# Supplementary material for: Designed allosteric protein logic
Source: Cell Discov. 2024 Jan 16;10:8. doi: 10.1038/s41421-023-00635-y (PMC10791696; doi:10.1038/s41421-023-00635-y)
Supplement: Supplementary file 2 — Supplementary File S1 [file 41421_2023_635_MOESM2_ESM.xlsx]

## Sheet: Values of features
struct_name	resi_index0	struct_name2	resi_loop_index0	loop_index0	resi_index03	resi_distance_to_N_term_A	resi_distance_to_C_term_A	resi_type	resi_dssp	prev_resi_type	prev_resi_dssp	next_resi_type	next_resi_dssp	resi_sasa_A	resi_isolation_SASA_A	resi_burial_percent	resi_percent_of_total_surface	resi_active_site_dist_min_A	resi_active_site_dist_avg_A	resi_active_site_dist_max_A	resi_active_site_seq_dist_min	resi_active_site_seq_dist_avg	resi_active_site_seq_dist_max	resi_active_site_num_H_min	resi_active_site_num_H_avg	resi_active_site_num_H_max	resi_active_site_num_E_min	resi_active_site_num_E_avg	resi_active_site_num_E_max	resi_active_site_num_L_min	resi_active_site_num_L_avg	resi_active_site_num_L_max	loop_length_AA	loop_start_end_distance_A	loop_radius_gyration_A	loop_sasa_A	loop_sasa_A_per_res	loop_isolation_SASA_A	loop_burial_percent	loop_percent_of_total_surface	loop_seq	loop_G_percent	loop_P_percent	loop_S_percent	loop_T_percent	Name	Protein	Enzyme	Sequence
Bgal	2	Bgal	0	91	2	0	5.39885	L	H	V	L	Q	H	49.624	281.967	82.4008	0.120915	32.3844	36.6491	32.3844	451	489	451	74	83.5	93	185	190.5	196	191	214	237	3	5.39885	4.61417	337.363	112.454	688.917	51.03	0.822028	LQR	0	0	0	0
	3	Bgal	1	91	3	3.8742	3.86398	Q	H	L	H	R	H	154.673	292.042	47.0376	0.37688	33.4902	38.0837	33.4902	450	488	450	73	82.5	92	185	190.5	196	191	214	237	3	5.39885	4.61417	337.363	112.454	688.917	51.03	0.822028	LQR	0	0	0	0
	4	Bgal	2	91	4	5.39885	0	R	H	Q	H	R	L	133.066	339.586	60.8152	0.324233	31.1068	35.7707	31.1068	449	487	449	72	81.5	91	185	190.5	196	191	214	237	3	5.39885	4.61417	337.363	112.454	688.917	51.03	0.822028	LQR	0	0	0	0
	6	Bgal	0	92	6	0	5.61621	D	H	R	L	W	H	5.8321	262.548	97.7787	0.0142107	26.2314	30.7267	26.2314	447	485	447	71	80.5	90	185	190.5	196	190	213	236	3	5.61621	4.01534	36.7212	12.2404	625.568	94.1299	0.0894761	DWE	0	0	0	0
	7	Bgal	1	92	7	3.87892	3.93494	W	H	D	H	E	H	3.3867	344.558	99.0171	0.00825214	23.2637	27.7007	23.2637	446	484	446	70	79.5	89	185	190.5	196	190	213	236	3	5.61621	4.01534	36.7212	12.2404	625.568	94.1299	0.0894761	DWE	0	0	0	0
	8	Bgal	2	92	8	5.61621	0	E	H	W	H	N	L	27.5024	288.358	90.4624	0.0670132	22.5838	27.4566	22.5838	445	483	445	69	78.5	88	185	190.5	196	190	213	236	3	5.61621	4.01534	36.7212	12.2404	625.568	94.1299	0.0894761	DWE	0	0	0	0
	9	Bgal	0	0	9	0	7.86674	N	L	E	H	P	L	66.819	256.669	73.9669	0.162813	22.694	27.6388	22.694	444	482	444	69	78.5	88	185	190.5	196	189	212	235	5	7.86674	3.91979	175.423	35.0846	620.736	71.7395	0.427441	NPGVT	20	20	0	20
	10	Bgal	1	0	10	3.78986	6.7617	P	L	N	L	G	L	18.6034	238.347	92.1948	0.0453297	19.5655	24.4913	19.5655	443	481	443	69	78.5	88	185	190.5	196	188	211	234	5	7.86674	3.91979	175.423	35.0846	620.736	71.7395	0.427441	NPGVT	20	20	0	20
	11	Bgal	2	0	11	5.31695	6.42927	G	L	P	L	V	L	49.5649	186.273	73.3913	0.120771	22.1581	26.9337	22.1581	442	480	442	69	78.5	88	185	190.5	196	187	210	233	5	7.86674	3.91979	175.423	35.0846	620.736	71.7395	0.427441	NPGVT	20	20	0	20
	12	Bgal	3	0	12	5.45188	3.80657	V	L	G	L	T	L	24.5299	251.825	90.2591	0.0597704	23.6349	28.105	23.6349	441	479	441	69	78.5	88	185	190.5	196	186	209	232	5	7.86674	3.91979	175.423	35.0846	620.736	71.7395	0.427441	NPGVT	20	20	0	20
	13	Bgal	4	0	13	7.86674	0	T	L	V	L	Q	E	15.9057	246.713	93.553	0.0387563	21.9073	25.9667	21.9073	440	478	440	69	78.5	88	185	190.5	196	185	208	231	5	7.86674	3.91979	175.423	35.0846	620.736	71.7395	0.427441	NPGVT	20	20	0	20
	14	Bgal	0	114	14	0	7.20541	Q	E	T	L	L	E	87.4922	284.127	69.2067	0.213186	25.1392	28.8543	25.1392	439	477	439	69	78.5	88	184	189.5	195	185	208	231	3	7.20541	3.73153	178.945	59.6484	531.795	66.3508	0.436023	QLG	33.3333	0	0	0
	15	Bgal	1	114	15	3.96138	3.68691	L	E	Q	E	G	E	38.6071	281.313	86.2761	0.0940712	28.9539	32.7365	28.9539	438	476	438	69	78.5	88	183	188.5	194	185	208	231	3	7.20541	3.73153	178.945	59.6484	531.795	66.3508	0.436023	QLG	33.3333	0	0	0	Bgal_L25	Bgal	Y	MVLQRRDWENPGVTQLGSSGSYGKIAALKAENAALEAKIAALKAEIAALEAGGSGGNRLAAHPPFASWRNSEEARTDRPSQQLRSLNGEWRFAWFPAPEAVPESWLECDLPEADTVVVPSNWQMHGYDAPIYTNVTYPITVNPPFVPTENPTGCYSLTFNVDESWLQEGQTRIIFDGVNSAFHLWCNGRWVGYGQDSRLPSEFDLSAFLRAGENRLAVMVLRWSDGSYLEDQDMWRMSGIFRDVSLLHKPTTQISDFHVATRFNDDFSRAVLEAEVQMCGELRDYLRVTVSLWQGETQVASGTAPFGGEIIDERGGYADRVTLRLNVENPKLWSAEIPNLYRAVVELHTADGTLIEAEACDVGFREVRIENGLLLLNGKPLLIRGVNRHEHHPLHGQVM…
	16	Bgal	2	114	16	7.20541	0	G	E	L	E	N	L	52.8458	184.527	71.3615	0.128766	32.3229	35.8714	32.3229	437	475	437	69	78.5	88	182	187.5	193	185	208	231	3	7.20541	3.73153	178.945	59.6484	531.795	66.3508	0.436023	QLG	33.3333	0	0	0
	19	Bgal	0	1	19	0	15.709	L	L	R	E	A	L	47.6754	278.996	82.9118	0.116167	29.9586	32.5217	29.9586	434	472	434	69	78.5	88	181	186.5	192	183	206	229	9	15.709	6.49786	289.857	32.2063	1153.01	74.8608	0.706274	LAAHPPFAS	0	22.2222	11.1111	0
	20	Bgal	1	1	20	3.82032	16.2129	A	L	L	L	A	L	80.9189	207.445	60.9925	0.197169	27.8961	30.3521	27.8961	433	471	433	69	78.5	88	181	186.5	192	182	205	228	9	15.709	6.49786	289.857	32.2063	1153.01	74.8608	0.706274	LAAHPPFAS	0	22.2222	11.1111	0
	21	Bgal	2	1	21	6.681	15.4024	A	L	A	L	H	L	31.3473	208.682	84.9784	0.0763818	25.5129	27.5066	25.5129	432	470	432	69	78.5	88	181	186.5	192	181	204	227	9	15.709	6.49786	289.857	32.2063	1153.01	74.8608	0.706274	LAAHPPFAS	0	22.2222	11.1111	0
	22	Bgal	3	1	22	8.99601	12.6632	H	L	A	L	P	L	24.9003	280.937	91.1367	0.0606729	27.3495	28.6728	27.3495	431	469	431	69	78.5	88	181	186.5	192	180	203	226	9	15.709	6.49786	289.857	32.2063	1153.01	74.8608	0.706274	LAAHPPFAS	0	22.2222	11.1111	0
	23	Bgal	4	1	23	12.2873	11.6869	P	L	H	L	P	L	3.75965	235.041	98.4004	0.00916089	27.4659	28.0794	27.4659	430	468	430	69	78.5	88	181	186.5	192	179	202	225	9	15.709	6.49786	289.857	32.2063	1153.01	74.8608	0.706274	LAAHPPFAS	0	22.2222	11.1111	0
	24	Bgal	5	1	24	12.993	9.56027	P	L	P	L	F	L	72.8311	235.992	69.1384	0.177462	28.9626	29.3326	28.9626	429	467	429	69	78.5	88	181	186.5	192	178	201	224	9	15.709	6.49786	289.857	32.2063	1153.01	74.8608	0.706274	LAAHPPFAS	0	22.2222	11.1111	0
	25	Bgal	6	1	25	13.0479	5.72608	F	L	P	L	A	L	18.0425	315.358	94.2787	0.0439629	32.6893	33.1178	32.6893	428	466	428	69	78.5	88	181	186.5	192	177	200	223	9	15.709	6.49786	289.857	32.2063	1153.01	74.8608	0.706274	LAAHPPFAS	0	22.2222	11.1111	0
	26	Bgal	7	1	26	15.7098	3.79087	A	L	F	L	S	L	10.3816	210.169	95.0604	0.025296	35.6673	35.8208	35.6673	427	465	427	69	78.5	88	181	186.5	192	176	199	222	9	15.709	6.49786	289.857	32.2063	1153.01	74.8608	0.706274	LAAHPPFAS	0	22.2222	11.1111	0	Bgal_A35	Bgal	Y	MVLQRRDWENPGVTQLNRLAAHPPFAGSSGSYGKIAALKAENAALEAKIAALKAEIAALEAGGSGGSSWRNSEEARTDRPSQQLRSLNGEWRFAWFPAPEAVPESWLECDLPEADTVVVPSNWQMHGYDAPIYTNVTYPITVNPPFVPTENPTGCYSLTFNVDESWLQEGQTRIIFDGVNSAFHLWCNGRWVGYGQDSRLPSEFDLSAFLRAGENRLAVMVLRWSDGSYLEDQDMWRMSGIFRDVSLLHKPTTQISDFHVATRFNDDFSRAVLEAEVQMCGELRDYLRVTVSLWQGETQVASGTAPFGGEIIDERGGYADRVTLRLNVENPKLWSAEIPNLYRAVVELHTADGTLIEAEACDVGFREVRIENGLLLLNGKPLLIRGVNRHEHHPLHGQV…
	27	Bgal	8	1	27	15.709	0	S	L	A	L	W	E	0	222.634	100	0	38.3717	38.7561	38.3717	426	464	426	69	78.5	88	181	186.5	192	175	198	221	9	15.709	6.49786	289.857	32.2063	1153.01	74.8608	0.706274	LAAHPPFAS	0	22.2222	11.1111	0
	29	Bgal	0	2	29	0	3.82502	R	L	W	E	N	L	84.2054	332.196	74.6519	0.205177	44.8188	44.851	44.8188	424	462	424	69	78.5	88	180	185.5	191	174	197	220	2	3.82502	4.2159	147.495	73.7473	485.627	69.628	0.35939	RN	0	0	0	0
	30	Bgal	1	2	30	3.82502	0	N	L	R	L	S	H	63.2893	257.66	75.4369	0.154213	44.9809	45.4068	44.9809	423	461	423	69	78.5	88	180	185.5	191	173	196	219	2	3.82502	4.2159	147.495	73.7473	485.627	69.628	0.35939	RN	0	0	0	0
	31	Bgal	0	93	31	0	6.19609	S	H	N	L	E	H	45.7098	224.666	79.6544	0.111378	43.4208	44.0826	43.4208	422	460	422	68	77.5	87	180	185.5	191	173	196	219	5	6.19609	4.28117	212.94	42.5879	721.745	70.4966	0.518855	SEEAR	0	0	20	0
	32	Bgal	1	93	32	3.78588	4.93111	E	H	S	H	E	H	78.9035	277.255	71.5412	0.192259	43.3635	44.4407	43.3635	421	459	421	67	76.5	86	180	185.5	191	173	196	219	5	6.19609	4.28117	212.94	42.5879	721.745	70.4966	0.518855	SEEAR	0	0	20	0
	33	Bgal	2	93	33	5.42799	5.34415	E	H	E	H	A	H	54.6842	290.207	81.1568	0.133245	41.398	42.3314	41.398	420	458	420	66	75.5	85	180	185.5	191	173	196	219	5	6.19609	4.28117	212.94	42.5879	721.745	70.4966	0.518855	SEEAR	0	0	20	0
	34	Bgal	3	93	34	5.0732	3.78145	A	H	E	H	R	H	0	211.081	100	0	38.811	39.6056	38.811	419	457	419	65	74.5	84	180	185.5	191	173	196	219	5	6.19609	4.28117	212.94	42.5879	721.745	70.4966	0.518855	SEEAR	0	0	20	0
	35	Bgal	4	93	35	6.19609	0	R	H	A	H	T	L	33.642	331.162	89.8412	0.0819731	38.6883	39.9494	38.6883	418	456	418	64	73.5	83	180	185.5	191	173	196	219	5	6.19609	4.28117	212.94	42.5879	721.745	70.4966	0.518855	SEEAR	0	0	20	0
	36	Bgal	0	3	36	0	15.7841	T	L	R	H	D	L	56.1145	245.598	77.1519	0.13673	38.3125	39.8492	38.3125	417	455	417	64	73.5	83	180	185.5	191	172	195	218	7	15.7841	6.60011	589.405	84.2007	1095.7	46.2073	1.43616	TDRPSQQ	0	14.2857	14.2857	14.2857	Bgal_T45	Bgal	Y	MVLQRRDWENPGVTQLNRLAAHPPFASWRNSEEARTGSSGSYGKIAALKAENAALEAKIAALKAEIAALEAGGSGGDRPSQQLRSLNGEWRFAWFPAPEAVPESWLECDLPEADTVVVPSNWQMHGYDAPIYTNVTYPITVNPPFVPTENPTGCYSLTFNVDESWLQEGQTRIIFDGVNSAFHLWCNGRWVGYGQDSRLPSEFDLSAFLRAGENRLAVMVLRWSDGSYLEDQDMWRMSGIFRDVSLLHKPTTQISDFHVATRFNDDFSRAVLEAEVQMCGELRDYLRVTVSLWQGETQVASGTAPFGGEIIDERGGYADRVTLRLNVENPKLWSAEIPNLYRAVVELHTADGTLIEAEACDVGFREVRIENGLLLLNGKPLLIRGVNRHEHHPLHGQVM…
	37	Bgal	1	3	37	3.87814	13.1789	D	L	T	L	R	L	73.3769	254.725	71.1937	0.178792	35.9181	37.1386	35.9181	416	454	416	64	73.5	83	180	185.5	191	171	194	217	7	15.7841	6.60011	589.405	84.2007	1095.7	46.2073	1.43616	TDRPSQQ	0	14.2857	14.2857	14.2857
	38	Bgal	2	3	38	5.63067	11.3915	R	L	D	L	P	L	139.876	343.336	59.2598	0.340826	38.4718	39.5442	38.4718	415	453	415	64	73.5	83	180	185.5	191	170	193	216	7	15.7841	6.60011	589.405	84.2007	1095.7	46.2073	1.43616	TDRPSQQ	0	14.2857	14.2857	14.2857
	39	Bgal	3	3	39	9.30781	8.56027	P	L	R	L	S	L	117.81	237.274	50.3487	0.287059	38.1893	38.8438	38.1893	414	452	414	64	73.5	83	180	185.5	191	169	192	215	7	15.7841	6.60011	589.405	84.2007	1095.7	46.2073	1.43616	TDRPSQQ	0	14.2857	14.2857	14.2857
	40	Bgal	4	3	40	10.9315	5.14473	S	L	P	L	Q	L	13.5587	222.692	93.9115	0.0330375	39.8201	40.0288	39.8201	413	451	413	64	73.5	83	180	185.5	191	168	191	214	7	15.7841	6.60011	589.405	84.2007	1095.7	46.2073	1.43616	TDRPSQQ	0	14.2857	14.2857	14.2857
	41	Bgal	5	3	41	14.1533	3.78222	Q	L	S	L	Q	L	156.522	292.828	46.5479	0.381388	42.6432	42.7014	42.6432	412	450	412	64	73.5	83	180	185.5	191	167	190	213	7	15.7841	6.60011	589.405	84.2007	1095.7	46.2073	1.43616	TDRPSQQ	0	14.2857	14.2857	14.2857
	42	Bgal	6	3	42	15.7841	0	Q	L	Q	L	L	E	32.1468	283.487	88.6602	0.07833	40.7245	41.2019	40.7245	411	449	411	64	73.5	83	180	185.5	191	166	189	212	7	15.7841	6.60011	589.405	84.2007	1095.7	46.2073	1.43616	TDRPSQQ	0	14.2857	14.2857	14.2857
	43	Bgal	0	115	43	0	6.70183	L	E	Q	L	R	E	74.1532	278.826	73.4053	0.180684	37.6531	38.0874	37.6531	410	448	410	64	73.5	83	179	184.5	190	166	189	212	3	6.70183	4.30688	249.793	83.2644	610.64	59.0932	0.608654	LRS	0	0	33.3333	0
	44	Bgal	1	115	44	3.72135	3.80282	R	E	L	E	S	E	103.171	340.026	69.6578	0.25139	38.1884	38.7092	38.1884	409	447	409	64	73.5	83	178	183.5	189	166	189	212	3	6.70183	4.30688	249.793	83.2644	610.64	59.0932	0.608654	LRS	0	0	33.3333	0
	45	Bgal	2	115	45	6.70183	0	S	E	R	E	L	L	72.4688	223.227	67.5358	0.17658	35.9258	36.4073	35.9258	408	446	408	64	73.5	83	177	182.5	188	166	189	212	3	6.70183	4.30688	249.793	83.2644	610.64	59.0932	0.608654	LRS	0	0	33.3333	0
	46	Bgal	0	4	46	0	3.7533	L	L	S	E	N	L	9.58503	279.615	96.5721	0.0233552	35.77	36.6643	35.77	407	445	407	64	73.5	83	177	182.5	188	165	188	211	2	3.7533	3.23636	67.6418	33.8209	427.581	84.1803	0.164818	LN	0	0	0	0	Bgal_L55	Bgal	Y	MVLQRRDWENPGVTQLNRLAAHPPFASWRNSEEARTDRPSQQLRSLGSSGSYGKIAALKAENAALEAKIAALKAEIAALEAGGSGGNGEWRFAWFPAPEAVPESWLECDLPEADTVVVPSNWQMHGYDAPIYTNVTYPITVNPPFVPTENPTGCYSLTFNVDESWLQEGQTRIIFDGVNSAFHLWCNGRWVGYGQDSRLPSEFDLSAFLRAGENRLAVMVLRWSDGSYLEDQDMWRMSGIFRDVSLLHKPTTQISDFHVATRFNDDFSRAVLEAEVQMCGELRDYLRVTVSLWQGETQVASGTAPFGGEIIDERGGYADRVTLRLNVENPKLWSAEIPNLYRAVVELHTADGTLIEAEACDVGFREVRIENGLLLLNGKPLLIRGVNRHEHHPLHGQVM…
	47	Bgal	1	4	47	3.7533	0	N	L	L	L	G	E	58.0568	261.45	77.7943	0.141463	34.0618	34.6704	34.0618	406	444	406	64	73.5	83	177	182.5	188	164	187	210	2	3.7533	3.23636	67.6418	33.8209	427.581	84.1803	0.164818	LN	0	0	0	0
	48	Bgal	0	116	48	0	21.5815	G	E	N	L	E	E	22.446	184.774	87.8522	0.0546925	36.0257	36.5583	36.0257	405	443	405	64	73.5	83	176	181.5	187	164	187	210	8	21.5815	8.16201	411.981	51.4977	1409.51	70.7713	1.00385	GEWRFAWF	12.5	0	0	0
	49	Bgal	1	116	49	3.7874	19.2338	E	E	G	E	W	E	139.167	288.225	51.7158	0.339099	37.4825	38.3279	37.4825	404	442	404	64	73.5	83	175	180.5	186	164	187	210	8	21.5815	8.16201	411.981	51.4977	1409.51	70.7713	1.00385	GEWRFAWF	12.5	0	0	0
	50	Bgal	2	116	50	6.44629	16.2056	W	E	E	E	R	E	2.25242	356.042	99.3674	0.00548833	36.5591	37.9415	36.5591	403	441	403	64	73.5	83	174	179.5	185	164	187	210	8	21.5815	8.16201	411.981	51.4977	1409.51	70.7713	1.00385	GEWRFAWF	12.5	0	0	0
	51	Bgal	3	116	51	10.0846	13.7943	R	E	W	E	F	E	114.184	339.375	66.3546	0.278224	37.9091	39.6369	37.9091	402	440	402	64	73.5	83	173	178.5	184	164	187	210	8	21.5815	8.16201	411.981	51.4977	1409.51	70.7713	1.00385	GEWRFAWF	12.5	0	0	0
	52	Bgal	4	116	52	12.0831	10.2361	F	E	R	E	A	E	2.19382	309.87	99.292	0.00534554	35.3905	37.3659	35.3905	401	439	401	64	73.5	83	172	177.5	183	164	187	210	8	21.5815	8.16201	411.981	51.4977	1409.51	70.7713	1.00385	GEWRFAWF	12.5	0	0	0
	53	Bgal	5	116	53	15.8436	6.82538	A	E	F	E	W	E	13.1847	207.919	93.6587	0.0321262	35.4572	37.8324	35.4572	400	438	400	64	73.5	83	171	176.5	182	164	187	210	8	21.5815	8.16201	411.981	51.4977	1409.51	70.7713	1.00385	GEWRFAWF	12.5	0	0	0
	54	Bgal	6	116	54	18.08	3.83518	W	E	A	E	F	E	87.8595	343.474	74.4203	0.214081	32.9405	35.5298	32.9405	399	437	399	64	73.5	83	170	175.5	181	164	187	210	8	21.5815	8.16201	411.981	51.4977	1409.51	70.7713	1.00385	GEWRFAWF	12.5	0	0	0
	55	Bgal	7	116	55	21.5815	0	F	E	W	E	P	L	30.6939	312.033	90.1633	0.0747897	32.7942	35.8703	32.7942	398	436	398	64	73.5	83	169	174.5	180	164	187	210	8	21.5815	8.16201	411.981	51.4977	1409.51	70.7713	1.00385	GEWRFAWF	12.5	0	0	0
	56	Bgal	0	5	56	0	3.82583	P	L	F	E	A	L	69.1143	238.656	71.0402	0.168406	31.0827	34.4226	31.0827	397	435	397	64	73.5	83	169	174.5	180	163	186	209	2	3.82583	2.44636	86.0965	43.0483	335.776	74.3589	0.209785	PA	0	50	0	0
	57	Bgal	1	5	57	3.82583	0	A	L	P	L	P	H	16.9823	208.316	91.8478	0.0413795	30.4003	34.1263	30.4003	396	434	396	64	73.5	83	169	174.5	180	162	185	208	2	3.82583	2.44636	86.0965	43.0483	335.776	74.3589	0.209785	PA	0	50	0	0
	58	Bgal	0	94	58	0	5.41612	P	H	A	L	E	H	2.01271	239.618	99.16	0.00490424	30.8319	34.627	30.8319	395	433	395	63	72.5	82	169	174.5	180	162	185	208	3	5.41612	3.2927	159.421	53.1404	472.698	66.2742	0.388451	PEA	0	33.3333	0	0
	59	Bgal	1	94	59	3.84227	3.81696	E	H	P	H	A	H	108.242	277.527	60.9976	0.263747	33.8039	37.8155	33.8039	394	432	394	62	71.5	81	169	174.5	180	162	185	208	3	5.41612	3.2927	159.421	53.1404	472.698	66.2742	0.388451	PEA	0	33.3333	0	0
	60	Bgal	2	94	60	5.41612	0	A	H	E	H	V	L	49.166	209.197	76.4978	0.119799	35.5454	39.2369	35.5454	393	431	393	61	70.5	80	169	174.5	180	162	185	208	3	5.41612	3.2927	159.421	53.1404	472.698	66.2742	0.388451	PEA	0	33.3333	0	0
	61	Bgal	0	6	61	0	3.82769	V	L	A	H	P	L	18.0155	251.313	92.8314	0.0438972	36.0196	39.4805	36.0196	392	430	392	61	70.5	80	169	174.5	180	161	184	207	2	3.82769	2.53547	62.1108	31.0554	357.196	82.6115	0.151341	VP	0	50	0	0
	62	Bgal	1	6	62	3.82769	0	P	L	V	L	E	H	44.0953	233.142	81.0865	0.107444	39.7085	43.1524	39.7085	391	429	391	61	70.5	80	169	174.5	180	160	183	206	2	3.82769	2.53547	62.1108	31.0554	357.196	82.6115	0.151341	VP	0	50	0	0
	63	Bgal	0	95	63	0	5.90883	E	H	P	L	S	H	155.99	291.293	46.449	0.380091	40.5409	44.0652	40.5409	390	428	390	60	69.5	79	169	174.5	180	160	183	206	4	5.90883	4.49186	266.376	66.5939	719.688	62.9873	0.649059	ESWL	0	0	25	0
	64	Bgal	1	95	64	3.80524	5.42245	S	H	E	H	W	H	60.3694	224.63	73.125	0.147098	43.1362	46.3626	43.1362	389	427	389	59	68.5	78	169	174.5	180	160	183	206	4	5.90883	4.49186	266.376	66.5939	719.688	62.9873	0.649059	ESWL	0	0	25	0
	65	Bgal	2	95	65	5.27443	3.8354	W	H	S	H	L	H	6.23246	343.948	98.188	0.0151862	40.3188	43.3002	40.3188	388	426	388	58	67.5	77	169	174.5	180	160	183	206	4	5.90883	4.49186	266.376	66.5939	719.688	62.9873	0.649059	ESWL	0	0	25	0
	66	Bgal	3	95	66	5.90883	0	L	H	W	H	E	L	43.7833	282.61	84.5075	0.106684	40.0176	43.0651	40.0176	387	425	387	57	66.5	76	169	174.5	180	160	183	206	4	5.90883	4.49186	266.376	66.5939	719.688	62.9873	0.649059	ESWL	0	0	25	0
	67	Bgal	0	7	67	0	13.5242	E	L	L	H	C	L	152.255	289.421	47.3931	0.37099	43.6001	46.4868	43.6001	386	424	386	57	66.5	76	169	174.5	180	159	182	205	7	13.5242	6.26188	644.953	92.1361	1044.54	38.255	1.57151	ECDLPEA	0	14.2857	0	0
	68	Bgal	1	7	68	3.86171	10.4101	C	L	E	L	D	L	72.1458	235.226	69.3291	0.175793	44.0021	46.5789	44.0021	385	423	385	57	66.5	76	169	174.5	180	158	181	204	7	13.5242	6.26188	644.953	92.1361	1044.54	38.255	1.57151	ECDLPEA	0	14.2857	0	0
	69	Bgal	2	7	69	7.26787	6.66337	D	L	C	L	L	L	57.9137	260.275	77.749	0.141114	42.3438	44.6928	42.3438	384	422	384	57	66.5	76	169	174.5	180	157	180	203	7	13.5242	6.26188	644.953	92.1361	1044.54	38.255	1.57151	ECDLPEA	0	14.2857	0	0
	70	Bgal	3	7	70	9.38701	5.26687	L	L	D	L	P	L	38.3279	279.25	86.2747	0.0933909	42.4509	44.9484	42.4509	383	421	383	57	66.5	76	169	174.5	180	156	179	202	7	13.5242	6.26188	644.953	92.1361	1044.54	38.255	1.57151	ECDLPEA	0	14.2857	0	0
	71	Bgal	4	7	71	12.4006	5.69102	P	L	L	L	E	L	132.244	239.53	44.7902	0.32223	45.1084	47.3644	45.1084	382	420	382	57	66.5	76	169	174.5	180	155	178	201	7	13.5242	6.26188	644.953	92.1361	1044.54	38.255	1.57151	ECDLPEA	0	14.2857	0	0
	72	Bgal	5	7	72	14.865	3.85457	E	L	P	L	A	L	167.999	287.363	41.5379	0.409351	42.6735	44.8186	42.6735	381	419	381	57	66.5	76	169	174.5	180	154	177	200	7	13.5242	6.26188	644.953	92.1361	1044.54	38.255	1.57151	ECDLPEA	0	14.2857	0	0
	73	Bgal	6	7	73	13.5242	0	A	L	E	L	D	E	24.0669	209.016	88.4856	0.0586421	39.9892	42.0282	39.9892	380	418	380	57	66.5	76	169	174.5	180	153	176	199	7	13.5242	6.26188	644.953	92.1361	1044.54	38.255	1.57151	ECDLPEA	0	14.2857	0	0
	74	Bgal	0	117	74	0	12.709	D	E	A	L	T	E	68.3439	260.728	73.7873	0.166529	38.7418	40.3496	38.7418	379	417	379	57	66.5	76	168	173.5	179	153	176	199	5	12.709	5.32906	216.531	43.3062	775.39	72.0746	0.527606	DTVVV	0	0	0	20
	75	Bgal	1	117	75	3.76954	9.76598	T	E	D	E	V	E	70.2457	245.322	71.366	0.171163	38.0617	39.3143	38.0617	378	416	378	57	66.5	76	167	172.5	178	153	176	199	5	12.709	5.32906	216.531	43.3062	775.39	72.0746	0.527606	DTVVV	0	0	0	20
	76	Bgal	2	117	76	6.5328	6.57837	V	E	T	E	V	E	4.90599	248.293	98.0241	0.0119541	34.5949	35.708	34.5949	377	415	377	57	66.5	76	166	171.5	177	153	176	199	5	12.709	5.32906	216.531	43.3062	775.39	72.0746	0.527606	DTVVV	0	0	0	20
	77	Bgal	3	117	77	10.1899	3.83503	V	E	V	E	V	E	70.9006	251.501	71.809	0.172759	33.6194	34.3372	33.6194	376	414	376	57	66.5	76	165	170.5	176	153	176	199	5	12.709	5.32906	216.531	43.3062	775.39	72.0746	0.527606	DTVVV	0	0	0	20
	78	Bgal	4	117	78	12.709	0	V	E	V	E	P	L	2.13478	251.582	99.1515	0.00520167	31.2409	32.1396	31.2409	375	413	375	57	66.5	76	164	169.5	175	153	176	199	5	12.709	5.32906	216.531	43.3062	775.39	72.0746	0.527606	DTVVV	0	0	0	20
	79	Bgal	0	8	79	0	7.23966	P	L	V	E	S	L	27.8813	233.166	88.0423	0.0679363	28.7861	29.5303	28.7861	374	412	374	57	66.5	76	164	169.5	175	152	175	198	3	7.23966	3.85026	37.9668	12.6556	503.195	92.4549	0.0925111	PSN	0	33.3333	33.3333	0
	80	Bgal	1	8	80	3.82135	3.78809	S	L	P	L	N	L	9.51597	221.531	95.7045	0.0231869	27.6859	28.4943	27.6859	373	411	373	57	66.5	76	164	169.5	175	151	174	197	3	7.23966	3.85026	37.9668	12.6556	503.195	92.4549	0.0925111	PSN	0	33.3333	33.3333	0
	81	Bgal	2	8	81	7.23966	0	N	L	S	L	W	H	0.569577	262.317	99.7829	0.00138785	25.4159	26.604	25.4159	372	410	372	57	66.5	76	164	169.5	175	150	173	196	3	7.23966	3.85026	37.9668	12.6556	503.195	92.4549	0.0925111	PSN	0	33.3333	33.3333	0
	82	Bgal	0	96	82	0	5.21887	W	H	N	L	Q	H	1.88692	350.645	99.4619	0.00459773	27.9226	29.4603	27.9226	371	409	371	56	65.5	75	164	169.5	175	150	173	196	4	5.21887	4.67376	154.266	38.5666	751.648	79.4762	0.37589	WQMH	0	0	0	0
	83	Bgal	1	96	83	3.89637	5.25731	Q	H	W	H	M	H	14.7326	280.801	94.7534	0.0358978	26.7569	28.1553	26.7569	370	408	370	55	64.5	74	164	169.5	175	150	173	196	4	5.21887	4.67376	154.266	38.5666	751.648	79.4762	0.37589	WQMH	0	0	0	0
	84	Bgal	2	96	84	5.30827	3.81288	M	H	Q	H	H	H	54.2129	285.446	81.0076	0.132097	28.1894	28.8917	28.1894	369	407	369	54	63.5	73	164	169.5	175	150	173	196	4	5.21887	4.67376	154.266	38.5666	751.648	79.4762	0.37589	WQMH	0	0	0	0
	85	Bgal	3	96	85	5.21887	0	H	H	M	H	G	L	83.4339	293.265	71.55	0.203298	31.4868	32.4079	31.4868	368	406	368	53	62.5	72	164	169.5	175	150	173	196	4	5.21887	4.67376	154.266	38.5666	751.648	79.4762	0.37589	WQMH	0	0	0	0
	86	Bgal	0	9	86	0	9.9564	G	L	H	H	Y	L	69.735	187.083	62.725	0.169918	31.9166	33.1213	31.9166	367	405	367	53	62.5	72	164	169.5	175	149	172	195	5	9.9564	5.1718	202.587	40.5174	741.346	72.6731	0.49363	GYDAP	20	20	0	0
	87	Bgal	1	9	87	3.80173	9.0892	Y	L	G	L	D	L	42.6795	331.021	87.1067	0.103994	30.3538	32.1548	30.3538	366	404	366	53	62.5	72	164	169.5	175	148	171	194	5	9.9564	5.1718	202.587	40.5174	741.346	72.6731	0.49363	GYDAP	20	20	0	0
	88	Bgal	2	9	88	6.57362	6.91311	D	L	Y	L	A	L	66.0128	257.533	74.3673	0.160849	27.9255	30.0504	27.9255	365	403	365	53	62.5	72	164	169.5	175	147	170	193	5	9.9564	5.1718	202.587	40.5174	741.346	72.6731	0.49363	GYDAP	20	20	0	0
	89	Bgal	3	9	89	7.92047	3.83138	A	L	D	L	P	L	21.2666	208.147	89.7829	0.051819	25.5973	27.4136	25.5973	364	402	364	53	62.5	72	164	169.5	175	146	169	192	5	9.9564	5.1718	202.587	40.5174	741.346	72.6731	0.49363	GYDAP	20	20	0	0
	90	Bgal	4	9	90	9.9564	0	P	L	A	L	I	E	2.89328	234.548	98.7664	0.00704985	22.4013	23.9647	22.4013	363	401	363	53	62.5	72	164	169.5	175	145	168	191	5	9.9564	5.1718	202.587	40.5174	741.346	72.6731	0.49363	GYDAP	20	20	0	0
	91	Bgal	0	118	91	0	6.53544	I	E	P	L	Y	E	16.7307	275.563	93.9285	0.0407665	19.5631	21.463	19.5631	362	400	362	53	62.5	72	163	168.5	174	145	168	191	3	6.53544	4.014	17.7229	5.90762	581.473	96.9521	0.0431841	IYT	0	0	0	33.3333
	92	Bgal	1	118	92	3.76973	3.82456	Y	E	I	E	T	E	0	327.2	100	0	17.1608	18.5774	17.1608	361	399	361	53	62.5	72	162	167.5	173	145	168	191	3	6.53544	4.014	17.7229	5.90762	581.473	96.9521	0.0431841	IYT	0	0	0	33.3333
	93	Bgal	2	118	93	6.53544	0	T	E	Y	E	N	L	0.992173	241.812	99.5897	0.00241756	14.5178	16.5027	14.5178	360	398	360	53	62.5	72	161	166.5	172	145	168	191	3	6.53544	4.014	17.7229	5.90762	581.473	96.9521	0.0431841	IYT	0	0	0	33.3333
	94	Bgal	0	10	94	0	21.5561	N	L	T	E	V	L	7.37915	257.292	97.132	0.0179803	11.5031	13.3107	11.5031	359	397	359	53	62.5	72	161	166.5	172	144	167	190	18	21.5561	9.0736	920.93	51.1628	2165.03	57.4635	2.24397	NVTYPITVNPPFVPTENP	0	27.7778	0	16.6667
	95	Bgal	1	10	95	3.88817	21.6791	V	L	N	L	T	L	30.3288	250.231	87.8797	0.0739001	10.0824	13.2171	10.0824	358	396	358	53	62.5	72	161	166.5	172	143	166	189	18	21.5561	9.0736	920.93	51.1628	2165.03	57.4635	2.24397	NVTYPITVNPPFVPTENP	0	27.7778	0	16.6667
	96	Bgal	2	10	96	6.19867	19.2325	T	L	V	L	Y	L	52.1608	246.093	78.8045	0.127097	13.1523	16.6155	13.1523	357	395	357	53	62.5	72	161	166.5	172	142	165	188	18	21.5561	9.0736	920.93	51.1628	2165.03	57.4635	2.24397	NVTYPITVNPPFVPTENP	0	27.7778	0	16.6667
	97	Bgal	3	10	97	8.57451	16.0462	Y	L	T	L	P	L	18.786	333.945	94.3745	0.0457746	13.9531	17.92	13.9531	356	394	356	53	62.5	72	161	166.5	172	141	164	187	18	21.5561	9.0736	920.93	51.1628	2165.03	57.4635	2.24397	NVTYPITVNPPFVPTENP	0	27.7778	0	16.6667
	98	Bgal	4	10	98	10.1811	13.1008	P	L	Y	L	I	L	28.9429	237.157	87.7959	0.0705232	17.3692	20.8799	17.3692	355	393	355	53	62.5	72	161	166.5	172	140	163	186	18	21.5561	9.0736	920.93	51.1628	2165.03	57.4635	2.24397	NVTYPITVNPPFVPTENP	0	27.7778	0	16.6667
	99	Bgal	5	10	99	13.3548	12.2325	I	L	P	L	T	L	17.7703	272.373	93.4757	0.0432996	18.6221	22.7452	18.6221	354	392	354	53	62.5	72	161	166.5	172	139	162	185	18	21.5561	9.0736	920.93	51.1628	2165.03	57.4635	2.24397	NVTYPITVNPPFVPTENP	0	27.7778	0	16.6667
	100	Bgal	6	10	100	15.356	14.9323	T	L	I	L	V	L	106.5	243.779	56.3128	0.259502	19.2889	23.8527	19.2889	353	391	353	53	62.5	72	161	166.5	172	138	161	184	18	21.5561	9.0736	920.93	51.1628	2165.03	57.4635	2.24397	NVTYPITVNPPFVPTENP	0	27.7778	0	16.6667
	101	Bgal	7	10	101	14.7169	17.3498	V	L	T	L	N	L	71.0992	251.068	71.6813	0.173243	16.449	21.3854	16.449	352	390	352	53	62.5	72	161	166.5	172	137	160	183	18	21.5561	9.0736	920.93	51.1628	2165.03	57.4635	2.24397	NVTYPITVNPPFVPTENP	0	27.7778	0	16.6667
	102	Bgal	8	10	102	18.3699	17.8542	N	L	V	L	P	L	77.6571	255.798	69.6412	0.189222	18.6561	23.8728	18.6561	351	389	351	53	62.5	72	161	166.5	172	136	159	182	18	21.5561	9.0736	920.93	51.1628	2165.03	57.4635	2.24397	NVTYPITVNPPFVPTENP	0	27.7778	0	16.6667
	103	Bgal	9	10	103	18.7454	17.8858	P	L	N	L	P	L	38.9288	234.662	83.4107	0.0948552	17.3388	22.6517	17.3388	350	388	350	53	62.5	72	161	166.5	172	135	158	181	18	21.5561	9.0736	920.93	51.1628	2165.03	57.4635	2.24397	NVTYPITVNPPFVPTENP	0	27.7778	0	16.6667
	104	Bgal	10	10	104	20.6364	17.0666	P	L	P	L	F	L	23.7752	236.757	89.958	0.0579313	19.0338	24.2546	19.0338	349	387	349	53	62.5	72	161	166.5	172	134	157	180	18	21.5561	9.0736	920.93	51.1628	2165.03	57.4635	2.24397	NVTYPITVNPPFVPTENP	0	27.7778	0	16.6667
	105	Bgal	11	10	105	21.036	14.6143	F	L	P	L	V	L	109.939	314.981	65.0966	0.267881	21.4177	26.4734	21.4177	348	386	348	53	62.5	72	161	166.5	172	133	156	179	18	21.5561	9.0736	920.93	51.1628	2165.03	57.4635	2.24397	NVTYPITVNPPFVPTENP	0	27.7778	0	16.6667
	106	Bgal	12	10	106	19.3155	10.9391	V	L	F	L	P	L	15.5194	249.483	93.7794	0.0378151	21.479	26.1369	21.479	347	385	347	53	62.5	72	161	166.5	172	132	155	178	18	21.5561	9.0736	920.93	51.1628	2165.03	57.4635	2.24397	NVTYPITVNPPFVPTENP	0	27.7778	0	16.6667
	107	Bgal	13	10	107	20.0231	9.25881	P	L	V	L	T	L	41.4445	237.63	82.5593	0.100985	23.9515	28.3513	23.9515	346	384	346	53	62.5	72	161	166.5	172	131	154	177	18	21.5561	9.0736	920.93	51.1628	2165.03	57.4635	2.24397	NVTYPITVNPPFVPTENP	0	27.7778	0	16.6667
	108	Bgal	14	10	108	23.6253	9.06722	T	L	P	L	E	L	112.592	245.037	54.0511	0.274345	27.6057	31.9795	27.6057	345	383	345	53	62.5	72	161	166.5	172	130	153	176	18	21.5561	9.0736	920.93	51.1628	2165.03	57.4635	2.24397	NVTYPITVNPPFVPTENP	0	27.7778	0	16.6667
	109	Bgal	15	10	109	22.5231	6.22391	E	L	T	L	N	L	147.374	286.888	48.63	0.359097	27.8636	31.7999	27.8636	344	382	344	53	62.5	72	161	166.5	172	129	152	175	18	21.5561	9.0736	920.93	51.1628	2165.03	57.4635	2.24397	NVTYPITVNPPFVPTENP	0	27.7778	0	16.6667
	110	Bgal	16	10	110	21.2483	3.77763	N	L	E	L	P	L	1.86316	257.831	99.2774	0.00453984	25.9609	29.7643	25.9609	343	381	343	53	62.5	72	161	166.5	172	128	151	174	18	21.5561	9.0736	920.93	51.1628	2165.03	57.4635	2.24397	NVTYPITVNPPFVPTENP	0	27.7778	0	16.6667
	111	Bgal	17	10	111	21.5561	0	P	L	N	L	T	E	18.8692	237.198	92.045	0.0459773	27.16	30.4323	27.16	342	380	342	53	62.5	72	161	166.5	172	127	150	173	18	21.5561	9.0736	920.93	51.1628	2165.03	57.4635	2.24397	NVTYPITVNPPFVPTENP	0	27.7778	0	16.6667
	112	Bgal	0	119	112	0	28.1509	T	E	P	L	G	E	0	244.213	100	0	28.5086	31.6881	28.5086	341	379	341	53	62.5	72	160	165.5	171	127	150	173	10	28.1509	9.50269	217.702	21.7702	1447.68	84.962	0.53046	TGCYSLTFNV	10	0	10	20
	113	Bgal	1	119	113	3.80719	25.1326	G	E	T	E	C	E	0	184.361	100	0	29.7616	32.4473	29.7616	340	378	340	53	62.5	72	159	164.5	170	127	150	173	10	28.1509	9.50269	217.702	21.7702	1447.68	84.962	0.53046	TGCYSLTFNV	10	0	10	20
	114	Bgal	2	119	114	6.56353	22.1678	C	E	G	E	Y	E	0.781272	241.031	99.6759	0.00190367	32.78	35.4506	32.78	339	377	339	53	62.5	72	158	163.5	169	127	150	173	10	28.1509	9.50269	217.702	21.7702	1447.68	84.962	0.53046	TGCYSLTFNV	10	0	10	20
	115	Bgal	3	119	115	9.83299	18.9225	Y	E	C	E	S	E	1.28445	330.941	99.6119	0.00312973	33.5236	35.7642	33.5236	338	376	338	53	62.5	72	157	162.5	168	127	150	173	10	28.1509	9.50269	217.702	21.7702	1447.68	84.962	0.53046	TGCYSLTFNV	10	0	10	20
	116	Bgal	4	119	116	13.2368	15.8629	S	E	Y	E	L	E	4.07471	221.027	98.1565	0.00992856	36.8624	38.998	36.8624	337	375	337	53	62.5	72	156	161.5	167	127	150	173	10	28.1509	9.50269	217.702	21.7702	1447.68	84.962	0.53046	TGCYSLTFNV	10	0	10	20
	117	Bgal	5	119	117	16.7025	12.634	L	E	S	E	T	E	24.5299	277.293	91.1538	0.0597704	38.4922	40.2574	38.4922	336	374	336	53	62.5	72	155	160.5	166	127	150	173	10	28.1509	9.50269	217.702	21.7702	1447.68	84.962	0.53046	TGCYSLTFNV	10	0	10	20
	118	Bgal	6	119	118	20.1331	9.96487	T	E	L	E	F	E	74.179	242.666	69.4316	0.180747	41.9511	43.6583	41.9511	335	373	335	53	62.5	72	154	159.5	165	127	150	173	10	28.1509	9.50269	217.702	21.7702	1447.68	84.962	0.53046	TGCYSLTFNV	10	0	10	20
	119	Bgal	7	119	119	22.963	6.7306	F	E	T	E	N	E	12.3279	302.554	95.9254	0.0300385	42.7188	44.1421	42.7188	334	372	334	53	62.5	72	153	158.5	164	127	150	173	10	28.1509	9.50269	217.702	21.7702	1447.68	84.962	0.53046	TGCYSLTFNV	10	0	10	20
	120	Bgal	8	119	120	26.5508	3.72403	N	E	F	E	V	E	90.9419	263.795	65.5255	0.221592	45.526	46.8625	45.526	333	371	333	53	62.5	72	152	157.5	163	127	150	173	10	28.1509	9.50269	217.702	21.7702	1447.68	84.962	0.53046	TGCYSLTFNV	10	0	10	20
	121	Bgal	9	119	121	28.1509	0	V	E	N	E	D	L	9.58317	251.907	96.1958	0.0233506	45.4472	46.8205	45.4472	332	370	332	53	62.5	72	151	156.5	162	127	150	173	10	28.1509	9.50269	217.702	21.7702	1447.68	84.962	0.53046	TGCYSLTFNV	10	0	10	20
	123	Bgal	0	97	123	0	5.47806	E	H	D	L	S	H	132.873	287.142	53.7256	0.323763	50.5031	51.9314	50.5031	330	368	330	52	61.5	71	151	156.5	162	126	149	172	4	5.47806	4.7178	318.185	79.5462	746.357	57.3683	0.775299	ESWL	0	0	25	0
	124	Bgal	1	97	124	3.86841	5.52515	S	H	E	H	W	H	81.329	224.526	63.7775	0.198169	50.4361	51.5941	50.4361	329	367	329	51	60.5	70	151	156.5	162	126	149	172	4	5.47806	4.7178	318.185	79.5462	746.357	57.3683	0.775299	ESWL	0	0	25	0
	125	Bgal	2	97	125	5.48458	3.90505	W	H	S	H	L	H	49.6487	350.337	85.8283	0.120976	46.5443	47.7422	46.5443	328	366	328	50	59.5	69	151	156.5	162	126	149	172	4	5.47806	4.7178	318.185	79.5462	746.357	57.3683	0.775299	ESWL	0	0	25	0
	126	Bgal	3	97	126	5.47806	0	L	H	W	H	Q	L	54.3336	280.827	80.6523	0.132391	46.6343	48.2587	46.6343	327	365	327	49	58.5	68	151	156.5	162	126	149	172	4	5.47806	4.7178	318.185	79.5462	746.357	57.3683	0.775299	ESWL	0	0	25	0
	127	Bgal	0	11	127	0	7.21834	Q	L	L	H	E	L	147.953	294.319	49.7303	0.360508	49.6021	51.1767	49.6021	326	364	326	49	58.5	68	151	156.5	162	125	148	171	3	7.21834	4.12983	303.384	101.128	552.307	45.0698	0.739234	QEG	33.3333	0	0	0
	128	Bgal	1	11	128	3.82693	3.84866	E	L	Q	L	G	L	124.818	286.003	56.3578	0.304135	47.4122	48.9791	47.4122	325	363	325	49	58.5	68	151	156.5	162	124	147	170	3	7.21834	4.12983	303.384	101.128	552.307	45.0698	0.739234	QEG	33.3333	0	0	0
	129	Bgal	2	11	129	7.21834	0	G	L	E	L	Q	E	30.6123	184.04	83.3665	0.074591	43.7519	45.343	43.7519	324	362	324	49	58.5	68	151	156.5	162	123	146	169	3	7.21834	4.12983	303.384	101.128	552.307	45.0698	0.739234	QEG	33.3333	0	0	0
	130	Bgal	0	120	130	0	16.3228	Q	E	G	L	T	E	31.9094	288.462	88.9381	0.0777513	40.4697	42.2492	40.4697	323	361	323	49	58.5	68	150	155.5	161	123	146	169	6	16.3228	6.30102	69.259	11.5432	1014.53	93.1733	0.168759	QTRIIF	0	0	0	16.6667
	131	Bgal	1	120	131	3.75291	13.469	T	E	Q	E	R	E	2.71393	246.167	98.8975	0.00661285	39.0014	40.7061	39.0014	322	360	322	49	58.5	68	149	154.5	160	123	146	169	6	16.3228	6.30102	69.259	11.5432	1014.53	93.1733	0.168759	QTRIIF	0	0	0	16.6667
	132	Bgal	2	120	132	6.45688	9.91111	R	E	T	E	I	E	13.435	341.565	96.0666	0.0327362	35.2725	37.0558	35.2725	321	359	321	49	58.5	68	148	153.5	159	123	146	169	6	16.3228	6.30102	69.259	11.5432	1014.53	93.1733	0.168759	QTRIIF	0	0	0	16.6667
	133	Bgal	3	120	133	10.0489	6.75019	I	E	R	E	I	E	0	270.705	100	0	33.2906	35.0827	33.2906	320	358	320	49	58.5	68	147	152.5	158	123	146	169	6	16.3228	6.30102	69.259	11.5432	1014.53	93.1733	0.168759	QTRIIF	0	0	0	16.6667
	134	Bgal	4	120	134	12.7416	3.76422	I	E	I	E	F	E	19.4982	275.846	92.9315	0.0475098	29.9159	31.5208	29.9159	319	357	319	49	58.5	68	146	151.5	157	123	146	169	6	16.3228	6.30102	69.259	11.5432	1014.53	93.1733	0.168759	QTRIIF	0	0	0	16.6667
	135	Bgal	5	120	135	16.3228	0	F	E	I	E	D	L	1.70252	313.338	99.4566	0.00414842	27.2593	29.0032	27.2593	318	356	318	49	58.5	68	145	150.5	156	123	146	169	6	16.3228	6.30102	69.259	11.5432	1014.53	93.1733	0.168759	QTRIIF	0	0	0	16.6667
	136	Bgal	0	12	136	0	3.80273	D	L	F	E	G	L	26.9146	263.846	89.7991	0.0655809	24.8913	26.1705	24.8913	317	355	317	49	58.5	68	145	150.5	156	122	145	168	2	3.80273	2.88125	27.3798	13.6899	346.398	92.0958	0.0667145	DG	50	0	0	0
	137	Bgal	1	12	137	3.80273	0	G	L	D	L	V	E	0.465236	185.147	99.7487	0.00113361	22.4189	24.0445	22.4189	316	354	316	49	58.5	68	145	150.5	156	121	144	167	2	3.80273	2.88125	27.3798	13.6899	346.398	92.0958	0.0667145	DG	50	0	0	0
	138	Bgal	0	121	138	0	3.87858	V	E	G	L	N	E	4.51007	251.959	98.21	0.0109894	22.7877	25.0024	22.7877	315	353	315	49	58.5	68	144	149.5	155	121	144	167	2	3.87858	3.13292	16.9749	8.48745	405.706	95.816	0.0413615	VN	0	0	0	0
	139	Bgal	1	121	139	3.87858	0	N	E	V	E	S	L	12.4648	260.91	95.2226	0.0303722	20.4991	23.0416	20.4991	314	352	314	49	58.5	68	143	148.5	154	121	144	167	2	3.87858	3.13292	16.9749	8.48745	405.706	95.816	0.0413615	VN	0	0	0	0
	141	Bgal	0	122	141	0	17.0667	A	E	S	L	F	E	0	208.408	100	0	22.4359	25.8693	22.4359	312	350	312	49	58.5	68	142	147.5	153	120	143	166	6	17.0667	5.85316	22.443	3.74051	1003.89	97.7644	0.0546854	AFHLWC	0	0	0	0
	142	Bgal	1	122	142	3.75739	13.4488	F	E	A	E	H	E	4.40281	301.039	98.5375	0.010728	26.1529	29.4157	26.1529	311	349	311	49	58.5	68	141	146.5	152	120	143	166	6	17.0667	5.85316	22.443	3.74051	1003.89	97.7644	0.0546854	AFHLWC	0	0	0	0
	143	Bgal	2	122	143	7.31916	10.4382	H	E	F	E	L	E	0	291.589	100	0	29.5725	32.9347	29.5725	310	348	310	49	58.5	68	140	145.5	151	120	143	166	6	17.0667	5.85316	22.443	3.74051	1003.89	97.7644	0.0546854	AFHLWC	0	0	0	0
	144	Bgal	3	122	144	10.2138	6.9111	L	E	H	E	W	E	0	277.901	100	0	32.1533	35.1475	32.1533	309	347	309	49	58.5	68	139	144.5	150	120	143	166	6	17.0667	5.85316	22.443	3.74051	1003.89	97.7644	0.0546854	AFHLWC	0	0	0	0
	145	Bgal	4	122	145	13.8619	3.75512	W	E	L	E	C	E	18.0402	351.4	94.8662	0.0439574	35.9472	38.9194	35.9472	308	346	308	49	58.5	68	138	143.5	149	120	143	166	6	17.0667	5.85316	22.443	3.74051	1003.89	97.7644	0.0546854	AFHLWC	0	0	0	0
	146	Bgal	5	122	146	17.0667	0	C	E	W	E	N	L	0	239.148	100	0	38.7766	41.449	38.7766	307	345	307	49	58.5	68	137	142.5	148	120	143	166	6	17.0667	5.85316	22.443	3.74051	1003.89	97.7644	0.0546854	AFHLWC	0	0	0	0
	147	Bgal	0	13	147	0	3.77164	N	L	C	E	G	L	46.5083	260.422	82.1412	0.113324	42.2834	44.9738	42.2834	306	344	306	49	58.5	68	137	142.5	148	119	142	165	2	3.77164	2.94912	87.7426	43.8713	342.911	74.4124	0.213796	NG	50	0	0	0
	148	Bgal	1	13	148	3.77164	0	G	L	N	L	R	E	41.2343	186.961	77.945	0.100473	41.4183	44.4778	41.4183	305	343	305	49	58.5	68	137	142.5	148	118	141	164	2	3.77164	2.94912	87.7426	43.8713	342.911	74.4124	0.213796	NG	50	0	0	0
	149	Bgal	0	123	149	0	19.3656	R	E	G	L	W	E	125.993	340.274	62.973	0.306999	40.1164	43.3342	40.1164	304	342	304	49	58.5	68	136	141.5	147	118	141	164	7	19.3656	7.71035	204.873	29.2675	1130.85	81.8832	0.499199	RWVGYGQ	28.5714	0	0	0
	150	Bgal	1	123	150	3.80435	15.8444	W	E	R	E	V	E	71.3379	348.126	79.508	0.173824	36.5748	39.9678	36.5748	303	341	303	49	58.5	68	135	140.5	146	118	141	164	7	19.3656	7.71035	204.873	29.2675	1130.85	81.8832	0.499199	RWVGYGQ	28.5714	0	0	0
	151	Bgal	2	123	151	6.32856	14.0892	V	E	W	E	G	E	1.56254	252.266	99.3806	0.00380734	34.8552	38.0006	34.8552	302	340	302	49	58.5	68	134	139.5	145	118	141	164	7	19.3656	7.71035	204.873	29.2675	1130.85	81.8832	0.499199	RWVGYGQ	28.5714	0	0	0
	152	Bgal	3	123	152	9.44009	10.6535	G	E	V	E	Y	E	0	183.66	100	0	31.3711	34.7445	31.3711	301	339	301	49	58.5	68	133	138.5	144	118	141	164	7	19.3656	7.71035	204.873	29.2675	1130.85	81.8832	0.499199	RWVGYGQ	28.5714	0	0	0
	153	Bgal	4	123	153	12.5343	7.12015	Y	E	G	E	G	E	0	324.581	100	0	27.8157	31.362	27.8157	300	338	300	49	58.5	68	132	137.5	143	118	141	164	7	19.3656	7.71035	204.873	29.2675	1130.85	81.8832	0.499199	RWVGYGQ	28.5714	0	0	0
	154	Bgal	5	123	154	15.7893	3.84149	G	E	Y	E	Q	E	0.712215	184.306	99.6136	0.0017354	24.5639	27.8878	24.5639	299	337	299	49	58.5	68	131	136.5	142	118	141	164	7	19.3656	7.71035	204.873	29.2675	1130.85	81.8832	0.499199	RWVGYGQ	28.5714	0	0	0
	155	Bgal	6	123	155	19.3656	0	Q	E	G	E	D	L	5.26662	291.877	98.1956	0.0128328	20.8108	24.3378	20.8108	298	336	298	49	58.5	68	130	135.5	141	118	141	164	7	19.3656	7.71035	204.873	29.2675	1130.85	81.8832	0.499199	RWVGYGQ	28.5714	0	0	0
	156	Bgal	0	14	156	0	8.14289	D	L	Q	E	S	L	4.65386	256.207	98.1836	0.0113397	17.7501	20.9323	17.7501	297	335	297	49	58.5	68	130	135.5	141	117	140	163	5	8.14289	4.57934	46.5499	9.30998	744.571	93.7481	0.113425	DSRLP	0	20	20	0
	157	Bgal	1	14	157	3.72445	8.00722	S	L	D	L	R	L	0	223.51	100	0	18.0764	20.6271	18.0764	296	334	296	49	58.5	68	130	135.5	141	116	139	162	5	8.14289	4.57934	46.5499	9.30998	744.571	93.7481	0.113425	DSRLP	0	20	20	0
	158	Bgal	2	14	158	5.70802	6.92276	R	L	S	L	L	L	0.113915	339.502	99.9664	0.00027757	17.4519	19.2787	17.4519	295	333	295	49	58.5	68	130	135.5	141	115	138	161	5	8.14289	4.57934	46.5499	9.30998	744.571	93.7481	0.113425	DSRLP	0	20	20	0
	159	Bgal	3	14	159	6.2225	3.84761	L	L	R	L	P	L	3.35204	281.695	98.81	0.00816768	19.7634	21.5992	19.7634	294	332	294	49	58.5	68	130	135.5	141	114	137	160	5	8.14289	4.57934	46.5499	9.30998	744.571	93.7481	0.113425	DSRLP	0	20	20	0
	160	Bgal	4	14	160	8.14289	0	P	L	L	L	S	E	38.4301	235.499	83.6814	0.09364	23.5375	25.3377	23.5375	293	331	293	49	58.5	68	130	135.5	141	113	136	159	5	8.14289	4.57934	46.5499	9.30998	744.571	93.7481	0.113425	DSRLP	0	20	20	0
	161	Bgal	0	124	161	0	10.4364	S	E	P	L	E	E	2.69514	225.521	98.8049	0.00656705	25.3603	27.7243	25.3603	292	330	292	49	58.5	68	129	134.5	140	113	136	159	4	10.4364	4.78826	54.1036	13.5259	708.956	92.3685	0.131831	SEFD	0	0	25	0
	162	Bgal	1	124	162	3.76628	7.06966	E	E	S	E	F	E	12.9059	286.703	95.4985	0.031447	28.7772	30.954	28.7772	291	329	291	49	58.5	68	128	133.5	139	113	136	159	4	10.4364	4.78826	54.1036	13.5259	708.956	92.3685	0.131831	SEFD	0	0	25	0
	163	Bgal	2	124	163	6.78665	3.77706	F	E	E	E	D	E	0	311.63	100	0	31.8071	34.2789	31.8071	290	328	290	49	58.5	68	127	132.5	138	113	136	159	4	10.4364	4.78826	54.1036	13.5259	708.956	92.3685	0.131831	SEFD	0	0	25	0
	164	Bgal	3	124	164	10.4364	0	D	E	F	E	L	L	38.5026	255.257	84.9161	0.0938165	35.3217	37.7225	35.3217	289	327	289	49	58.5	68	126	131.5	137	113	136	159	4	10.4364	4.78826	54.1036	13.5259	708.956	92.3685	0.131831	SEFD	0	0	25	0
	166	Bgal	0	98	166	0	5.48334	S	H	L	L	A	H	38.8	227.016	82.9087	0.0945413	40.8993	43.1422	40.8993	287	325	287	48	57.5	67	126	131.5	137	112	135	158	3	5.48334	3.48618	131.955	43.9851	506.627	73.9542	0.321526	SAF	0	0	33.3333	0
	167	Bgal	1	98	167	3.81765	3.75934	A	H	S	H	F	H	71.8788	209.321	65.6609	0.175142	42.434	45.0467	42.434	286	324	286	47	56.5	66	126	131.5	137	112	135	158	3	5.48334	3.48618	131.955	43.9851	506.627	73.9542	0.321526	SAF	0	0	33.3333	0
	168	Bgal	2	98	168	5.48334	0	F	H	A	H	L	L	21.2765	317.223	93.2929	0.0518429	41.5323	44.1545	41.5323	285	323	285	46	55.5	65	126	131.5	137	112	135	158	3	5.48334	3.48618	131.955	43.9851	506.627	73.9542	0.321526	SAF	0	0	33.3333	0
	169	Bgal	0	15	169	0	6.95587	L	L	F	H	R	L	22.0582	281.163	92.1547	0.0537476	43.157	45.3885	43.157	284	322	284	46	55.5	65	126	131.5	137	111	134	157	3	6.95587	4.21562	219.611	73.2036	603.864	63.6324	0.53511	LRA	0	0	0	0
	170	Bgal	1	15	170	3.84552	3.76318	R	L	L	L	A	L	136.438	335.824	59.3722	0.332449	46.8609	48.986	46.8609	283	321	283	46	55.5	65	126	131.5	137	110	133	156	3	6.95587	4.21562	219.611	73.2036	603.864	63.6324	0.53511	LRA	0	0	0	0
	171	Bgal	2	15	171	6.95587	0	A	L	R	L	G	E	61.1147	207.796	70.5891	0.148914	49.0817	50.8659	49.0817	282	320	282	46	55.5	65	126	131.5	137	109	132	155	3	6.95587	4.21562	219.611	73.2036	603.864	63.6324	0.53511	LRA	0	0	0	0
	172	Bgal	0	125	172	0	29.4226	G	E	A	L	E	E	25.2631	184.651	86.3184	0.0615568	49.0142	50.6327	49.0142	281	319	281	46	55.5	65	125	130.5	136	109	132	155	10	29.4226	9.46316	175.104	17.5104	1515.58	88.4465	0.426663	GENRLAVMVL	10	0	0	0
	173	Bgal	1	125	173	3.76627	26.3758	E	E	G	E	N	E	111.532	288.407	61.3281	0.271763	46.9156	48.6652	46.9156	280	318	280	46	55.5	65	124	129.5	135	109	132	155	10	29.4226	9.46316	175.104	17.5104	1515.58	88.4465	0.426663	GENRLAVMVL	10	0	0	0
	174	Bgal	2	125	174	6.56689	22.9896	N	E	E	E	R	E	1.50954	262.685	99.4253	0.00367818	43.631	45.6315	43.631	279	317	279	46	55.5	65	123	128.5	134	109	132	155	10	29.4226	9.46316	175.104	17.5104	1515.58	88.4465	0.426663	GENRLAVMVL	10	0	0	0
	175	Bgal	3	125	175	10.1831	19.6444	R	E	N	E	L	E	25.7523	333.309	92.2737	0.062749	41.2648	43.4637	41.2648	278	316	278	46	55.5	65	122	127.5	133	109	132	155	10	29.4226	9.46316	175.104	17.5104	1515.58	88.4465	0.426663	GENRLAVMVL	10	0	0	0
	176	Bgal	4	125	176	13.1836	16.2575	L	E	R	E	A	E	0	280.225	100	0	37.5287	39.8184	37.5287	277	315	277	46	55.5	65	121	126.5	132	109	132	155	10	29.4226	9.46316	175.104	17.5104	1515.58	88.4465	0.426663	GENRLAVMVL	10	0	0	0
	177	Bgal	5	125	177	16.6476	13.1222	A	E	L	E	V	E	2.11475	208.028	98.9834	0.00515287	35.7698	38.3839	35.7698	276	314	276	46	55.5	65	120	125.5	131	109	132	155	10	29.4226	9.46316	175.104	17.5104	1515.58	88.4465	0.426663	GENRLAVMVL	10	0	0	0
	178	Bgal	6	125	178	19.7161	9.71314	V	E	A	E	M	E	0	252.709	100	0	32.0035	34.6975	32.0035	275	313	275	46	55.5	65	119	124.5	130	109	132	155	10	29.4226	9.46316	175.104	17.5104	1515.58	88.4465	0.426663	GENRLAVMVL	10	0	0	0
	179	Bgal	7	125	179	23.1938	6.5812	M	E	V	E	V	E	8.80562	292.003	96.9844	0.0214561	30.4363	33.51	30.4363	274	312	274	46	55.5	65	118	123.5	129	109	132	155	10	29.4226	9.46316	175.104	17.5104	1515.58	88.4465	0.426663	GENRLAVMVL	10	0	0	0
	180	Bgal	8	125	180	25.7903	3.78621	V	E	M	E	L	E	0	251.949	100	0	26.9613	29.9489	26.9613	273	311	273	46	55.5	65	117	122.5	128	109	132	155	10	29.4226	9.46316	175.104	17.5104	1515.58	88.4465	0.426663	GENRLAVMVL	10	0	0	0
	181	Bgal	9	125	181	29.4226	0	L	E	V	E	R	L	0.125795	279.819	99.955	0.000306515	24.8627	28.283	24.8627	272	310	272	46	55.5	65	116	121.5	127	109	132	155	10	29.4226	9.46316	175.104	17.5104	1515.58	88.4465	0.426663	GENRLAVMVL	10	0	0	0
	182	Bgal	0	16	182	0	6.98242	R	L	L	E	W	L	11.2897	339.481	96.6744	0.0275088	22.5229	25.814	22.5229	271	309	271	46	55.5	65	116	121.5	127	108	131	154	3	6.98242	4.27216	38.1618	12.7206	626.061	93.9045	0.0929861	RWS	0	0	33.3333	0
	183	Bgal	1	16	183	3.81443	3.81762	W	L	R	L	S	L	26.2024	354.148	92.6013	0.0638456	20.4493	24.3438	20.4493	270	308	270	46	55.5	65	116	121.5	127	107	130	153	3	6.98242	4.27216	38.1618	12.7206	626.061	93.9045	0.0929861	RWS	0	0	33.3333	0
	184	Bgal	2	16	184	6.98242	0	S	L	W	L	D	H	0.669662	222.038	99.6984	0.00163172	19.7954	24.0798	19.7954	269	307	269	46	55.5	65	116	121.5	127	106	129	152	3	6.98242	4.27216	38.1618	12.7206	626.061	93.9045	0.0929861	RWS	0	0	33.3333	0
	185	Bgal	0	99	185	0	7.80194	D	H	S	L	G	H	1.78577	253.783	99.2963	0.00435125	17.8663	22.6106	17.8663	268	306	268	45	54.5	64	116	121.5	127	106	129	152	5	7.80194	4.26007	17.4526	3.49053	724.255	97.5903	0.0425256	DGSYL	20	0	20	0
	186	Bgal	1	99	186	3.84255	5.36828	G	H	D	H	S	H	1.50954	186.368	99.19	0.00367818	15.7701	20.1395	15.7701	267	305	267	44	53.5	63	116	121.5	127	106	129	152	5	7.80194	4.26007	17.4526	3.49053	724.255	97.5903	0.0425256	DGSYL	20	0	20	0
	187	Bgal	2	99	187	5.27591	5.32273	S	H	G	H	Y	H	13.7799	226.28	93.9102	0.0335766	14.8065	19.0026	14.8065	266	304	266	43	52.5	62	116	121.5	127	106	129	152	5	7.80194	4.26007	17.4526	3.49053	724.255	97.5903	0.0425256	DGSYL	20	0	20	0
	188	Bgal	3	99	188	5.80837	3.8568	Y	H	S	H	L	H	0.125795	335.679	99.9625	0.000306515	12.5355	17.3512	12.5355	265	303	265	42	51.5	61	116	121.5	127	106	129	152	5	7.80194	4.26007	17.4526	3.49053	724.255	97.5903	0.0425256	DGSYL	20	0	20	0
	189	Bgal	4	99	189	7.80194	0	L	H	Y	H	E	E	0.251589	280.732	99.9104	0.00061303	10.4109	15.0456	10.4109	264	302	264	41	50.5	60	116	121.5	127	106	129	152	5	7.80194	4.26007	17.4526	3.49053	724.255	97.5903	0.0425256	DGSYL	20	0	20	0
	191	Bgal	0	17	191	0	6.75982	D	L	E	E	Q	L	1.42443	254.421	99.4401	0.00347081	9.05881	12.9499	9.05881	262	300	262	41	50.5	60	115	120.5	126	105	128	151	3	6.75982	3.86575	16.1995	5.39985	553.587	97.0737	0.0394723	DQD	0	0	0	0
	192	Bgal	1	17	192	3.76168	3.91532	Q	L	D	L	D	L	0	278.354	100	0	8.58196	11.2222	8.58196	261	299	261	41	50.5	60	115	120.5	126	104	127	150	3	6.75982	3.86575	16.1995	5.39985	553.587	97.0737	0.0394723	DQD	0	0	0	0
	193	Bgal	2	17	193	6.75982	0	D	L	Q	L	M	E	14.7751	257.883	94.2706	0.0360015	10.3136	11.6461	10.3136	260	298	260	41	50.5	60	115	120.5	126	103	126	149	3	6.75982	3.86575	16.1995	5.39985	553.587	97.0737	0.0394723	DQD	0	0	0	0
	194	Bgal	0	126	194	0	6.36139	M	E	D	L	W	E	6.55781	292.778	97.7601	0.015979	13.6312	14.6135	13.6312	259	297	259	41	50.5	60	114	119.5	125	103	126	149	3	6.36139	4.33789	32.1246	10.7082	666.649	95.1812	0.0782758	MWR	0	0	0	0
	195	Bgal	1	126	195	3.83941	3.8449	W	E	M	E	R	E	4.07542	355.534	98.8537	0.00993031	17.0204	18.1893	17.0204	258	296	258	41	50.5	60	113	118.5	124	103	126	149	3	6.36139	4.33789	32.1246	10.7082	666.649	95.1812	0.0782758	MWR	0	0	0	0
	196	Bgal	2	126	196	6.36139	0	R	E	W	E	M	L	21.4914	333.36	93.5531	0.0523666	17.3253	19.4824	17.3253	257	295	257	41	50.5	60	112	117.5	123	103	126	149	3	6.36139	4.33789	32.1246	10.7082	666.649	95.1812	0.0782758	MWR	0	0	0	0
	197	Bgal	0	18	197	0	3.81898	M	L	R	E	S	L	5.27592	295.1	98.2122	0.0128555	20.4515	22.3621	20.4515	256	294	256	41	50.5	60	112	117.5	123	102	125	148	2	3.81898	3.12414	7.50812	3.75406	412.485	98.1798	0.0182945	MS	0	0	50	0
	198	Bgal	1	18	198	3.81898	0	S	L	M	L	G	E	2.23221	223.579	99.0016	0.00543906	22.4796	24.7038	22.4796	255	293	255	41	50.5	60	112	117.5	123	101	124	147	2	3.81898	3.12414	7.50812	3.75406	412.485	98.1798	0.0182945	MS	0	0	50	0
	199	Bgal	0	127	199	0	3.74443	G	E	S	L	I	E	0	184.702	100	0	25.0349	27.0158	25.0349	254	292	254	41	50.5	60	111	116.5	122	101	124	147	2	3.74443	2.65955	0.852194	0.426097	357.244	99.7615	0.00207648	GI	50	0	0	0
	200	Bgal	1	127	200	3.74443	0	I	E	G	E	F	L	0.852194	275.299	99.6904	0.00207648	26.1752	27.8763	26.1752	253	291	253	41	50.5	60	110	115.5	121	101	124	147	2	3.74443	2.65955	0.852194	0.426097	357.244	99.7615	0.00207648	GI	50	0	0	0
	201	Bgal	0	19	201	0	7.04127	F	L	I	E	R	L	2.56704	302.992	99.1528	0.00625492	24.4955	25.6021	24.4955	252	290	252	41	50.5	60	110	115.5	121	100	123	146	3	7.04127	4.31323	58.9806	19.6602	627.736	90.6042	0.143714	FRD	0	0	0	0
	202	Bgal	1	19	202	3.85369	3.82255	R	L	F	L	D	L	5.4495	342.01	98.4066	0.0132784	25.1473	25.9557	25.1473	251	289	251	41	50.5	60	110	115.5	121	99	122	145	3	7.04127	4.31323	58.9806	19.6602	627.736	90.6042	0.143714	FRD	0	0	0	0
	203	Bgal	2	19	203	7.04127	0	D	L	R	L	V	E	50.9641	259.833	80.3858	0.124181	28.4806	29.157	28.4806	250	288	250	41	50.5	60	110	115.5	121	98	121	144	3	7.04127	4.31323	58.9806	19.6602	627.736	90.6042	0.143714	FRD	0	0	0	0
	204	Bgal	0	128	204	0	16.216	V	E	D	L	S	E	0.892883	251.732	99.6453	0.00217563	30.6944	31.8286	30.6944	249	287	249	41	50.5	60	109	114.5	120	98	121	144	6	16.216	6.39332	39.5369	6.58948	1010.95	96.0891	0.0963368	VSLLHK	0	0	16.6667	0
	205	Bgal	1	128	205	3.75362	12.875	S	E	V	E	L	E	17.0506	220.646	92.2724	0.041546	33.2773	34.2713	33.2773	248	286	248	41	50.5	60	108	113.5	119	98	121	144	6	16.216	6.39332	39.5369	6.58948	1010.95	96.0891	0.0963368	VSLLHK	0	0	16.6667	0
	206	Bgal	2	128	206	7.25185	9.85159	L	E	S	E	L	E	4.02543	281.308	98.569	0.00980848	36.0178	37.2014	36.0178	247	285	247	41	50.5	60	107	112.5	118	98	121	144	6	16.216	6.39332	39.5369	6.58948	1010.95	96.0891	0.0963368	VSLLHK	0	0	16.6667	0
	207	Bgal	3	128	207	9.94765	6.44287	L	E	L	E	H	E	0.503178	277.464	99.8187	0.00122606	36.3302	37.3975	36.3302	246	284	246	41	50.5	60	106	111.5	117	98	121	144	6	16.216	6.39332	39.5369	6.58948	1010.95	96.0891	0.0963368	VSLLHK	0	0	16.6667	0
	208	Bgal	4	128	208	13.5004	3.81552	H	E	L	E	K	E	17.0648	290.367	94.123	0.0415806	39.5522	40.6995	39.5522	245	283	245	41	50.5	60	105	110.5	116	98	121	144	6	16.216	6.39332	39.5369	6.58948	1010.95	96.0891	0.0963368	VSLLHK	0	0	16.6667	0
	209	Bgal	5	128	209	16.216	0	K	E	H	E	P	L	0	302.326	100	0	39.6606	40.8497	39.6606	244	282	244	41	50.5	60	104	109.5	115	98	121	144	6	16.216	6.39332	39.5369	6.58948	1010.95	96.0891	0.0963368	VSLLHK	0	0	16.6667	0
	210	Bgal	0	20	210	0	5.46427	P	L	K	E	T	L	20.2104	234.622	91.386	0.0492452	42.9088	44.1232	42.9088	243	281	243	41	50.5	60	104	109.5	115	97	120	143	3	5.46427	3.25554	121.657	40.5522	471.213	74.1822	0.296432	PTT	0	33.3333	0	66.6667
	211	Bgal	1	20	211	3.89945	3.78271	T	L	P	L	T	L	74.9743	245.422	69.4508	0.182685	43.6339	45.2415	43.6339	242	280	242	41	50.5	60	104	109.5	115	96	119	142	3	5.46427	3.25554	121.657	40.5522	471.213	74.1822	0.296432	PTT	0	33.3333	0	66.6667
	212	Bgal	2	20	212	5.46427	0	T	L	T	L	Q	E	26.4719	245.343	89.2103	0.0645022	43.1947	44.6107	43.1947	241	279	241	41	50.5	60	104	109.5	115	95	118	141	3	5.46427	3.25554	121.657	40.5522	471.213	74.1822	0.296432	PTT	0	33.3333	0	66.6667
	213	Bgal	0	129	213	0	30.5687	Q	E	T	L	I	E	5.46794	285.413	98.0842	0.0133234	40.1181	41.3239	40.1181	240	278	240	41	50.5	60	103	108.5	114	95	118	141	11	30.5687	10.4378	335.443	30.4948	1669.55	79.9081	0.817351	QISDFHVATRF	0	0	9.09091	9.09091
	214	Bgal	1	129	214	3.71653	27.039	I	E	Q	E	S	E	0.628973	275.919	99.772	0.00153258	37.4497	38.4443	37.4497	239	277	239	41	50.5	60	102	107.5	113	95	118	141	11	30.5687	10.4378	335.443	30.4948	1669.55	79.9081	0.817351	QISDFHVATRF	0	0	9.09091	9.09091
	215	Bgal	2	129	215	6.01584	27.3211	S	E	I	E	D	E	34.1382	223.123	84.6998	0.0831821	34.4117	35.8035	34.4117	238	276	238	41	50.5	60	101	106.5	112	95	118	141	11	30.5687	10.4378	335.443	30.4948	1669.55	79.9081	0.817351	QISDFHVATRF	0	0	9.09091	9.09091
	216	Bgal	3	129	216	9.17362	23.7585	D	E	S	E	F	E	17.9237	259.633	93.0965	0.0436735	32.0674	33.1599	32.0674	237	275	237	41	50.5	60	100	105.5	111	95	118	141	11	30.5687	10.4378	335.443	30.4948	1669.55	79.9081	0.817351	QISDFHVATRF	0	0	9.09091	9.09091
	217	Bgal	4	129	217	11.2658	20.2505	F	E	D	E	H	E	4.02543	298.36	98.6508	0.00980848	32.3566	32.8927	32.3566	236	274	236	41	50.5	60	99	104.5	110	95	118	141	11	30.5687	10.4378	335.443	30.4948	1669.55	79.9081	0.817351	QISDFHVATRF	0	0	9.09091	9.09091
	218	Bgal	5	129	218	15.0352	16.9484	H	E	F	E	V	E	38.5517	286.373	86.538	0.0939362	30.4437	30.6628	30.4437	235	273	235	41	50.5	60	98	103.5	109	95	118	141	11	30.5687	10.4378	335.443	30.4948	1669.55	79.9081	0.817351	QISDFHVATRF	0	0	9.09091	9.09091
	219	Bgal	6	129	219	17.6887	13.6314	V	E	H	E	A	E	15.5694	247.87	93.7187	0.037937	30.658	31.0745	30.658	234	272	234	41	50.5	60	97	102.5	108	95	118	141	11	30.5687	10.4378	335.443	30.4948	1669.55	79.9081	0.817351	QISDFHVATRF	0	0	9.09091	9.09091
	220	Bgal	7	129	220	21.2635	10.2443	A	E	V	E	T	E	25.6621	207.305	87.6211	0.0625291	29.5259	30.2243	29.5259	233	271	233	41	50.5	60	96	101.5	107	95	118	141	11	30.5687	10.4378	335.443	30.4948	1669.55	79.9081	0.817351	QISDFHVATRF	0	0	9.09091	9.09091	Bgal_A229	Bgal	Y	MVLQRRDWENPGVTQLNRLAAHPPFASWRNSEEARTDRPSQQLRSLNGEWRFAWFPAPEAVPESWLECDLPEADTVVVPSNWQMHGYDAPIYTNVTYPITVNPPFVPTENPTGCYSLTFNVDESWLQEGQTRIIFDGVNSAFHLWCNGRWVGYGQDSRLPSEFDLSAFLRAGENRLAVMVLRWSDGSYLEDQDMWRMSGIFRDVSLLHKPTTQISDFHVAGSSGSYGKIAALKAENAALEAKIAALKAEIAALEAGGSGGSTRFNDDFSRAVLEAEVQMCGELRDYLRVTVSLWQGETQVASGTAPFGGEIIDERGGYADRVTLRLNVENPKLWSAEIPNLYRAVVELHTADGTLIEAEACDVGFREVRIENGLLLLNGKPLLIRGVNRHEHHPLHGQV…
	221	Bgal	8	129	221	24.3616	6.75492	T	E	A	E	R	E	32.8797	241.986	86.4126	0.0801156	30.1111	31.381	30.1111	232	270	232	41	50.5	60	95	100.5	106	95	118	141	11	30.5687	10.4378	335.443	30.4948	1669.55	79.9081	0.817351	QISDFHVATRF	0	0	9.09091	9.09091
	222	Bgal	9	129	222	27.1495	3.7482	R	E	T	E	F	E	122.868	337.72	63.6183	0.299385	31.5868	32.901	31.5868	231	269	231	41	50.5	60	94	99.5	105	95	118	141	11	30.5687	10.4378	335.443	30.4948	1669.55	79.9081	0.817351	QISDFHVATRF	0	0	9.09091	9.09091
	223	Bgal	10	129	223	30.5687	0	F	E	R	E	N	L	37.7276	315.24	88.0321	0.0919282	32.2995	34.1083	32.2995	230	268	230	41	50.5	60	93	98.5	104	95	118	141	11	30.5687	10.4378	335.443	30.4948	1669.55	79.9081	0.817351	QISDFHVATRF	0	0	9.09091	9.09091
	224	Bgal	0	21	224	0	6.81329	N	L	F	E	D	L	39.9393	252.512	84.1832	0.0973173	34.5792	36.5403	34.5792	229	267	229	41	50.5	60	93	98.5	104	94	117	140	5	6.81329	4.10334	356.276	71.2552	687.501	48.1781	0.868113	NDDFS	0	0	20	0
	225	Bgal	1	21	225	3.83309	8.01156	D	L	N	L	D	L	148.499	262.315	43.3891	0.361837	33.2208	35.4882	33.2208	228	266	228	41	50.5	60	93	98.5	104	93	116	139	5	6.81329	4.10334	356.276	71.2552	687.501	48.1781	0.868113	NDDFS	0	0	20	0	Bgal_D233	Bgal	Y	MVLQRRDWENPGVTQLNRLAAHPPFASWRNSEEARTDRPSQQLRSLNGEWRFAWFPAPEAVPESWLECDLPEADTVVVPSNWQMHGYDAPIYTNVTYPITVNPPFVPTENPTGCYSLTFNVDESWLQEGQTRIIFDGVNSAFHLWCNGRWVGYGQDSRLPSEFDLSAFLRAGENRLAVMVLRWSDGSYLEDQDMWRMSGIFRDVSLLHKPTTQISDFHVATRFNDGSSGSYGKIAALKAENAALEAKIAALKAEIAALEAGGSGGSDFSRAVLEAEVQMCGELRDYLRVTVSLWQGETQVASGTAPFGGEIIDERGGYADRVTLRLNVENPKLWSAEIPNLYRAVVELHTADGTLIEAEACDVGFREVRIENGLLLLNGKPLLIRGVNRHEHHPLHGQV…
	226	Bgal	2	21	226	5.72408	5.55137	D	L	D	L	F	L	104.039	251.8	58.6819	0.253504	33.8111	36.543	33.8111	227	265	227	41	50.5	60	93	98.5	104	92	115	138	5	6.81329	4.10334	356.276	71.2552	687.501	48.1781	0.868113	NDDFS	0	0	20	0
	227	Bgal	3	21	227	5.2939	3.82513	F	L	D	L	S	L	30.0784	314.748	90.4437	0.0732899	32.6158	35.229	32.6158	226	264	226	41	50.5	60	93	98.5	104	91	114	137	5	6.81329	4.10334	356.276	71.2552	687.501	48.1781	0.868113	NDDFS	0	0	20	0
	228	Bgal	4	21	228	6.81329	0	S	L	F	L	R	E	33.7208	224.312	84.967	0.0821652	36.0974	38.7607	36.0974	225	263	225	41	50.5	60	93	98.5	104	90	113	136	5	6.81329	4.10334	356.276	71.2552	687.501	48.1781	0.868113	NDDFS	0	0	20	0
	229	Bgal	0	130	229	0	33.149	R	E	S	L	A	E	133.755	339.532	60.6059	0.325913	36.7241	38.9108	36.7241	224	262	224	41	50.5	60	92	97.5	103	90	113	136	11	33.149	11.1119	399.578	36.3253	1698.99	76.4813	0.973625	RAVLEAEVQMC	0	0	0	0
	230	Bgal	1	130	230	3.78743	29.5837	A	E	R	E	V	E	4.16212	208.093	97.9999	0.0101415	34.7428	36.5818	34.7428	223	261	223	41	50.5	60	91	96.5	102	90	113	136	11	33.149	11.1119	399.578	36.3253	1698.99	76.4813	0.973625	RAVLEAEVQMC	0	0	0	0	Bgal_A239	Bgal	Y	MVLQRRDWENPGVTQLNRLAAHPPFASWRNSEEARTDRPSQQLRSLNGEWRFAWFPAPEAVPESWLECDLPEADTVVVPSNWQMHGYDAPIYTNVTYPITVNPPFVPTENPTGCYSLTFNVDESWLQEGQTRIIFDGVNSAFHLWCNGRWVGYGQDSRLPSEFDLSAFLRAGENRLAVMVLRWSDGSYLEDQDMWRMSGIFRDVSLLHKPTTQISDFHVATRFNDDFSRAGSSGSYGKIAALKAENAALEAKIAALKAEIAALEAGGSGGSVLEAEVQMCGELRDYLRVTVSLWQGETQVASGTAPFGGEIIDERGGYADRVTLRLNVENPKLWSAEIPNLYRAVVELHTADGTLIEAEACDVGFREVRIENGLLLLNGKPLLIRGVNRHEHHPLHGQV…
	231	Bgal	2	130	231	7.09044	26.1557	V	E	A	E	L	E	36.732	250.753	85.3513	0.0895024	35.6507	36.9684	35.6507	222	260	222	41	50.5	60	90	95.5	101	90	113	136	11	33.149	11.1119	399.578	36.3253	1698.99	76.4813	0.973625	RAVLEAEVQMC	0	0	0	0
	232	Bgal	3	130	232	10.1418	23.1294	L	E	V	E	E	E	1.4528	278.339	99.478	0.00353993	34.3897	35.503	34.3897	221	259	221	41	50.5	60	89	94.5	100	90	113	136	11	33.149	11.1119	399.578	36.3253	1698.99	76.4813	0.973625	RAVLEAEVQMC	0	0	0	0
	233	Bgal	4	130	233	13.1329	20.1972	E	E	L	E	A	E	50.4553	288.168	82.491	0.122941	34.6553	35.1848	34.6553	220	258	220	41	50.5	60	88	93.5	99	90	113	136	11	33.149	11.1119	399.578	36.3253	1698.99	76.4813	0.973625	RAVLEAEVQMC	0	0	0	0
	234	Bgal	5	130	234	16.4684	16.7265	A	E	E	E	E	E	3.52225	207.986	98.3065	0.00858242	35.0939	35.2887	35.0939	219	257	219	41	50.5	60	87	92.5	98	90	113	136	11	33.149	11.1119	399.578	36.3253	1698.99	76.4813	0.973625	RAVLEAEVQMC	0	0	0	0
	235	Bgal	6	130	235	19.673	13.8012	E	E	A	E	V	E	69.5117	288.841	75.9342	0.169374	34.7743	35.1718	34.7743	218	256	218	41	50.5	60	86	91.5	97	90	113	136	11	33.149	11.1119	399.578	36.3253	1698.99	76.4813	0.973625	RAVLEAEVQMC	0	0	0	0
	236	Bgal	7	130	236	22.7014	10.4553	V	E	E	E	Q	E	0.503178	251.387	99.7998	0.00122606	36.0025	36.641	36.0025	217	255	217	41	50.5	60	85	90.5	96	90	113	136	11	33.149	11.1119	399.578	36.3253	1698.99	76.4813	0.973625	RAVLEAEVQMC	0	0	0	0
	237	Bgal	8	130	237	26.3114	7.05105	Q	E	V	E	M	E	43.0076	289.407	85.1394	0.104794	35.8712	37.0601	35.8712	216	254	216	41	50.5	60	84	89.5	95	90	113	136	11	33.149	11.1119	399.578	36.3253	1698.99	76.4813	0.973625	RAVLEAEVQMC	0	0	0	0
	238	Bgal	9	130	238	29.424	3.77827	M	E	Q	E	C	E	11.877	281.52	95.7811	0.0289398	38.1049	39.4913	38.1049	215	253	215	41	50.5	60	83	88.5	94	90	113	136	11	33.149	11.1119	399.578	36.3253	1698.99	76.4813	0.973625	RAVLEAEVQMC	0	0	0	0
	239	Bgal	10	130	239	33.149	0	C	E	M	E	G	L	44.5991	233.674	80.914	0.108672	38.6858	40.4862	38.6858	214	252	214	41	50.5	60	82	87.5	93	90	113	136	11	33.149	11.1119	399.578	36.3253	1698.99	76.4813	0.973625	RAVLEAEVQMC	0	0	0	0
	240	Bgal	0	22	240	0	11.0375	G	L	C	E	E	L	49.5543	183.942	73.0599	0.120746	42.1978	44.0904	42.1978	213	251	213	41	50.5	60	82	87.5	93	89	112	135	7	11.0375	5.23208	581.708	83.1012	993.237	41.4331	1.41741	GELRDYL	14.2857	0	0	0
	241	Bgal	1	22	241	3.79339	9.74554	E	L	G	L	L	L	108.515	287.128	62.2066	0.264412	45.5584	47.4377	45.5584	212	250	212	41	50.5	60	82	87.5	93	88	111	134	7	11.0375	5.23208	581.708	83.1012	993.237	41.4331	1.41741	GELRDYL	14.2857	0	0	0
	242	Bgal	2	22	242	6.13633	7.45508	L	L	E	L	R	L	78.8623	277.421	71.5731	0.192158	45.5474	47.2235	45.5474	211	249	211	41	50.5	60	82	87.5	93	87	110	133	7	11.0375	5.23208	581.708	83.1012	993.237	41.4331	1.41741	GELRDYL	14.2857	0	0	0
	243	Bgal	3	22	243	9.10233	6.0391	R	L	L	L	D	L	109.251	341.003	67.962	0.266203	49.0225	50.4837	49.0225	210	248	210	41	50.5	60	82	87.5	93	86	109	132	7	11.0375	5.23208	581.708	83.1012	993.237	41.4331	1.41741	GELRDYL	14.2857	0	0	0
	244	Bgal	4	22	244	12.5644	6.11516	D	L	R	L	Y	L	153.359	262.474	41.5718	0.373679	50.5108	51.7571	50.5108	209	247	209	41	50.5	60	82	87.5	93	85	108	131	7	11.0375	5.23208	581.708	83.1012	993.237	41.4331	1.41741	GELRDYL	14.2857	0	0	0
	245	Bgal	5	22	245	13.1706	3.88804	Y	L	D	L	L	L	75.6153	323.227	76.6061	0.184247	50.9873	51.9099	50.9873	208	246	208	41	50.5	60	82	87.5	93	84	107	130	7	11.0375	5.23208	581.708	83.1012	993.237	41.4331	1.41741	GELRDYL	14.2857	0	0	0
	246	Bgal	6	22	246	11.0375	0	L	L	Y	L	R	E	6.55178	280.441	97.6638	0.0159643	47.522	48.3603	47.522	207	245	207	41	50.5	60	82	87.5	93	83	106	129	7	11.0375	5.23208	581.708	83.1012	993.237	41.4331	1.41741	GELRDYL	14.2857	0	0	0
	247	Bgal	0	131	247	0	23.2794	R	E	L	L	V	E	84.0218	332.635	74.7405	0.20473	46.5231	46.974	46.5231	206	244	206	41	50.5	60	81	86.5	92	83	106	129	8	23.2794	8.90982	227.156	28.3945	1365.44	83.3638	0.553496	RVTVSLWQ	0	0	12.5	12.5
	248	Bgal	1	131	248	3.81498	20.0022	V	E	R	E	T	E	0.125795	252.783	99.9502	0.000306515	43.4459	43.6693	43.4459	205	243	205	41	50.5	60	80	85.5	91	83	106	129	8	23.2794	8.90982	227.156	28.3945	1365.44	83.3638	0.553496	RVTVSLWQ	0	0	12.5	12.5
	249	Bgal	2	131	249	6.61725	16.673	T	E	V	E	V	E	21.2444	243.523	91.2762	0.0517647	43.5137	43.7702	43.5137	204	242	204	41	50.5	60	79	84.5	90	83	106	129	8	23.2794	8.90982	227.156	28.3945	1365.44	83.3638	0.553496	RVTVSLWQ	0	0	12.5	12.5
	250	Bgal	3	131	250	10.0708	13.565	V	E	T	E	S	E	2.13851	251.178	99.1486	0.00521076	40.2853	40.8482	40.2853	203	241	203	41	50.5	60	78	83.5	89	83	106	129	8	23.2794	8.90982	227.156	28.3945	1365.44	83.3638	0.553496	RVTVSLWQ	0	0	12.5	12.5
	251	Bgal	4	131	251	13.1233	10.2083	S	E	V	E	L	E	6.87056	219.949	96.8763	0.016741	40.4022	41.4464	40.4022	202	240	202	41	50.5	60	77	82.5	88	83	106	129	8	23.2794	8.90982	227.156	28.3945	1365.44	83.3638	0.553496	RVTVSLWQ	0	0	12.5	12.5
	252	Bgal	5	131	252	16.6876	6.95296	L	E	S	E	W	E	0	279.242	100	0	37.8279	39.2881	37.8279	201	239	201	41	50.5	60	76	81.5	87	83	106	129	8	23.2794	8.90982	227.156	28.3945	1365.44	83.3638	0.553496	RVTVSLWQ	0	0	12.5	12.5
	253	Bgal	6	131	253	19.6092	3.70538	W	E	L	E	Q	E	51.3248	354.924	85.5392	0.12506	38.0482	39.8951	38.0482	200	238	200	41	50.5	60	75	80.5	86	83	106	129	8	23.2794	8.90982	227.156	28.3945	1365.44	83.3638	0.553496	RVTVSLWQ	0	0	12.5	12.5
	254	Bgal	7	131	254	23.2794	0	Q	E	W	E	G	L	61.4304	288.657	78.7185	0.149683	36.8812	39.2042	36.8812	199	237	199	41	50.5	60	74	79.5	85	83	106	129	8	23.2794	8.90982	227.156	28.3945	1365.44	83.3638	0.553496	RVTVSLWQ	0	0	12.5	12.5
	255	Bgal	0	23	255	0	3.84292	G	L	Q	E	E	L	55.6441	185.873	70.0634	0.135584	37.9077	40.3379	37.9077	198	236	198	41	50.5	60	74	79.5	85	82	105	128	2	3.84292	2.69522	194.221	97.1103	362.523	46.4253	0.473244	GE	50	0	0	0
	256	Bgal	1	23	256	3.84292	0	E	L	G	L	T	E	138.577	282.828	51.0033	0.33766	41.6404	43.9072	41.6404	197	235	197	41	50.5	60	74	79.5	85	81	104	127	2	3.84292	2.69522	194.221	97.1103	362.523	46.4253	0.473244	GE	50	0	0	0
	257	Bgal	0	132	257	0	24.8331	T	E	E	L	Q	E	85.3825	245.951	65.2847	0.208046	42.1349	44.3842	42.1349	196	234	196	41	50.5	60	73	78.5	84	81	104	127	9	24.8331	8.60454	496.762	55.1958	1123.15	55.7706	1.21043	TQVASGTAP	11.1111	11.1111	11.1111	22.2222
	258	Bgal	1	132	258	3.83186	21.0779	Q	E	T	E	V	E	94.0152	290.095	67.5916	0.22908	42.2222	44.0812	42.2222	195	233	195	41	50.5	60	72	77.5	83	81	104	127	9	24.8331	8.60454	496.762	55.1958	1123.15	55.7706	1.21043	TQVASGTAP	11.1111	11.1111	11.1111	22.2222
	259	Bgal	2	132	259	6.0132	21.1292	V	E	Q	E	A	E	56.4986	250.183	77.4171	0.137666	40.7013	42.6644	40.7013	194	232	194	41	50.5	60	71	76.5	82	81	104	127	9	24.8331	8.60454	496.762	55.1958	1123.15	55.7706	1.21043	TQVASGTAP	11.1111	11.1111	11.1111	22.2222
	260	Bgal	3	132	260	9.18286	17.5086	A	E	V	E	S	E	13.3223	208.074	93.5973	0.0324616	41.4167	42.9429	41.4167	193	231	193	41	50.5	60	70	75.5	81	81	104	127	9	24.8331	8.60454	496.762	55.1958	1123.15	55.7706	1.21043	TQVASGTAP	11.1111	11.1111	11.1111	22.2222
	261	Bgal	4	132	261	11.3421	14.0338	S	E	A	E	G	E	62.1905	224.328	72.277	0.151535	42.8481	43.9349	42.8481	192	230	192	41	50.5	60	69	74.5	80	81	104	127	9	24.8331	8.60454	496.762	55.1958	1123.15	55.7706	1.21043	TQVASGTAP	11.1111	11.1111	11.1111	22.2222
	262	Bgal	5	132	262	15.0986	10.495	G	E	S	E	T	E	14.5922	183.608	92.0525	0.0355557	43.9125	44.5752	43.9125	191	229	191	41	50.5	60	68	73.5	79	81	104	127	9	24.8331	8.60454	496.762	55.1958	1123.15	55.7706	1.21043	TQVASGTAP	11.1111	11.1111	11.1111	22.2222
	263	Bgal	6	132	263	17.9908	7.10734	T	E	G	E	A	E	88.5819	245.004	63.8447	0.215841	45.787	46.0361	45.787	190	228	190	41	50.5	60	67	72.5	78	81	104	127	9	24.8331	8.60454	496.762	55.1958	1123.15	55.7706	1.21043	TQVASGTAP	11.1111	11.1111	11.1111	22.2222
	264	Bgal	7	132	264	21.5316	3.79177	A	E	T	E	P	E	19.624	208.56	90.5908	0.0478164	45.7959	45.9491	45.7959	189	227	189	41	50.5	60	66	71.5	77	81	104	127	9	24.8331	8.60454	496.762	55.1958	1123.15	55.7706	1.21043	TQVASGTAP	11.1111	11.1111	11.1111	22.2222
	265	Bgal	8	132	265	24.8331	0	P	E	A	E	F	L	62.555	236.321	73.5297	0.152423	46.2696	46.8577	46.2696	188	226	188	41	50.5	60	65	70.5	76	81	104	127	9	24.8331	8.60454	496.762	55.1958	1123.15	55.7706	1.21043	TQVASGTAP	11.1111	11.1111	11.1111	22.2222
	266	Bgal	0	24	266	0	14.5662	F	L	P	E	G	L	33.0841	315.04	89.4985	0.0806137	43.6344	44.5887	43.6344	187	225	187	41	50.5	60	65	70.5	76	80	103	126	6	14.5662	6.83428	491.489	81.9148	961.843	48.9013	1.19758	FGGEII	33.3333	0	0	0
	267	Bgal	1	24	267	3.78937	10.9745	G	L	F	L	G	L	32.7089	184.102	82.2332	0.0796994	43.248	44.3588	43.248	186	224	186	41	50.5	60	65	70.5	76	79	102	125	6	14.5662	6.83428	491.489	81.9148	961.843	48.9013	1.19758	FGGEII	33.3333	0	0	0
	268	Bgal	2	24	268	6.96766	8.12471	G	L	G	L	E	L	42.5916	183.895	76.8392	0.10378	41.3173	42.3424	41.3173	185	223	185	41	50.5	60	65	70.5	76	78	101	124	6	14.5662	6.83428	491.489	81.9148	961.843	48.9013	1.19758	FGGEII	33.3333	0	0	0
	269	Bgal	3	24	269	10.5313	6.04191	E	L	G	L	I	L	135.965	287.686	52.7383	0.331298	41.9505	42.924	41.9505	184	222	184	41	50.5	60	65	70.5	76	77	100	123	6	14.5662	6.83428	491.489	81.9148	961.843	48.9013	1.19758	FGGEII	33.3333	0	0	0
	270	Bgal	4	24	270	12.7332	3.75135	I	L	E	L	I	L	132.726	272.912	51.3669	0.323403	42.9677	44.3299	42.9677	183	221	183	41	50.5	60	65	70.5	76	76	99	122	6	14.5662	6.83428	491.489	81.9148	961.843	48.9013	1.19758	FGGEII	33.3333	0	0	0
	271	Bgal	5	24	271	14.5662	0	I	L	I	L	D	E	114.413	272.994	58.0893	0.278783	39.9058	41.5185	39.9058	182	220	182	41	50.5	60	65	70.5	76	75	98	121	6	14.5662	6.83428	491.489	81.9148	961.843	48.9013	1.19758	FGGEII	33.3333	0	0	0
	273	Bgal	0	25	273	0	3.91468	E	L	D	E	R	L	173.962	276.326	37.0447	0.423881	45.5324	47.5812	45.5324	180	218	180	41	50.5	60	64	69.5	75	74	97	120	2	3.91468	3.63187	393.397	196.698	495.627	20.6265	0.958562	ER	0	0	0	0
	274	Bgal	1	25	274	3.91468	0	R	L	E	L	G	E	219.435	341.108	35.67	0.534681	44.5988	46.8121	44.5988	179	217	179	41	50.5	60	64	69.5	75	73	96	119	2	3.91468	3.63187	393.397	196.698	495.627	20.6265	0.958562	ER	0	0	0	0
	276	Bgal	0	26	276	0	9.1599	G	L	G	E	Y	L	41.8577	183.318	77.1666	0.101992	41.5748	43.2014	41.5748	177	215	177	41	50.5	60	63	68.5	74	72	95	118	4	9.1599	4.16923	269.058	67.2645	629.848	57.2821	0.655595	GYAD	25	0	0	0
	277	Bgal	1	26	277	3.77458	5.69923	Y	L	G	L	A	L	115.434	331.927	65.223	0.281271	39.7297	41.4305	39.7297	176	214	176	41	50.5	60	63	68.5	74	71	94	117	4	9.1599	4.16923	269.058	67.2645	629.848	57.2821	0.655595	GYAD	25	0	0	0
	278	Bgal	2	26	278	6.28982	3.77532	A	L	Y	L	D	L	53.5648	210.494	74.5528	0.130518	42.3667	44.0012	42.3667	175	213	175	41	50.5	60	63	68.5	74	70	93	116	4	9.1599	4.16923	269.058	67.2645	629.848	57.2821	0.655595	GYAD	25	0	0	0
	279	Bgal	3	26	279	9.1599	0	D	L	A	L	R	E	58.2013	252.363	76.9374	0.141815	40.1668	41.7533	40.1668	174	212	174	41	50.5	60	63	68.5	74	69	92	115	4	9.1599	4.16923	269.058	67.2645	629.848	57.2821	0.655595	GYAD	25	0	0	0
	280	Bgal	0	133	280	0	26.3549	R	E	D	L	V	E	59.3466	335.227	82.2966	0.144606	38.4003	39.6008	38.4003	173	211	173	41	50.5	60	62	67.5	73	69	92	115	9	26.3549	9.24065	509.877	56.653	1485.79	65.6831	1.24238	RVTLRLNVE	0	0	0	11.1111
	281	Bgal	1	133	281	3.82469	22.9603	V	E	R	E	T	E	4.15122	246.991	98.3193	0.010115	39.7159	40.4312	39.7159	172	210	172	41	50.5	60	61	66.5	72	69	92	115	9	26.3549	9.24065	509.877	56.653	1485.79	65.6831	1.24238	RVTLRLNVE	0	0	0	11.1111
	282	Bgal	2	133	282	6.99572	19.6385	T	E	V	E	L	E	60.3551	245.393	75.4047	0.147063	38.5499	38.8707	38.5499	171	209	171	41	50.5	60	60	65.5	71	69	92	115	9	26.3549	9.24065	509.877	56.653	1485.79	65.6831	1.24238	RVTLRLNVE	0	0	0	11.1111
	283	Bgal	3	133	283	10.1647	16.4471	L	E	T	E	R	E	9.39204	279.056	96.6343	0.0228849	39.9037	40.0823	39.9037	170	208	170	41	50.5	60	59	64.5	70	69	92	115	9	26.3549	9.24065	509.877	56.653	1485.79	65.6831	1.24238	RVTLRLNVE	0	0	0	11.1111
	284	Bgal	4	133	284	13.5863	13.0822	R	E	L	E	L	E	134.051	339.64	60.5314	0.326633	39.0919	39.6938	39.0919	169	207	169	41	50.5	60	58	63.5	69	69	92	115	9	26.3549	9.24065	509.877	56.653	1485.79	65.6831	1.24238	RVTLRLNVE	0	0	0	11.1111
	285	Bgal	5	133	285	16.5722	10.0287	L	E	R	E	N	E	8.93142	279.136	96.8003	0.0217626	39.3888	40.4566	39.3888	168	206	168	41	50.5	60	57	62.5	68	69	92	115	9	26.3549	9.24065	509.877	56.653	1485.79	65.6831	1.24238	RVTLRLNVE	0	0	0	11.1111
	286	Bgal	6	133	286	20.1007	6.63788	N	E	L	E	V	E	111.984	262.911	57.406	0.272864	39.6852	41.1563	39.6852	167	205	167	41	50.5	60	56	61.5	67	69	92	115	9	26.3549	9.24065	509.877	56.653	1485.79	65.6831	1.24238	RVTLRLNVE	0	0	0	11.1111
	287	Bgal	7	133	287	22.6742	3.81418	V	E	N	E	E	E	2.68699	250.841	98.9288	0.00654719	38.1191	40.0393	38.1191	166	204	166	41	50.5	60	55	60.5	66	69	92	115	9	26.3549	9.24065	509.877	56.653	1485.79	65.6831	1.24238	RVTLRLNVE	0	0	0	11.1111
	288	Bgal	8	133	288	26.3549	0	E	E	V	E	N	L	118.979	282.917	57.9457	0.289907	39.25	41.5602	39.25	165	203	165	41	50.5	60	54	59.5	65	69	92	115	9	26.3549	9.24065	509.877	56.653	1485.79	65.6831	1.24238	RVTLRLNVE	0	0	0	11.1111
	289	Bgal	0	27	289	0	6.44328	N	L	E	E	P	L	112.405	261.178	56.9624	0.273889	37.0045	39.7292	37.0045	164	202	164	41	50.5	60	54	59.5	65	68	91	114	3	6.44328	4.19981	229.196	76.3985	569.455	59.7518	0.558465	NPK	0	33.3333	0	0
	290	Bgal	1	27	290	3.71422	3.80957	P	L	N	L	K	L	12.5287	234.068	94.6474	0.0305279	34.36	36.9579	34.36	163	201	163	41	50.5	60	54	59.5	65	67	90	113	3	6.44328	4.19981	229.196	76.3985	569.455	59.7518	0.558465	NPK	0	33.3333	0	0
	291	Bgal	2	27	291	6.44328	0	K	L	P	L	L	E	104.262	307.455	66.0887	0.254048	32.2637	35.232	32.2637	162	200	162	41	50.5	60	54	59.5	65	66	89	112	3	6.44328	4.19981	229.196	76.3985	569.455	59.7518	0.558465	NPK	0	33.3333	0	0
	292	Bgal	0	134	292	0	3.78573	L	E	K	L	W	E	45.6351	278.42	83.6092	0.111196	28.7606	31.7228	28.7606	161	199	161	41	50.5	60	53	58.5	64	66	89	112	2	3.78573	4.15937	45.6351	22.8175	518.077	91.1914	0.111196	LW	0	0	0	0
	293	Bgal	1	134	293	3.78573	0	W	E	L	E	S	L	0	345.318	100	0	25.724	28.6924	25.724	160	198	160	41	50.5	60	52	57.5	63	66	89	112	2	3.78573	4.15937	45.6351	22.8175	518.077	91.1914	0.111196	LW	0	0	0	0
	294	Bgal	0	28	294	0	5.10697	S	L	W	E	A	L	2.70888	221.263	98.7757	0.00660054	22.641	26.079	22.641	159	197	159	41	50.5	60	52	57.5	63	65	88	111	4	5.10697	3.56418	104.159	26.0397	573.946	81.8522	0.253796	SAEI	0	0	25	0
	295	Bgal	1	28	295	3.81518	5.74562	A	L	S	L	E	L	3.04558	210.382	98.5524	0.00742094	20.3036	24.0825	20.3036	158	196	158	41	50.5	60	52	57.5	63	64	87	110	4	5.10697	3.56418	104.159	26.0397	573.946	81.8522	0.253796	SAEI	0	0	25	0
	296	Bgal	2	28	296	5.19495	3.78386	E	L	A	L	I	L	38.4003	290.311	86.7727	0.0935673	22.8999	27.0519	22.8999	157	195	157	41	50.5	60	52	57.5	63	63	86	109	4	5.10697	3.56418	104.159	26.0397	573.946	81.8522	0.253796	SAEI	0	0	25	0
	297	Bgal	3	28	297	5.10697	0	I	L	E	L	P	E	60.004	275.562	78.2248	0.146208	25.9682	29.7559	25.9682	156	194	156	41	50.5	60	52	57.5	63	62	85	108	4	5.10697	3.56418	104.159	26.0397	573.946	81.8522	0.253796	SAEI	0	0	25	0
	299	Bgal	0	29	299	0	3.80853	N	L	P	E	L	L	43.4084	263.354	83.5171	0.10577	28.8627	31.8712	28.8627	154	192	154	41	50.5	60	51	56.5	62	61	84	107	2	3.80853	3.26448	89.3572	44.6786	434.676	79.4428	0.217731	NL	0	0	0	0
	300	Bgal	1	29	300	3.80853	0	L	L	N	L	Y	E	45.9488	279.817	83.579	0.11196	29.6755	32.1386	29.6755	153	191	153	41	50.5	60	51	56.5	62	60	83	106	2	3.80853	3.26448	89.3572	44.6786	434.676	79.4428	0.217731	NL	0	0	0	0
	301	Bgal	0	135	301	0	22.1507	Y	E	L	L	R	E	9.03184	329.279	97.2571	0.0220073	32.674	34.7376	32.674	152	190	152	41	50.5	60	50	55.5	61	60	83	106	8	22.1507	8.4748	95.8595	11.9824	1313.16	92.7001	0.233574	YRAVVELH	0	0	0	0
	302	Bgal	1	135	302	3.71243	18.9815	R	E	Y	E	A	E	30.0777	338.419	91.1123	0.0732882	34.087	35.6987	34.087	151	189	151	41	50.5	60	49	54.5	60	60	83	106	8	22.1507	8.4748	95.8595	11.9824	1313.16	92.7001	0.233574	YRAVVELH	0	0	0	0
	303	Bgal	2	135	303	6.47604	15.9706	A	E	R	E	V	E	1.00636	208.042	99.5163	0.00245212	35.081	36.1923	35.081	150	188	150	41	50.5	60	48	53.5	59	60	83	106	8	22.1507	8.4748	95.8595	11.9824	1313.16	92.7001	0.233574	YRAVVELH	0	0	0	0
	304	Bgal	3	135	304	9.72555	12.6368	V	E	A	E	V	E	2.13851	251.586	99.15	0.00521076	37.851	38.6326	37.851	149	187	149	41	50.5	60	47	52.5	58	60	83	106	8	22.1507	8.4748	95.8595	11.9824	1313.16	92.7001	0.233574	YRAVVELH	0	0	0	0
	305	Bgal	4	135	305	12.9233	9.89916	V	E	V	E	E	E	1.38374	251.427	99.4496	0.00337167	38.814	39.0806	38.814	148	186	148	41	50.5	60	46	51.5	57	60	83	106	8	22.1507	8.4748	95.8595	11.9824	1313.16	92.7001	0.233574	YRAVVELH	0	0	0	0
	306	Bgal	5	135	306	16.0668	6.3278	E	E	V	E	L	E	25.9078	288.258	91.0123	0.0631277	42.2994	42.3654	42.2994	147	185	147	41	50.5	60	45	50.5	56	60	83	106	8	22.1507	8.4748	95.8595	11.9824	1313.16	92.7001	0.233574	YRAVVELH	0	0	0	0
	307	Bgal	6	135	307	19.6583	3.79096	L	E	E	E	H	E	0.125795	277.435	99.9547	0.000306515	43.4721	43.8544	43.4721	146	184	146	41	50.5	60	44	49.5	55	60	83	106	8	22.1507	8.4748	95.8595	11.9824	1313.16	92.7001	0.233574	YRAVVELH	0	0	0	0
	308	Bgal	7	135	308	22.1507	0	H	E	L	E	T	L	26.1878	293.861	91.0884	0.06381	47.2489	47.6108	47.2489	145	183	145	41	50.5	60	43	48.5	54	60	83	106	8	22.1507	8.4748	95.8595	11.9824	1313.16	92.7001	0.233574	YRAVVELH	0	0	0	0
	309	Bgal	0	30	309	0	5.25418	T	L	H	E	A	L	33.8171	243.874	86.1334	0.0823998	49.9978	50.6106	49.9978	144	182	144	41	50.5	60	43	48.5	54	59	82	105	5	5.25418	3.43755	350.507	70.1014	555.012	36.847	0.854056	TADGT	20	0	0	40
	310	Bgal	1	30	310	3.79722	7.3165	A	L	T	L	D	L	72.4995	211.332	65.6941	0.176655	52.6563	53.2099	52.6563	143	181	143	41	50.5	60	43	48.5	54	58	81	104	5	5.25418	3.43755	350.507	70.1014	555.012	36.847	0.854056	TADGT	20	0	0	40
	311	Bgal	2	30	311	5.53422	5.76235	D	L	A	L	G	L	122.762	253.295	51.5339	0.299126	55.0281	55.3512	55.0281	142	180	142	41	50.5	60	43	48.5	54	57	80	103	5	5.25418	3.43755	350.507	70.1014	555.012	36.847	0.854056	TADGT	20	0	0	40
	312	Bgal	3	30	312	5.37113	3.80161	G	L	D	L	T	L	51.2881	186.779	72.5408	0.12497	52.41	52.4789	52.41	141	179	141	41	50.5	60	43	48.5	54	56	79	102	5	5.25418	3.43755	350.507	70.1014	555.012	36.847	0.854056	TADGT	20	0	0	40
	313	Bgal	4	30	313	5.25418	0	T	L	G	L	L	E	70.1401	245.033	71.3752	0.170905	51.4529	51.657	51.4529	140	178	140	41	50.5	60	43	48.5	54	55	78	101	5	5.25418	3.43755	350.507	70.1014	555.012	36.847	0.854056	TADGT	20	0	0	40
	314	Bgal	0	136	314	0	22.3581	L	E	T	L	I	E	47.2899	277.694	82.9705	0.115228	47.9474	48.0929	47.9474	139	177	139	41	50.5	60	42	47.5	53	55	78	101	9	22.3581	8.73014	148.324	16.4804	1284.56	88.4534	0.36141	LIEAEACDV	0	0	0	0
	315	Bgal	1	136	315	3.81742	22.7842	I	E	L	E	E	E	33.0179	275.972	88.0358	0.0804525	45.9202	46.4557	45.9202	138	176	138	41	50.5	60	41	46.5	52	55	78	101	9	22.3581	8.73014	148.324	16.4804	1284.56	88.4534	0.36141	LIEAEACDV	0	0	0	0
	316	Bgal	2	136	316	5.78695	19.5478	E	E	I	E	A	E	0	281.785	100	0	42.5711	42.9551	42.5711	137	175	137	41	50.5	60	40	45.5	51	55	78	101	9	22.3581	8.73014	148.324	16.4804	1284.56	88.4534	0.36141	LIEAEACDV	0	0	0	0
	317	Bgal	3	136	317	7.56862	15.9649	A	E	E	E	E	E	0	207.302	100	0	40.7333	40.743	40.7333	136	174	136	41	50.5	60	39	44.5	50	55	78	101	9	22.3581	8.73014	148.324	16.4804	1284.56	88.4534	0.36141	LIEAEACDV	0	0	0	0
	318	Bgal	4	136	318	11.343	12.9332	E	E	A	E	A	E	0.572236	282.178	99.7972	0.00139433	36.9199	37.0168	36.9199	135	173	135	41	50.5	60	38	43.5	49	55	78	101	9	22.3581	8.73014	148.324	16.4804	1284.56	88.4534	0.36141	LIEAEACDV	0	0	0	0
	319	Bgal	5	136	319	14.0569	9.54946	A	E	E	E	C	E	11.2726	207.82	94.5758	0.0274673	34.6517	35.2399	34.6517	134	172	134	41	50.5	60	37	42.5	48	55	78	101	9	22.3581	8.73014	148.324	16.4804	1284.56	88.4534	0.36141	LIEAEACDV	0	0	0	0
	320	Bgal	6	136	320	17.7766	6.42498	C	E	A	E	D	E	15.1036	234.426	93.5572	0.0368019	31.1836	32.0737	31.1836	133	171	133	41	50.5	60	36	41.5	47	55	78	101	9	22.3581	8.73014	148.324	16.4804	1284.56	88.4534	0.36141	LIEAEACDV	0	0	0	0
	321	Bgal	7	136	321	20.711	3.81573	D	E	C	E	V	E	36.5387	260.816	85.9906	0.0890313	29.656	31.1614	29.656	132	170	132	41	50.5	60	35	40.5	46	55	78	101	9	22.3581	8.73014	148.324	16.4804	1284.56	88.4534	0.36141	LIEAEACDV	0	0	0	0
	322	Bgal	8	136	322	22.3581	0	V	E	D	E	G	L	4.52861	252.304	98.2051	0.0110345	29.2511	30.8928	29.2511	131	169	131	41	50.5	60	34	39.5	45	55	78	101	9	22.3581	8.73014	148.324	16.4804	1284.56	88.4534	0.36141	LIEAEACDV	0	0	0	0
	325	Bgal	0	31	325	0	3.80325	R	L	F	E	E	L	16.7832	330.079	94.9154	0.0408946	25.6066	27.9574	25.6066	128	166	128	41	50.5	60	33	38.5	44	53	76	99	2	3.80325	3.89573	66.0437	33.0218	505.759	86.9417	0.160924	RE	0	0	0	0
	326	Bgal	1	31	326	3.80325	0	E	L	R	L	V	E	49.2604	287.397	82.8598	0.120029	24.7147	26.8072	24.7147	127	165	127	41	50.5	60	33	38.5	44	52	75	98	2	3.80325	3.89573	66.0437	33.0218	505.759	86.9417	0.160924	RE	0	0	0	0
	327	Bgal	0	137	327	0	9.74449	V	E	E	L	R	E	15.2357	251.916	93.9521	0.0371239	21.4107	23.4492	21.4107	126	164	126	41	50.5	60	32	37.5	43	52	75	98	4	9.74449	4.78029	248.649	62.1622	760.959	67.3243	0.605866	VRIE	0	0	0	0
	328	Bgal	1	137	328	3.7849	6.30974	R	E	V	E	I	E	87.2965	336.46	74.0544	0.212709	21.6183	23.4288	21.6183	125	163	125	41	50.5	60	31	36.5	42	52	75	98	4	9.74449	4.78029	248.649	62.1622	760.959	67.3243	0.605866	VRIE	0	0	0	0
	329	Bgal	2	137	329	7.17346	3.73076	I	E	R	E	E	E	66.4654	275.057	75.8358	0.161952	20.3542	22.221	20.3542	124	162	124	41	50.5	60	30	35.5	41	52	75	98	4	9.74449	4.78029	248.649	62.1622	760.959	67.3243	0.605866	VRIE	0	0	0	0
	330	Bgal	3	137	330	9.74449	0	E	E	I	E	N	L	79.6513	286.903	72.2375	0.194081	22.9515	25.0278	22.9515	123	161	123	41	50.5	60	29	34.5	40	52	75	98	4	9.74449	4.78029	248.649	62.1622	760.959	67.3243	0.605866	VRIE	0	0	0	0
	331	Bgal	0	32	331	0	3.77972	N	L	E	E	G	L	133.074	261.242	49.0611	0.324252	23.2964	25.5311	23.2964	122	160	122	41	50.5	60	29	34.5	40	51	74	97	2	3.77972	2.92437	138.224	69.1118	343.013	59.7031	0.3368	NG	50	0	0	0
	332	Bgal	1	32	332	3.77972	0	G	L	N	L	L	E	5.14995	187.232	97.2494	0.0125485	19.6717	21.9622	19.6717	121	159	121	41	50.5	60	29	34.5	40	50	73	96	2	3.77972	2.92437	138.224	69.1118	343.013	59.7031	0.3368	NG	50	0	0	0
	333	Bgal	0	138	333	0	9.70282	L	E	G	L	L	E	36.1031	279.741	87.0941	0.0879698	18.564	21.4537	18.564	120	158	120	41	50.5	60	28	33.5	39	50	73	96	4	9.70282	4.68976	51.0442	12.7611	745.009	93.1485	0.124376	LLLL	0	0	0	0
	334	Bgal	1	138	334	3.75344	6.99428	L	E	L	E	L	E	0.377384	278.104	99.8643	0.000919545	17.2151	20.0286	17.2151	119	157	119	41	50.5	60	27	32.5	38	50	73	96	4	9.70282	4.68976	51.0442	12.7611	745.009	93.1485	0.124376	LLLL	0	0	0	0
	335	Bgal	2	138	335	5.9768	3.78817	L	E	L	E	L	E	14.0606	279.241	94.9647	0.0342606	20.1346	23.1083	20.1346	118	156	118	41	50.5	60	26	31.5	37	50	73	96	4	9.70282	4.68976	51.0442	12.7611	745.009	93.1485	0.124376	LLLL	0	0	0	0
	336	Bgal	3	138	336	9.70282	0	L	E	L	E	N	L	0.503178	279.35	99.8199	0.00122606	21.2394	24.2817	21.2394	117	155	117	41	50.5	60	25	30.5	36	50	73	96	4	9.70282	4.68976	51.0442	12.7611	745.009	93.1485	0.124376	LLLL	0	0	0	0
	337	Bgal	0	33	337	0	3.79102	N	L	L	E	G	L	11.9822	259.859	95.389	0.0291962	25.0349	27.9756	25.0349	116	154	116	41	50.5	60	25	30.5	36	49	72	95	2	3.79102	2.95646	45.4565	22.7283	343.566	86.7692	0.110761	NG	50	0	0	0
	338	Bgal	1	33	338	3.79102	0	G	L	N	L	K	E	33.4743	186.48	82.0493	0.0815646	25.3841	28.4127	25.3841	115	153	115	41	50.5	60	25	30.5	36	48	71	94	2	3.79102	2.95646	45.4565	22.7283	343.566	86.7692	0.110761	NG	50	0	0	0
	339	Bgal	0	139	339	0	3.88186	K	E	G	L	P	E	77.0456	303.805	74.6398	0.187732	23.1058	26.6848	23.1058	114	152	114	41	50.5	60	24	29.5	35	48	71	94	2	3.88186	3.22901	129.235	64.6177	418.656	69.1309	0.314899	KP	0	50	0	0
	340	Bgal	1	139	340	3.88186	0	P	E	K	E	L	L	52.1899	232.805	77.5822	0.127167	19.837	23.5627	19.837	113	151	113	41	50.5	60	23	28.5	34	48	71	94	2	3.88186	3.22901	129.235	64.6177	418.656	69.1309	0.314899	KP	0	50	0	0
	341	Bgal	0	34	341	0	3.72904	L	L	P	E	L	L	10.7135	281.571	96.1951	0.0261047	16.8709	20.9078	16.8709	112	150	112	41	50.5	60	23	28.5	34	47	70	93	2	3.72904	3.41557	44.2746	22.1373	453.969	90.2472	0.107881	LL	0	0	0	0
	342	Bgal	1	34	342	3.72904	0	L	L	L	L	I	E	33.5611	277.402	87.9016	0.081776	14.802	19.429	14.802	111	149	111	41	50.5	60	23	28.5	34	46	69	92	2	3.72904	3.41557	44.2746	22.1373	453.969	90.2472	0.107881	LL	0	0	0	0
	343	Bgal	0	140	343	0	14.9248	I	E	L	L	R	E	3.59131	271.305	98.6763	0.00875069	11.7631	16.4152	11.7631	110	148	110	41	50.5	60	22	27.5	33	46	69	92	6	14.9248	7.31202	14.4682	2.41137	1075.39	98.6546	0.0352538	IRGVNR	16.6667	0	0	0
	344	Bgal	1	140	344	3.83763	13.3454	R	E	I	E	G	E	6.37927	335.603	98.0992	0.0155439	11.5689	16.6741	11.5689	109	147	109	41	50.5	60	21	26.5	32	46	69	92	6	14.9248	7.31202	14.4682	2.41137	1075.39	98.6546	0.0352538	IRGVNR	16.6667	0	0	0
	345	Bgal	2	140	345	5.53415	9.77821	G	E	R	E	V	E	0	183.634	100	0	9.14551	13.9544	9.14551	108	146	108	41	50.5	60	20	25.5	31	46	69	92	6	14.9248	7.31202	14.4682	2.41137	1075.39	98.6546	0.0352538	IRGVNR	16.6667	0	0	0
	346	Bgal	3	140	346	9.28087	6.55411	V	E	G	E	N	E	0	247.02	100	0	8.15397	12.6787	8.15397	107	145	107	41	50.5	60	19	24.5	30	46	69	92	6	14.9248	7.31202	14.4682	2.41137	1075.39	98.6546	0.0352538	IRGVNR	16.6667	0	0	0
	347	Bgal	4	140	347	12.05	3.79985	N	E	V	E	R	E	0.237405	263.107	99.9098	0.000578468	7.53785	10.9101	7.53785	106	144	106	41	50.5	60	18	23.5	29	46	69	92	6	14.9248	7.31202	14.4682	2.41137	1075.39	98.6546	0.0352538	IRGVNR	16.6667	0	0	0
	348	Bgal	5	140	348	14.9248	0	R	E	N	E	H	L	4.26026	332.986	98.7206	0.0103807	11.1159	13.4952	11.1159	105	143	105	41	50.5	60	17	22.5	28	46	69	92	6	14.9248	7.31202	14.4682	2.41137	1075.39	98.6546	0.0352538	IRGVNR	16.6667	0	0	0
	349	Bgal	0	35	349	0	5.8041	H	L	R	E	E	L	13.5623	294.355	95.3925	0.0330463	13.377	14.4739	13.377	104	142	104	41	50.5	60	17	22.5	28	45	68	91	3	5.8041	4.47807	27.8948	9.29827	647.174	95.6898	0.0679694	HEH	0	0	0	0
	350	Bgal	1	35	350	3.84761	3.77412	E	L	H	L	H	L	8.14755	288.471	97.1756	0.0198526	17.1639	17.8981	17.1639	103	141	103	41	50.5	60	17	22.5	28	44	67	90	3	5.8041	4.47807	27.8948	9.29827	647.174	95.6898	0.0679694	HEH	0	0	0	0
	351	Bgal	2	35	351	5.8041	0	H	L	E	L	H	E	6.18495	288.974	97.8597	0.0150704	18.5678	19.5012	18.5678	102	140	102	41	50.5	60	17	22.5	28	43	66	89	3	5.8041	4.47807	27.8948	9.29827	647.174	95.6898	0.0679694	HEH	0	0	0	0
	353	Bgal	0	36	353	0	5.94778	P	L	H	E	L	L	17.8628	239.14	92.5304	0.0435251	23.3141	24.4876	23.3141	100	138	100	41	50.5	60	16	21.5	27	42	65	88	3	5.94778	3.5956	192.815	64.2715	560.542	65.6021	0.469818	PLH	0	33.3333	0	0
	354	Bgal	1	36	354	3.84666	3.75304	L	L	P	L	H	L	86.7154	283.109	69.3703	0.211294	26.7521	27.5374	26.7521	99	137	99	41	50.5	60	16	21.5	27	41	64	87	3	5.94778	3.5956	192.815	64.2715	560.542	65.6021	0.469818	PLH	0	33.3333	0	0
	355	Bgal	2	36	355	5.94778	0	H	L	L	L	G	E	88.2363	293.855	69.9728	0.214999	26.2471	26.5562	26.2471	98	136	98	41	50.5	60	16	21.5	27	40	63	86	3	5.94778	3.5956	192.815	64.2715	560.542	65.6021	0.469818	PLH	0	33.3333	0	0
	357	Bgal	0	37	357	0	9.88338	Q	L	G	E	V	L	7.29218	292.816	97.5096	0.0177684	21.2409	21.4478	21.2409	96	134	96	41	50.5	60	15	20.5	26	39	62	85	4	9.88338	5.00022	104.001	26.0002	718.805	85.5314	0.253411	QVMD	0	0	0	0
	358	Bgal	1	37	358	3.79471	6.80708	V	L	Q	L	M	L	21.1884	251.479	91.5745	0.0516282	24.281	24.3655	24.281	95	133	95	41	50.5	60	15	20.5	26	38	61	84	4	9.88338	5.00022	104.001	26.0002	718.805	85.5314	0.253411	QVMD	0	0	0	0
	359	Bgal	2	37	359	6.24357	3.78279	M	L	V	L	D	L	22.8104	287.927	92.0777	0.0555804	23.2621	24.1084	23.2621	94	132	94	41	50.5	60	15	20.5	26	37	60	83	4	9.88338	5.00022	104.001	26.0002	718.805	85.5314	0.253411	QVMD	0	0	0	0
	360	Bgal	3	37	360	9.88338	0	D	L	M	L	E	H	52.7099	251.842	79.0703	0.128434	25.8496	27.1042	25.8496	93	131	93	41	50.5	60	15	20.5	26	36	59	82	4	9.88338	5.00022	104.001	26.0002	718.805	85.5314	0.253411	QVMD	0	0	0	0
	361	Bgal	0	100	361	0	18.1652	E	H	D	L	Q	H	99.8885	285.716	65.0392	0.243392	25.9366	27.6731	25.9366	92	130	92	40	49.5	59	15	20.5	26	36	59	82	13	18.1652	6.82741	518.757	39.9044	1595.65	67.4893	1.26402	EQTMVQDILLMKQ	0	0	0	7.69231
	362	Bgal	1	100	362	3.8131	16.233	Q	H	E	H	T	H	147.12	287.583	48.8425	0.358477	26.421	28.6803	26.421	91	129	91	39	48.5	58	15	20.5	26	36	59	82	13	18.1652	6.82741	518.757	39.9044	1595.65	67.4893	1.26402	EQTMVQDILLMKQ	0	0	0	7.69231
	363	Bgal	2	100	363	5.52067	15.1851	T	H	Q	H	M	H	15.1846	245.301	93.8098	0.0369993	23.2815	25.57	23.2815	90	128	90	38	47.5	57	15	20.5	26	36	59	82	13	18.1652	6.82741	518.757	39.9044	1595.65	67.4893	1.26402	EQTMVQDILLMKQ	0	0	0	7.69231
	364	Bgal	3	100	364	5.13116	14.2893	M	H	T	H	V	H	2.72415	299.844	99.0915	0.00663776	21.1901	23.4924	21.1901	89	127	89	37	46.5	56	15	20.5	26	36	59	82	13	18.1652	6.82741	518.757	39.9044	1595.65	67.4893	1.26402	EQTMVQDILLMKQ	0	0	0	7.69231
	365	Bgal	4	100	365	6.13647	12.0723	V	H	M	H	Q	H	26.7943	251.783	89.3582	0.0652877	23.0147	25.8584	23.0147	88	126	88	36	45.5	55	15	20.5	26	36	59	82	13	18.1652	6.82741	518.757	39.9044	1595.65	67.4893	1.26402	EQTMVQDILLMKQ	0	0	0	7.69231
	366	Bgal	5	100	366	8.48132	10.4595	Q	H	V	H	D	H	76.0553	288.886	73.6729	0.185319	22.4832	25.6786	22.4832	87	125	87	35	44.5	54	15	20.5	26	36	59	82	13	18.1652	6.82741	518.757	39.9044	1595.65	67.4893	1.26402	EQTMVQDILLMKQ	0	0	0	7.69231
	367	Bgal	6	100	367	9.93678	9.88006	D	H	Q	H	I	H	0.781272	262.774	99.7027	0.00190367	18.6704	21.9672	18.6704	86	124	86	34	43.5	53	15	20.5	26	36	59	82	13	18.1652	6.82741	518.757	39.9044	1595.65	67.4893	1.26402	EQTMVQDILLMKQ	0	0	0	7.69231
	368	Bgal	7	100	368	10.6442	8.47752	I	H	D	H	L	H	0	277.057	100	0	19.0499	22.5734	19.0499	85	123	85	33	42.5	52	15	20.5	26	36	59	82	13	18.1652	6.82741	518.757	39.9044	1595.65	67.4893	1.26402	EQTMVQDILLMKQ	0	0	0	7.69231
	369	Bgal	8	100	369	12.2145	5.99857	L	H	I	H	L	H	45.6634	281.598	83.7842	0.111265	21.5322	25.4356	21.5322	84	122	84	32	41.5	51	15	20.5	26	36	59	82	13	18.1652	6.82741	518.757	39.9044	1595.65	67.4893	1.26402	EQTMVQDILLMKQ	0	0	0	7.69231
	370	Bgal	9	100	370	14.2517	4.98433	L	H	L	H	M	H	28.3038	283.128	90.0032	0.0689659	19.6002	23.7943	19.6002	83	121	83	31	40.5	50	15	20.5	26	36	59	82	13	18.1652	6.82741	518.757	39.9044	1595.65	67.4893	1.26402	EQTMVQDILLMKQ	0	0	0	7.69231
	371	Bgal	10	100	371	15.4059	5.46159	M	H	L	H	K	H	0.134041	301.125	99.9555	0.000326609	16.5444	20.9273	16.5444	82	120	82	30	39.5	49	15	20.5	26	36	59	82	13	18.1652	6.82741	518.757	39.9044	1595.65	67.4893	1.26402	EQTMVQDILLMKQ	0	0	0	7.69231
	372	Bgal	11	100	372	16.6341	3.75825	K	H	M	H	Q	H	27.1626	303.489	91.0499	0.0661852	19.0383	23.5532	19.0383	81	119	81	29	38.5	48	15	20.5	26	36	59	82	13	18.1652	6.82741	518.757	39.9044	1595.65	67.4893	1.26402	EQTMVQDILLMKQ	0	0	0	7.69231
	373	Bgal	12	100	373	18.1652	0	Q	H	K	H	N	L	48.9452	293.626	83.3308	0.119261	21.0039	25.7385	21.0039	80	118	80	28	37.5	47	15	20.5	26	36	59	82	13	18.1652	6.82741	518.757	39.9044	1595.65	67.4893	1.26402	EQTMVQDILLMKQ	0	0	0	7.69231
	374	Bgal	0	38	374	0	9.23051	N	L	Q	H	N	L	19.4446	262.902	92.6039	0.0473793	18.1699	23.1796	18.1699	79	117	79	28	37.5	47	15	20.5	26	35	58	81	4	9.23051	4.68584	44.9476	11.2369	726.982	93.8172	0.109521	NNFN	0	0	0	0
	375	Bgal	1	38	375	3.8134	6.44079	N	L	N	L	F	L	9.78288	263.481	96.2871	0.0238373	17.4228	22.5308	17.4228	78	116	78	28	37.5	47	15	20.5	26	34	57	80	4	9.23051	4.68584	44.9476	11.2369	726.982	93.8172	0.109521	NNFN	0	0	0	0
	376	Bgal	2	38	376	5.82269	3.83849	F	L	N	L	N	L	2.67865	314.933	99.1495	0.00652688	14.4364	19.3095	14.4364	77	115	77	28	37.5	47	15	20.5	26	33	56	79	4	9.23051	4.68584	44.9476	11.2369	726.982	93.8172	0.109521	NNFN	0	0	0	0
	377	Bgal	3	38	377	9.23051	0	N	L	F	L	A	E	13.0415	255.98	94.9053	0.0317773	15.1638	19.6353	15.1638	76	114	76	28	37.5	47	15	20.5	26	32	55	78	4	9.23051	4.68584	44.9476	11.2369	726.982	93.8172	0.109521	NNFN	0	0	0	0
	378	Bgal	0	141	378	0	10.0043	A	E	N	L	V	E	1.88692	208.171	99.0936	0.00459773	12.5205	16.5518	12.5205	75	113	75	28	37.5	47	14	19.5	25	32	55	78	4	10.0043	4.62055	5.55953	1.38988	671.299	99.1718	0.0135465	AVRC	0	0	0	0
	379	Bgal	1	141	379	3.75559	6.47703	V	E	A	E	R	E	0.614789	246.516	99.7506	0.00149801	11.1187	14.5781	11.1187	74	112	74	28	37.5	47	13	18.5	24	32	55	78	4	10.0043	4.62055	5.55953	1.38988	671.299	99.1718	0.0135465	AVRC	0	0	0	0
	380	Bgal	2	141	380	6.81842	3.82874	R	E	V	E	C	E	2.27831	338.408	99.3268	0.0055514	9.23645	11.849	9.23645	73	111	73	28	37.5	47	12	17.5	23	32	55	78	4	10.0043	4.62055	5.55953	1.38988	671.299	99.1718	0.0135465	AVRC	0	0	0	0
	381	Bgal	3	141	381	10.0043	0	C	E	R	E	S	L	0.779508	241.813	99.6776	0.00189937	11.4196	12.6379	11.4196	72	110	72	28	37.5	47	11	16.5	22	32	55	78	4	10.0043	4.62055	5.55953	1.38988	671.299	99.1718	0.0135465	AVRC	0	0	0	0
	382	Bgal	0	39	382	0	12.1195	S	L	C	E	H	L	0	224.832	100	0	10.0088	10.4641	10.0088	71	109	71	28	37.5	47	11	16.5	22	31	54	77	6	12.1195	6.06365	28.9214	4.82023	931.946	96.8967	0.0704708	SHYPNH	0	16.6667	16.6667	0
	383	Bgal	1	39	383	2.90425	12.5556	H	L	S	L	Y	L	0.569577	292.334	99.8052	0.00138785	9.34441	10.4113	9.34441	70	108	70	28	37.5	47	11	16.5	22	30	53	76	6	12.1195	6.06365	28.9214	4.82023	931.946	96.8967	0.0704708	SHYPNH	0	16.6667	16.6667	0
	384	Bgal	2	39	384	5.43254	9.71095	Y	L	H	L	P	L	1.56254	320.788	99.5129	0.00380734	12.2663	13.5309	12.2663	69	107	69	28	37.5	47	11	16.5	22	29	52	75	6	12.1195	6.06365	28.9214	4.82023	931.946	96.8967	0.0704708	SHYPNH	0	16.6667	16.6667	0
	385	Bgal	3	39	385	7.85653	6.91231	P	L	Y	L	N	L	0.628973	237.716	99.7354	0.00153258	15.7342	16.3694	15.7342	68	106	68	28	37.5	47	11	16.5	22	28	51	74	6	12.1195	6.06365	28.9214	4.82023	931.946	96.8967	0.0704708	SHYPNH	0	16.6667	16.6667	0
	386	Bgal	4	39	386	8.48003	3.80165	N	L	P	L	H	L	0.446441	260.565	99.8287	0.00108781	17.7933	17.9609	17.7933	67	105	67	28	37.5	47	11	16.5	22	27	50	73	6	12.1195	6.06365	28.9214	4.82023	931.946	96.8967	0.0704708	SHYPNH	0	16.6667	16.6667	0
	387	Bgal	5	39	387	12.1195	0	H	L	N	L	P	H	25.7139	291.618	91.1823	0.0626552	21.326	21.562	21.326	66	104	66	28	37.5	47	11	16.5	22	26	49	72	6	12.1195	6.06365	28.9214	4.82023	931.946	96.8967	0.0704708	SHYPNH	0	16.6667	16.6667	0
	388	Bgal	0	101	388	0	14.728	P	H	H	L	L	H	28.0078	240.187	88.3392	0.0682446	23.2172	23.5692	23.2172	65	103	65	27	36.5	46	11	16.5	22	26	49	72	10	14.728	5.99038	285.196	28.5196	1306.97	78.1789	0.694917	PLWYTLCDRY	0	10	0	10
	389	Bgal	1	101	389	3.77706	12.2175	L	H	P	H	W	H	46.1617	273.711	83.1349	0.112479	24.0472	25.1072	24.0472	64	102	64	26	35.5	45	11	16.5	22	26	49	72	10	14.728	5.99038	285.196	28.5196	1306.97	78.1789	0.694917	PLWYTLCDRY	0	10	0	10
	390	Bgal	2	101	390	5.35178	10.4692	W	H	L	H	Y	H	0.856804	348.934	99.7545	0.00208772	20.4472	21.9884	20.4472	63	101	63	25	34.5	44	11	16.5	22	26	49	72	10	14.728	5.99038	285.196	28.5196	1306.97	78.1789	0.694917	PLWYTLCDRY	0	10	0	10
	391	Bgal	3	101	391	5.69641	9.89506	Y	H	W	H	T	H	0.125795	332.222	99.9621	0.000306515	20.553	22.059	20.553	62	100	62	24	33.5	43	11	16.5	22	26	49	72	10	14.728	5.99038	285.196	28.5196	1306.97	78.1789	0.694917	PLWYTLCDRY	0	10	0	10
	392	Bgal	4	101	392	6.80798	8.727	T	H	Y	H	L	H	34.8713	244.494	85.7374	0.0849685	23.9681	25.6368	23.9681	61	99	61	23	32.5	42	11	16.5	22	26	49	72	10	14.728	5.99038	285.196	28.5196	1306.97	78.1789	0.694917	PLWYTLCDRY	0	10	0	10
	393	Bgal	5	101	393	8.96925	5.99987	L	H	T	H	C	H	3.89963	282.644	98.6203	0.00950197	22.9421	25.2477	22.9421	60	98	60	22	31.5	41	11	16.5	22	26	49	72	10	14.728	5.99038	285.196	28.5196	1306.97	78.1789	0.694917	PLWYTLCDRY	0	10	0	10
	394	Bgal	6	101	394	10.3509	5.22908	C	H	L	H	D	H	0	244.716	100	0	20.1106	22.764	20.1106	59	97	59	21	30.5	40	11	16.5	22	26	49	72	10	14.728	5.99038	285.196	28.5196	1306.97	78.1789	0.694917	PLWYTLCDRY	0	10	0	10
	395	Bgal	7	101	395	11.2574	5.83822	D	H	C	H	R	H	4.28374	261.328	98.3608	0.0104379	22.7955	25.2401	22.7955	58	96	58	20	29.5	39	11	16.5	22	26	49	72	10	14.728	5.99038	285.196	28.5196	1306.97	78.1789	0.694917	PLWYTLCDRY	0	10	0	10
	396	Bgal	8	101	396	13.0264	3.76599	R	H	D	H	Y	H	110.592	344.815	67.927	0.269473	25.1791	27.9436	25.1791	57	95	57	19	28.5	38	11	16.5	22	26	49	72	10	14.728	5.99038	285.196	28.5196	1306.97	78.1789	0.694917	PLWYTLCDRY	0	10	0	10
	397	Bgal	9	101	397	14.728	0	Y	H	R	H	G	L	56.3968	334.257	83.1277	0.137418	23.2224	26.553	23.2224	56	94	56	18	27.5	37	11	16.5	22	26	49	72	10	14.728	5.99038	285.196	28.5196	1306.97	78.1789	0.694917	PLWYTLCDRY	0	10	0	10
	398	Bgal	0	40	398	0	3.84898	G	L	Y	H	L	L	0	186.472	100	0	21.1711	24.6402	21.1711	55	93	55	18	27.5	37	11	16.5	22	25	48	71	2	3.84898	2.559	0	0	358.259	100	0	GL	50	0	0	0
	399	Bgal	1	40	399	3.84898	0	L	L	G	L	Y	E	0	281.984	100	0	17.3751	20.8681	17.3751	54	92	54	18	27.5	37	11	16.5	22	24	47	70	2	3.84898	2.559	0	0	358.259	100	0	GL	50	0	0	0
	400	Bgal	0	142	400	0	12.8134	Y	E	L	L	V	E	7.10983	331.526	97.8554	0.017324	15.5803	18.7888	15.5803	53	91	53	18	27.5	37	10	15.5	21	24	47	70	5	12.8134	6.3426	9.87731	1.97546	900.871	98.9036	0.0240674	YVVDE	0	0	0	0
	401	Bgal	1	142	401	3.8183	9.10239	V	E	Y	E	V	E	0.251589	251.418	99.8999	0.00061303	14.1712	16.5903	14.1712	52	90	52	18	27.5	37	9	14.5	20	24	47	70	5	12.8134	6.3426	9.87731	1.97546	900.871	98.9036	0.0240674	YVVDE	0	0	0	0
	402	Bgal	2	142	402	6.94779	6.15549	V	E	V	E	D	E	2.51589	252.065	99.0019	0.0061303	12.0655	13.8394	12.0655	51	89	51	18	27.5	37	8	13.5	19	24	47	70	5	12.8134	6.3426	9.87731	1.97546	900.871	98.9036	0.0240674	YVVDE	0	0	0	0
	403	Bgal	3	142	403	9.60858	3.74373	D	E	V	E	E	E	0	258.648	100	0	14.2889	14.7949	14.2889	50	88	50	18	27.5	37	7	12.5	18	24	47	70	5	12.8134	6.3426	9.87731	1.97546	900.871	98.9036	0.0240674	YVVDE	0	0	0	0
	404	Bgal	4	142	404	12.8134	0	E	E	D	E	A	L	0	289.442	100	0	11.8989	12.5192	11.8989	49	87	49	18	27.5	37	6	11.5	17	24	47	70	5	12.8134	6.3426	9.87731	1.97546	900.871	98.9036	0.0240674	YVVDE	0	0	0	0
	405	Bgal	0	41	405	0	5.5391	A	L	E	E	N	L	0	207.575	100	0	11.617	13.7312	11.617	48	86	48	18	27.5	37	6	11.5	17	23	46	69	3	5.5391	3.30324	1.3481	0.449368	487.03	99.7232	0.00328483	ANI	0	0	0	0
	406	Bgal	1	41	406	3.85707	3.80222	N	L	A	L	I	L	1.22231	257.643	99.5256	0.00297832	11.1099	13.8881	11.1099	47	85	47	18	27.5	37	6	11.5	17	22	45	68	3	5.5391	3.30324	1.3481	0.449368	487.03	99.7232	0.00328483	ANI	0	0	0	0
	407	Bgal	2	41	407	5.5391	0	I	L	N	L	E	E	0.125795	273.725	99.954	0.000306515	8.29436	12.2226	8.29436	46	84	46	18	27.5	37	6	11.5	17	21	44	67	3	5.5391	3.30324	1.3481	0.449368	487.03	99.7232	0.00328483	ANI	0	0	0	0
	409	Bgal	0	42	409	0	12.5146	T	L	E	E	H	L	0	242.841	100	0	6.35654	11.6011	6.35654	44	82	44	18	27.5	37	5	10.5	16	20	43	66	13	12.5146	6.4406	594.934	45.7642	1401.94	57.5636	1.44963	THGMVPMNRLTDD	7.69231	7.69231	0	15.3846
	410	Bgal	1	42	410	3.78351	15.4449	H	L	T	L	G	L	37.72	287.558	86.8826	0.0919097	5.30424	10.0989	5.30424	43	81	43	18	27.5	37	5	10.5	16	19	42	65	13	12.5146	6.4406	594.934	45.7642	1401.94	57.5636	1.44963	THGMVPMNRLTDD	7.69231	7.69231	0	15.3846
	411	Bgal	2	42	411	5.60525	15.8113	G	L	H	L	M	L	19.2981	186.389	89.6463	0.0470224	9.02046	13.6338	9.02046	42	80	42	18	27.5	37	5	10.5	16	18	41	64	13	12.5146	6.4406	594.934	45.7642	1401.94	57.5636	1.44963	THGMVPMNRLTDD	7.69231	7.69231	0	15.3846
	412	Bgal	3	42	412	5.63467	12.3599	M	L	G	L	V	L	9.46717	283.458	96.6601	0.023068	9.85163	15.1047	9.85163	41	79	41	18	27.5	37	5	10.5	16	17	40	63	13	12.5146	6.4406	594.934	45.7642	1401.94	57.5636	1.44963	THGMVPMNRLTDD	7.69231	7.69231	0	15.3846
	413	Bgal	4	42	413	8.95534	12.7671	V	L	M	L	P	L	103.055	251.19	58.9731	0.251108	11.7317	16.8339	11.7317	40	78	40	18	27.5	37	5	10.5	16	16	39	62	13	12.5146	6.4406	594.934	45.7642	1401.94	57.5636	1.44963	THGMVPMNRLTDD	7.69231	7.69231	0	15.3846
	414	Bgal	5	42	414	9.62276	11.7071	P	L	V	L	M	L	75.1658	234.988	68.0129	0.183151	11.2368	16.3285	11.2368	39	77	39	18	27.5	37	5	10.5	16	15	38	61	13	12.5146	6.4406	594.934	45.7642	1401.94	57.5636	1.44963	THGMVPMNRLTDD	7.69231	7.69231	0	15.3846
	415	Bgal	6	42	415	6.28402	11.6508	M	L	P	L	N	L	61.9449	292.353	78.8116	0.150937	7.44637	12.7484	7.44637	38	76	38	18	27.5	37	5	10.5	16	14	37	60	13	12.5146	6.4406	594.934	45.7642	1401.94	57.5636	1.44963	THGMVPMNRLTDD	7.69231	7.69231	0	15.3846
	416	Bgal	7	42	416	7.5178	8.45342	N	L	M	L	R	L	42.6967	252.604	83.0973	0.104036	8.62765	13.9862	8.62765	37	75	37	18	27.5	37	5	10.5	16	13	36	59	13	12.5146	6.4406	594.934	45.7642	1401.94	57.5636	1.44963	THGMVPMNRLTDD	7.69231	7.69231	0	15.3846
	417	Bgal	8	42	417	8.46788	6.46536	R	L	N	L	L	L	132.595	339.911	60.9912	0.323085	11.7174	17.2427	11.7174	36	74	36	18	27.5	37	5	10.5	16	12	35	58	13	12.5146	6.4406	594.934	45.7642	1401.94	57.5636	1.44963	THGMVPMNRLTDD	7.69231	7.69231	0	15.3846
	418	Bgal	9	42	418	7.51148	5.09463	L	L	R	L	T	L	4.02543	280.916	98.567	0.00980848	11.674	17.1771	11.674	35	73	35	18	27.5	37	5	10.5	16	11	34	57	13	12.5146	6.4406	594.934	45.7642	1401.94	57.5636	1.44963	THGMVPMNRLTDD	7.69231	7.69231	0	15.3846
	419	Bgal	10	42	419	8.30535	5.61007	T	L	L	L	D	L	0	247.259	100	0	10.5001	15.709	10.5001	34	72	34	18	27.5	37	5	10.5	16	10	33	56	13	12.5146	6.4406	594.934	45.7642	1401.94	57.5636	1.44963	THGMVPMNRLTDD	7.69231	7.69231	0	15.3846
	420	Bgal	11	42	420	11.5322	3.81948	D	L	T	L	D	L	84.3763	256.575	67.1144	0.205594	13.3646	18.5089	13.3646	33	71	33	18	27.5	37	5	10.5	16	9	32	55	13	12.5146	6.4406	594.934	45.7642	1401.94	57.5636	1.44963	THGMVPMNRLTDD	7.69231	7.69231	0	15.3846
	421	Bgal	12	42	421	12.5146	0	D	L	D	L	P	H	24.5894	256.099	90.3985	0.0599153	15.8073	21.1351	15.8073	32	70	32	18	27.5	37	5	10.5	16	8	31	54	13	12.5146	6.4406	594.934	45.7642	1401.94	57.5636	1.44963	THGMVPMNRLTDD	7.69231	7.69231	0	15.3846
	422	Bgal	0	102	422	0	25.9511	P	H	D	L	R	H	92.8631	237.718	60.9357	0.226273	18.1947	23.259	18.1947	31	69	31	17	26.5	36	5	10.5	16	8	31	54	18	25.9511	9.3314	556.812	30.934	2162.89	74.2562	1.35675	PRWLPAMSERVTRMVQRD	0	11.1111	5.55556	5.55556
	423	Bgal	1	102	423	3.80659	26.351	R	H	P	H	W	H	157.484	341.739	53.9167	0.383731	19.1984	24.4005	19.1984	30	68	30	16	25.5	35	5	10.5	16	8	31	54	18	25.9511	9.3314	556.812	30.934	2162.89	74.2562	1.35675	PRWLPAMSERVTRMVQRD	0	11.1111	5.55556	5.55556
	424	Bgal	2	102	424	5.17049	23.1093	W	H	R	H	L	H	8.43462	355.227	97.6256	0.0205521	16.0485	21.1119	16.0485	29	67	29	15	24.5	34	5	10.5	16	8	31	54	18	25.9511	9.3314	556.812	30.934	2162.89	74.2562	1.35675	PRWLPAMSERVTRMVQRD	0	11.1111	5.55556	5.55556
	425	Bgal	3	102	425	5.0285	21.088	L	H	W	H	P	H	61.3878	276.763	77.8194	0.149579	16.7479	21.3908	16.7479	28	66	28	14	23.5	33	5	10.5	16	8	31	54	18	25.9511	9.3314	556.812	30.934	2162.89	74.2562	1.35675	PRWLPAMSERVTRMVQRD	0	11.1111	5.55556	5.55556
	426	Bgal	4	102	426	8.04468	19.8255	P	H	L	H	A	H	62.6913	241.559	74.0473	0.152755	19.0625	23.4395	19.0625	27	65	27	13	22.5	32	5	10.5	16	8	31	54	18	25.9511	9.3314	556.812	30.934	2162.89	74.2562	1.35675	PRWLPAMSERVTRMVQRD	0	11.1111	5.55556	5.55556
	427	Bgal	5	102	427	9.77616	18.6616	A	H	P	H	M	H	4.09449	212.272	98.0711	0.00997675	16.7563	21.1232	16.7563	26	64	26	12	21.5	31	5	10.5	16	8	31	54	18	25.9511	9.3314	556.812	30.934	2162.89	74.2562	1.35675	PRWLPAMSERVTRMVQRD	0	11.1111	5.55556	5.55556
	428	Bgal	6	102	428	9.70732	16.913	M	H	A	H	S	H	0	298.427	100	0	14.0579	18.234	14.0579	25	63	25	11	20.5	30	5	10.5	16	8	31	54	18	25.9511	9.3314	556.812	30.934	2162.89	74.2562	1.35675	PRWLPAMSERVTRMVQRD	0	11.1111	5.55556	5.55556
	429	Bgal	7	102	429	10.6947	15.4599	S	H	M	H	E	H	37.0393	224.209	83.48	0.0902511	16.9086	20.58	16.9086	24	62	24	10	19.5	29	5	10.5	16	8	31	54	18	25.9511	9.3314	556.812	30.934	2162.89	74.2562	1.35675	PRWLPAMSERVTRMVQRD	0	11.1111	5.55556	5.55556
	430	Bgal	8	102	430	13.4505	13.8995	E	H	S	H	R	H	21.182	277.389	92.3638	0.0516127	18.4811	21.8632	18.4811	23	61	23	9	18.5	28	5	10.5	16	8	31	54	18	25.9511	9.3314	556.812	30.934	2162.89	74.2562	1.35675	PRWLPAMSERVTRMVQRD	0	11.1111	5.55556	5.55556
	431	Bgal	9	102	431	14.8614	12.211	R	H	E	H	V	H	5.19056	341.459	98.4799	0.0126475	15.6263	18.6974	15.6263	22	60	22	8	17.5	27	5	10.5	16	8	31	54	18	25.9511	9.3314	556.812	30.934	2162.89	74.2562	1.35675	PRWLPAMSERVTRMVQRD	0	11.1111	5.55556	5.55556
	432	Bgal	10	102	432	15.2076	10.8068	V	H	R	H	T	H	0.377384	252.48	99.8505	0.000919545	15.4876	18.0964	15.4876	21	59	21	7	16.5	26	5	10.5	16	8	31	54	18	25.9511	9.3314	556.812	30.934	2162.89	74.2562	1.35675	PRWLPAMSERVTRMVQRD	0	11.1111	5.55556	5.55556
	433	Bgal	11	102	433	16.4758	10.0713	T	H	V	H	R	H	24.0309	248.26	90.3202	0.0585545	19.2207	21.6156	19.2207	20	58	20	6	15.5	25	5	10.5	16	8	31	54	18	25.9511	9.3314	556.812	30.934	2162.89	74.2562	1.35675	PRWLPAMSERVTRMVQRD	0	11.1111	5.55556	5.55556
	434	Bgal	12	102	434	18.8552	8.41322	R	H	T	H	M	H	17.0368	341.319	95.0085	0.0415124	20.2594	22.3764	20.2594	19	57	19	5	14.5	24	5	10.5	16	8	31	54	18	25.9511	9.3314	556.812	30.934	2162.89	74.2562	1.35675	PRWLPAMSERVTRMVQRD	0	11.1111	5.55556	5.55556
	435	Bgal	13	102	435	20.2262	6.04673	M	H	R	H	V	H	0.125795	293.631	99.9572	0.000306515	18.2432	19.7082	18.2432	18	56	18	4	13.5	23	5	10.5	16	8	31	54	18	25.9511	9.3314	556.812	30.934	2162.89	74.2562	1.35675	PRWLPAMSERVTRMVQRD	0	11.1111	5.55556	5.55556
	436	Bgal	14	102	436	21.0479	5.39205	V	H	M	H	Q	H	0.880562	250.398	99.6483	0.00214561	19.9181	21.0271	19.9181	17	55	17	3	12.5	22	5	10.5	16	8	31	54	18	25.9511	9.3314	556.812	30.934	2162.89	74.2562	1.35675	PRWLPAMSERVTRMVQRD	0	11.1111	5.55556	5.55556
	437	Bgal	15	102	437	22.5272	5.73972	Q	H	V	H	R	H	51.1291	293.698	82.5913	0.124583	23.2351	24.4578	23.2351	16	54	16	2	11.5	21	5	10.5	16	8	31	54	18	25.9511	9.3314	556.812	30.934	2162.89	74.2562	1.35675	PRWLPAMSERVTRMVQRD	0	11.1111	5.55556	5.55556
	438	Bgal	16	102	438	24.654	3.80262	R	H	Q	H	D	H	10.8549	336.882	96.7778	0.0264495	23.3536	24.1689	23.3536	15	53	15	1	10.5	20	5	10.5	16	8	31	54	18	25.9511	9.3314	556.812	30.934	2162.89	74.2562	1.35675	PRWLPAMSERVTRMVQRD	0	11.1111	5.55556	5.55556
	439	Bgal	17	102	439	25.9511	0	D	H	R	H	R	L	2.00899	260.482	99.2287	0.00489516	22.3672	22.4277	22.3672	14	52	14	0	9.5	19	5	10.5	16	8	31	54	18	25.9511	9.3314	556.812	30.934	2162.89	74.2562	1.35675	PRWLPAMSERVTRMVQRD	0	11.1111	5.55556	5.55556
	440	Bgal	0	43	440	0	9.64968	R	L	D	H	N	L	25.7296	340.223	92.4374	0.0626937	23.633	23.6735	23.633	13	51	13	0	9.5	19	5	10.5	16	7	30	53	5	9.64968	5.4185	74.624	14.9248	839.26	91.1084	0.181831	RNHPS	0	20	20	0
	441	Bgal	1	43	441	3.80942	8.9736	N	L	R	L	H	L	18.4862	263.574	92.9863	0.0450441	25.793	26.3551	25.793	12	50	12	0	9.5	19	5	10.5	16	6	29	52	5	9.64968	5.4185	74.624	14.9248	839.26	91.1084	0.181831	RNHPS	0	20	20	0
	442	Bgal	2	43	442	5.59132	5.42656	H	L	N	L	P	L	25.628	293.607	91.2713	0.0624459	23.1427	24.3343	23.1427	11	49	11	0	9.5	19	5	10.5	16	5	28	51	5	9.64968	5.4185	74.624	14.9248	839.26	91.1084	0.181831	RNHPS	0	20	20	0
	443	Bgal	3	43	443	7.98981	3.80089	P	L	H	L	S	L	4.7802	239.351	98.0029	0.0116476	22.744	24.5941	22.744	10	48	10	0	9.5	19	5	10.5	16	4	27	50	5	9.64968	5.4185	74.624	14.9248	839.26	91.1084	0.181831	RNHPS	0	20	20	0
	444	Bgal	4	43	444	9.64968	0	S	L	P	L	V	E	0	222.494	100	0	19.4771	21.7555	19.4771	9	47	9	0	9.5	19	5	10.5	16	3	26	49	5	9.64968	5.4185	74.624	14.9248	839.26	91.1084	0.181831	RNHPS	0	20	20	0
	445	Bgal	0	143	445	0	10.4668	V	E	S	L	I	E	0	249.677	100	0	17.8393	19.4391	17.8393	8	46	8	0	9.5	19	4	9.5	15	3	26	49	5	10.4668	4.8292	8.49543	1.69909	824.529	98.9697	0.0207002	VIIWS	0	0	20	0
	446	Bgal	1	143	446	3.82533	10.1436	I	E	V	E	I	E	3.52225	275.515	98.7216	0.00858242	17.0125	18.9198	17.0125	7	45	7	0	9.5	19	3	8.5	14	3	26	49	5	10.4668	4.8292	8.49543	1.69909	824.529	98.9697	0.0207002	VIIWS	0	0	20	0
	447	Bgal	2	143	447	5.84116	6.50702	I	E	I	E	W	E	3.39645	275.711	98.7681	0.00827591	14.7589	16.0241	14.7589	6	44	6	0	9.5	19	2	7.5	13	3	26	49	5	10.4668	4.8292	8.49543	1.69909	824.529	98.9697	0.0207002	VIIWS	0	0	20	0
	448	Bgal	3	143	448	7.58663	3.76847	W	E	I	E	S	E	0	354.936	100	0	15.2668	15.3002	15.2668	5	43	5	0	9.5	19	1	6.5	12	3	26	49	5	10.4668	4.8292	8.49543	1.69909	824.529	98.9697	0.0207002	VIIWS	0	0	20	0
	449	Bgal	4	143	449	10.4668	0	S	E	W	E	L	L	1.57673	221.272	99.2874	0.00384191	11.5016	12.2101	11.5016	4	42	4	0	9.5	19	0	5.5	11	3	26	49	5	10.4668	4.8292	8.49543	1.69909	824.529	98.9697	0.0207002	VIIWS	0	0	20	0
	450	Bgal	0	44	450	0	11.2918	L	L	S	E	G	L	0.125795	281.781	99.9554	0.000306515	10.107	12.4767	10.107	3	41	3	0	9.5	19	0	5.5	11	2	25	48	8	11.2918	6.25308	80.3918	10.049	1075.17	92.5229	0.195885	LGNESGHG	37.5	0	12.5	0
	451	Bgal	1	44	451	3.78114	11.8784	G	L	L	L	N	L	1.1161	184.023	99.3935	0.00271953	7.1398	10.007	7.1398	2	40	2	0	9.5	19	0	5.5	11	1	24	47	8	11.2918	6.25308	80.3918	10.049	1075.17	92.5229	0.195885	LGNESGHG	37.5	0	12.5	0
	452	Bgal	2	44	452	7.08636	12.4887	N	L	G	L	E	L	0.125795	261.441	99.9519	0.000306515	3.86452	7.10071	3.86452	1	39	1	0	9.5	19	0	5.5	11	0	23	46	8	11.2918	6.25308	80.3918	10.049	1075.17	92.5229	0.195885	LGNESGHG	37.5	0	12.5	0
	453	Bgal	3	44	453	10.107	11.6879	E	L	N	L	S	L	18.1697	288.817	93.7089	0.0442729	0	5.58272	0	0	38	0	0	9.5	19	0	5.5	11	0	22.5	45	8	11.2918	6.25308	80.3918	10.049	1075.17	92.5229	0.195885	LGNESGHG	37.5	0	12.5	0
	454	Bgal	4	44	454	9.54111	8.66877	S	L	E	L	G	L	0	224.83	100	0	3.8038	9.28377	3.8038	1	38	1	0	9.5	19	0	5.5	11	0	22	44	8	11.2918	6.25308	80.3918	10.049	1075.17	92.5229	0.195885	LGNESGHG	37.5	0	12.5	0
	455	Bgal	5	44	455	10.9796	6.67578	G	L	S	L	H	L	5.03178	183.885	97.2636	0.0122606	5.77516	10.7364	5.77516	2	38	2	0	9.5	19	0	5.5	11	1	22	43	8	11.2918	6.25308	80.3918	10.049	1075.17	92.5229	0.195885	LGNESGHG	37.5	0	12.5	0
	456	Bgal	6	44	456	10.1827	3.82785	H	L	G	L	G	L	53.181	287.908	81.5285	0.129582	8.74038	13.0608	8.74038	3	38	3	0	9.5	19	0	5.5	11	2	22	42	8	11.2918	6.25308	80.3918	10.049	1075.17	92.5229	0.195885	LGNESGHG	37.5	0	12.5	0
	457	Bgal	7	44	457	11.2918	0	G	L	H	L	A	H	2.64169	183.489	98.5603	0.00643682	11.6879	16.291	11.6879	4	38	4	0	9.5	19	0	5.5	11	3	22	41	8	11.2918	6.25308	80.3918	10.049	1075.17	92.5229	0.195885	LGNESGHG	37.5	0	12.5	0
	458	Bgal	0	103	458	0	18.6279	A	H	G	L	N	H	57.6909	210.767	72.6282	0.140571	15.1714	19.5096	15.1714	5	38	5	0	9	18	0	5.5	11	4	22.5	41	13	18.6279	6.84018	662.941	50.9954	1594.02	58.4109	1.61534	ANHDALYRWIKSV	0	0	7.69231	0
	459	Bgal	1	103	459	3.78872	16.5443	N	H	A	H	H	H	7.81272	264.287	97.0438	0.0190367	14.1999	18.5747	14.1999	6	38	6	1	9	17	0	5.5	11	4	22.5	41	13	18.6279	6.84018	662.941	50.9954	1594.02	58.4109	1.61534	ANHDALYRWIKSV	0	0	7.69231	0
	460	Bgal	2	103	460	5.41377	15.269	H	H	N	H	D	H	0.125795	297.732	99.9577	0.000306515	12.1423	15.9282	12.1423	7	38	7	2	9	16	0	5.5	11	4	22.5	41	13	18.6279	6.84018	662.941	50.9954	1594.02	58.4109	1.61534	ANHDALYRWIKSV	0	0	7.69231	0
	461	Bgal	3	103	461	5.11493	14.4222	D	H	H	H	A	H	52.5281	263.581	80.0714	0.127992	15.3279	18.6351	15.3279	8	38	8	3	9	15	0	5.5	11	4	22.5	41	13	18.6279	6.84018	662.941	50.9954	1594.02	58.4109	1.61534	ANHDALYRWIKSV	0	0	7.69231	0
	462	Bgal	4	103	462	6.34492	12.4107	A	H	D	H	L	H	48.7486	211.409	76.941	0.118782	17.5024	20.9448	17.5024	9	38	9	4	9	14	0	5.5	11	4	22.5	41	13	18.6279	6.84018	662.941	50.9954	1594.02	58.4109	1.61534	ANHDALYRWIKSV	0	0	7.69231	0
	463	Bgal	5	103	463	8.73261	10.4423	L	H	A	H	Y	H	5.66076	282.781	97.9982	0.0137932	15.9637	19.0253	15.9637	10	38	10	5	9	13	0	5.5	11	4	22.5	41	13	18.6279	6.84018	662.941	50.9954	1594.02	58.4109	1.61534	ANHDALYRWIKSV	0	0	7.69231	0
	464	Bgal	6	103	464	9.87283	10.1224	Y	H	L	H	R	H	28.3251	327.316	91.3462	0.0690178	15.9714	18.2656	15.9714	11	38	11	6	9	12	0	5.5	11	4	22.5	41	13	18.6279	6.84018	662.941	50.9954	1594.02	58.4109	1.61534	ANHDALYRWIKSV	0	0	7.69231	0
	465	Bgal	7	103	465	10.9332	8.70039	R	H	Y	H	W	H	168.692	342.211	50.7053	0.41104	19.627	21.8844	19.627	12	38	12	7	9	11	0	5.5	11	4	22.5	41	13	18.6279	6.84018	662.941	50.9954	1594.02	58.4109	1.61534	ANHDALYRWIKSV	0	0	7.69231	0
	466	Bgal	8	103	466	12.5322	6.14934	W	H	R	H	I	H	74.0507	347.332	78.6802	0.180434	20.4497	22.7945	20.4497	13	38	13	8	9	10	0	5.5	11	4	22.5	41	13	18.6279	6.84018	662.941	50.9954	1594.02	58.4109	1.61534	ANHDALYRWIKSV	0	0	7.69231	0
	467	Bgal	9	103	467	14.5737	5.07999	I	H	W	H	K	H	0.754768	275.867	99.7264	0.00183909	19.4904	21.0709	19.4904	14	38	14	9	9	9	0	5.5	11	4	22.5	41	13	18.6279	6.84018	662.941	50.9954	1594.02	58.4109	1.61534	ANHDALYRWIKSV	0	0	7.69231	0
	468	Bgal	10	103	468	15.648	5.7498	K	H	I	H	S	H	67.0441	298.427	77.5342	0.163362	21.4544	22.6068	21.4544	15	38	15	8	9	10	0	5.5	11	4	22.5	41	13	18.6279	6.84018	662.941	50.9954	1594.02	58.4109	1.61534	ANHDALYRWIKSV	0	0	7.69231	0
	469	Bgal	11	103	469	17.0052	3.73152	S	H	K	H	V	H	94.3592	227.674	58.5552	0.229918	24.3685	25.8311	24.3685	16	38	16	7	9	11	0	5.5	11	4	22.5	41	13	18.6279	6.84018	662.941	50.9954	1594.02	58.4109	1.61534	ANHDALYRWIKSV	0	0	7.69231	0
	470	Bgal	12	103	470	18.6279	0	V	H	S	H	D	L	57.1481	250.724	77.2068	0.139249	24.3854	25.702	24.3854	17	38	17	6	9	12	0	5.5	11	4	22.5	41	13	18.6279	6.84018	662.941	50.9954	1594.02	58.4109	1.61534	ANHDALYRWIKSV	0	0	7.69231	0
	471	Bgal	0	45	471	0	8.8862	D	L	V	H	P	L	5.45845	253.052	97.843	0.0133002	23.5746	24.1238	23.5746	18	38	18	6	9.5	13	0	5.5	11	4	22	40	5	8.8862	4.2642	156.75	31.3501	685.737	77.1413	0.381943	DPSRP	0	40	20	0
	472	Bgal	1	45	472	3.80769	7.22974	P	L	D	L	S	L	77.7266	238.615	67.4259	0.189391	24.1688	24.3338	24.1688	19	38	19	6	9.5	13	0	5.5	11	5	22	39	5	8.8862	4.2642	156.75	31.3501	685.737	77.1413	0.381943	DPSRP	0	40	20	0
	473	Bgal	2	45	473	5.48318	7.06748	S	L	P	L	R	L	46.1036	222.898	79.3163	0.112337	23.7643	24.3949	23.7643	20	38	20	6	9.5	13	0	5.5	11	6	22	38	5	8.8862	4.2642	156.75	31.3501	685.737	77.1413	0.381943	DPSRP	0	40	20	0
	474	Bgal	3	45	474	6.67949	3.73293	R	L	S	L	P	L	20.3272	336.978	93.9678	0.0495299	19.9499	20.735	19.9499	21	38	21	6	9.5	13	0	5.5	11	7	22	37	5	8.8862	4.2642	156.75	31.3501	685.737	77.1413	0.381943	DPSRP	0	40	20	0
	475	Bgal	4	45	475	8.8862	0	P	L	R	L	V	E	7.13466	235.628	96.9721	0.0173845	17.6036	18.2433	17.6036	22	38	22	6	9.5	13	0	5.5	11	8	22	36	5	8.8862	4.2642	156.75	31.3501	685.737	77.1413	0.381943	DPSRP	0	40	20	0
	476	Bgal	0	144	476	0	3.76397	V	E	P	L	Q	E	0	252.387	100	0	15.4072	15.5961	15.4072	23	38	23	6	9.5	13	0	5	10	9	22.5	36	2	3.76397	3.30432	2.83902	1.41951	422.691	99.3283	0.00691764	VQ	0	0	0	0
	477	Bgal	1	144	477	3.76397	0	Q	E	V	E	Y	L	2.83902	283.911	99	0.00691764	12.3303	12.3439	12.3303	24	38	24	6	9.5	13	1	5	9	9	22.5	36	2	3.76397	3.30432	2.83902	1.41951	422.691	99.3283	0.00691764	VQ	0	0	0	0
	478	Bgal	0	46	478	0	8.24554	Y	L	Q	E	E	L	0.754768	328.096	99.77	0.00183909	8.89416	10.2326	8.89416	25	38	25	6	9.5	13	2	5.5	9	9	22	35	12	8.24554	5.81841	304.416	25.368	1175.51	74.1034	0.74175	YEGGGADTTATD	25	0	0	25
	479	Bgal	1	46	479	3.74789	10.5414	E	L	Y	L	G	L	23.9943	270.089	91.1162	0.0584652	6.90132	8.1599	6.90132	26	38	26	6	9.5	13	2	5.5	9	10	22	34	12	8.24554	5.81841	304.416	25.368	1175.51	74.1034	0.74175	YEGGGADTTATD	25	0	0	25
	480	Bgal	2	46	480	5.88482	13.0024	G	L	E	L	G	L	0.251589	183.565	99.8629	0.00061303	5.16269	8.68799	5.16269	27	38	27	6	9.5	13	2	5.5	9	11	22	33	12	8.24554	5.81841	304.416	25.368	1175.51	74.1034	0.74175	YEGGGADTTATD	25	0	0	25
	481	Bgal	3	46	481	8.52334	13.8493	G	L	G	L	G	L	30.2889	186.541	83.7629	0.0738029	8.13881	11.4126	8.13881	28	38	28	6	9.5	13	2	5.5	9	12	22	32	12	8.24554	5.81841	304.416	25.368	1175.51	74.1034	0.74175	YEGGGADTTATD	25	0	0	25
	482	Bgal	4	46	482	9.1406	13.4209	G	L	G	L	A	L	18.4847	185.775	90.0499	0.0450404	9.48335	11.1207	9.48335	29	38	29	6	9.5	13	2	5.5	9	13	22	31	12	8.24554	5.81841	304.416	25.368	1175.51	74.1034	0.74175	YEGGGADTTATD	25	0	0	25
	483	Bgal	5	46	483	6.41786	9.87248	A	L	G	L	D	L	0.503178	208.541	99.7587	0.00122606	10.0717	10.6528	10.0717	30	38	30	6	9.5	13	2	5.5	9	14	22	30	12	8.24554	5.81841	304.416	25.368	1175.51	74.1034	0.74175	YEGGGADTTATD	25	0	0	25
	484	Bgal	6	46	484	8.52669	9.08082	D	L	A	L	T	L	75.5856	253.232	70.1516	0.184174	13.2637	14.0293	13.2637	31	38	31	6	9.5	13	2	5.5	9	15	22	29	12	8.24554	5.81841	304.416	25.368	1175.51	74.1034	0.74175	YEGGGADTTATD	25	0	0	25
	485	Bgal	7	46	485	8.0248	8.90348	T	L	D	L	T	L	18.9592	242.301	92.1754	0.0461965	13.1626	15.0603	13.1626	32	38	32	6	9.5	13	2	5.5	9	16	22	28	12	8.24554	5.81841	304.416	25.368	1175.51	74.1034	0.74175	YEGGGADTTATD	25	0	0	25
	486	Bgal	8	46	486	9.36638	7.98558	T	L	T	L	A	L	101.706	244.78	58.45	0.247821	15.7739	17.712	15.7739	33	38	33	6	9.5	13	2	5.5	9	17	22	27	12	8.24554	5.81841	304.416	25.368	1175.51	74.1034	0.74175	YEGGGADTTATD	25	0	0	25
	487	Bgal	9	46	487	6.56271	7.11308	A	L	T	L	T	L	0.125795	207.491	99.9394	0.000306515	13.6181	15.7157	13.6181	34	38	34	6	9.5	13	2	5.5	9	18	22	26	12	8.24554	5.81841	304.416	25.368	1175.51	74.1034	0.74175	YEGGGADTTATD	25	0	0	25
	488	Bgal	10	46	488	5.23819	3.90503	T	L	A	L	D	L	6.02696	240.171	97.4906	0.0146855	13.6976	14.5221	13.6976	35	38	35	6	9.5	13	2	5.5	9	19	22	25	12	8.24554	5.81841	304.416	25.368	1175.51	74.1034	0.74175	YEGGGADTTATD	25	0	0	25
	489	Bgal	11	46	489	8.24554	0	D	L	T	L	I	E	27.735	263.989	89.4939	0.0675799	16.3842	16.68	16.3842	36	38	36	6	9.5	13	2	5.5	9	20	22	24	12	8.24554	5.81841	304.416	25.368	1175.51	74.1034	0.74175	YEGGGADTTATD	25	0	0	25
	490	Bgal	0	145	490	0	3.77242	I	E	D	L	I	E	0	276.181	100	0	13.1331	14.4088	13.1331	37	38	37	6	9.5	13	2	5	8	21	22.5	24	2	3.77242	3.12643	2.3901	1.19505	426.928	99.4402	0.00582379	II	0	0	0	0
	491	Bgal	1	145	491	3.77242	0	I	E	I	E	C	L	2.3901	270.47	99.1163	0.00582379	11.7418	13.1012	11.7418	38	38	38	6	9.5	13	3	5	7	21	22.5	24	2	3.77242	3.12643	2.3901	1.19505	426.928	99.4402	0.00582379	II	0	0	0	0
	492	Bgal	0	47	492	0	3.84741	C	L	I	E	P	L	0.670206	233.392	99.7128	0.00163305	7.99932	9.92817	7.99932	37	38	37	6	9.5	13	4	5.5	7	21	22	23	2	3.84741	2.49676	9.09845	4.54922	349.346	97.3956	0.0221696	CP	0	50	0	0
	493	Bgal	1	47	493	3.84741	0	P	L	C	L	M	E	8.42824	234.571	96.407	0.0205365	7.29611	9.12583	7.29611	36	38	36	6	9.5	13	4	5.5	7	22	22	22	2	3.84741	2.49676	9.09845	4.54922	349.346	97.3956	0.0221696	CP	0	50	0	0
	495	Bgal	0	48	495	0	10.7799	Y	L	M	E	A	L	7.97434	330.391	97.5864	0.0194305	5.76231	9.0573	5.76231	34	38	34	6	9.5	13	5	5.5	6	21	22	23	7	10.7799	6.29497	270.229	38.6041	1108.88	75.6304	0.658448	YARVDED	0	0	0	0
	496	Bgal	1	48	496	3.8529	7.69215	A	L	Y	L	R	L	2.3901	208.356	98.8529	0.00582379	8.48991	11.5003	8.48991	33	38	33	6	9.5	13	5	5.5	6	20	22	24	7	10.7799	6.29497	270.229	38.6041	1108.88	75.6304	0.658448	YARVDED	0	0	0	0
	497	Bgal	2	48	497	6.28136	6.84948	R	L	A	L	V	L	27.4354	340.972	91.9538	0.0668499	11.0888	14.5523	11.0888	32	38	32	6	9.5	13	5	5.5	6	19	22	25	7	10.7799	6.29497	270.229	38.6041	1108.88	75.6304	0.658448	YARVDED	0	0	0	0
	498	Bgal	3	48	498	9.35311	8.49872	V	L	R	L	D	L	8.54428	253.655	96.6315	0.0208193	13.07	17.0534	13.07	31	38	31	6	9.5	13	5	5.5	6	18	22	26	7	10.7799	6.29497	270.229	38.6041	1108.88	75.6304	0.658448	YARVDED	0	0	0	0
	499	Bgal	4	48	499	11.9359	6.86253	D	L	V	L	E	L	74.7523	262.458	71.5183	0.182144	16.3696	19.7528	16.3696	30	38	30	6	9.5	13	5	5.5	6	17	22	27	7	10.7799	6.29497	270.229	38.6041	1108.88	75.6304	0.658448	YARVDED	0	0	0	0	Bgal_D507	Bgal	Y	MVLQRRDWENPGVTQLNRLAAHPPFASWRNSEEARTDRPSQQLRSLNGEWRFAWFPAPEAVPESWLECDLPEADTVVVPSNWQMHGYDAPIYTNVTYPITVNPPFVPTENPTGCYSLTFNVDESWLQEGQTRIIFDGVNSAFHLWCNGRWVGYGQDSRLPSEFDLSAFLRAGENRLAVMVLRWSDGSYLEDQDMWRMSGIFRDVSLLHKPTTQISDFHVATRFNDDFSRAVLEAEVQMCGELRDYLRVTVSLWQGETQVASGTAPFGGEIIDERGGYADRVTLRLNVENPKLWSAEIPNLYRAVVELHTADGTLIEAEACDVGFREVRIENGLLLLNGKPLLIRGVNRHEHHPLHGQVMDEQTMVQDILLMKQNNFNAVRCSHYPNHPLWYTLCDRYGL…
	500	Bgal	5	48	500	10.9974	3.83351	E	L	D	L	D	L	94.4142	285.865	66.9724	0.230053	16.2451	18.8605	16.2451	29	38	29	6	9.5	13	5	5.5	6	16	22	28	7	10.7799	6.29497	270.229	38.6041	1108.88	75.6304	0.658448	YARVDED	0	0	0	0
	501	Bgal	6	48	501	10.7799	0	D	L	E	L	Q	E	54.7181	260.6	79.003	0.133328	16.0791	17.723	16.0791	28	38	28	6	9.5	13	5	5.5	6	15	22	29	7	10.7799	6.29497	270.229	38.6041	1108.88	75.6304	0.658448	YARVDED	0	0	0	0
	503	Bgal	0	49	503	0	4.65275	P	L	Q	E	F	L	100.264	233.797	57.1152	0.244305	17.4835	17.6804	17.4835	26	38	26	6	9.5	13	5	5.5	6	14	22	30	6	4.65275	4.30705	521.466	86.9111	771.556	32.4137	1.27062	PFPAVP	0	50	0	0
	504	Bgal	1	49	504	3.75085	4.1867	F	L	P	L	P	L	95.8376	314.091	69.4873	0.233521	15.1418	16.4831	15.1418	25	38	25	6	9.5	13	5	5.5	6	13	22	31	6	4.65275	4.30705	521.466	86.9111	771.556	32.4137	1.27062	PFPAVP	0	50	0	0
	505	Bgal	2	49	505	6.25443	5.86036	P	L	F	L	A	L	139.474	241.308	42.2007	0.339847	17.1187	19.042	17.1187	24	38	24	6	9.5	13	5	5.5	6	12	22	32	6	4.65275	4.30705	521.466	86.9111	771.556	32.4137	1.27062	PFPAVP	0	50	0	0	Bgal_P513	Bgal	Y	MVLQRRDWENPGVTQLNRLAAHPPFASWRNSEEARTDRPSQQLRSLNGEWRFAWFPAPEAVPESWLECDLPEADTVVVPSNWQMHGYDAPIYTNVTYPITVNPPFVPTENPTGCYSLTFNVDESWLQEGQTRIIFDGVNSAFHLWCNGRWVGYGQDSRLPSEFDLSAFLRAGENRLAVMVLRWSDGSYLEDQDMWRMSGIFRDVSLLHKPTTQISDFHVATRFNDDFSRAVLEAEVQMCGELRDYLRVTVSLWQGETQVASGTAPFGGEIIDERGGYADRVTLRLNVENPKLWSAEIPNLYRAVVELHTADGTLIEAEACDVGFREVRIENGLLLLNGKPLLIRGVNRHEHHPLHGQVMDEQTMVQDILLMKQNNFNAVRCSHYPNHPLWYTLCDRYGL…
	506	Bgal	3	49	506	8.7883	6.2118	A	L	P	L	V	L	93.5795	208.968	55.2183	0.228019	14.5558	17.1791	14.5558	23	38	23	6	9.5	13	5	5.5	6	11	22	33	6	4.65275	4.30705	521.466	86.9111	771.556	32.4137	1.27062	PFPAVP	0	50	0	0
	507	Bgal	4	49	507	7.74406	3.80325	V	L	A	L	P	L	57.0805	247.19	76.9082	0.139084	12.2258	14.1918	12.2258	22	38	22	6	9.5	13	5	5.5	6	10	22	34	6	4.65275	4.30705	521.466	86.9111	771.556	32.4137	1.27062	PFPAVP	0	50	0	0
	508	Bgal	5	49	508	4.65275	0	P	L	V	L	K	E	35.2311	233.867	84.9354	0.0858451	14.5935	15.2778	14.5935	21	38	21	6	9.5	13	5	5.5	6	9	22	35	6	4.65275	4.30705	521.466	86.9111	771.556	32.4137	1.27062	PFPAVP	0	50	0	0
	510	Bgal	0	50	510	0	3.73668	W	L	K	E	S	L	59.4146	353.198	83.1781	0.144771	14.1496	15.6012	14.1496	19	38	19	6	9.5	13	4	5.5	7	8	22	36	2	3.73668	3.58996	66.2228	33.1114	457.561	85.527	0.161361	WS	0	0	50	0
	511	Bgal	1	50	511	3.73668	0	S	L	W	L	I	H	6.80823	220.179	96.9079	0.0165891	13.5743	16.2163	13.5743	18	38	18	6	9.5	13	4	5.5	7	7	22	37	2	3.73668	3.58996	66.2228	33.1114	457.561	85.527	0.161361	WS	0	0	50	0
	512	Bgal	0	104	512	0	9.3339	I	H	S	L	K	H	0.377384	275.797	99.8632	0.000919545	12.2512	15.5532	12.2512	17	38	17	5	9	13	4	5.5	7	7	22.5	38	6	9.3339	5.14961	273.944	45.6574	1016.29	73.0447	0.667501	IKKWLS	0	0	16.6667	0
	513	Bgal	1	104	513	3.85317	7.08189	K	H	I	H	K	H	72.8509	309.862	76.4893	0.177511	15.9579	19.262	15.9579	16	38	16	4	9	14	4	5.5	7	7	22.5	38	6	9.3339	5.14961	273.944	45.6574	1016.29	73.0447	0.667501	IKKWLS	0	0	16.6667	0
	514	Bgal	2	104	514	5.3951	5.26582	K	H	K	H	W	H	64.5965	305.161	78.832	0.157398	17.2616	19.6398	17.2616	15	38	15	3	9	15	4	5.5	7	7	22.5	38	6	9.3339	5.14961	273.944	45.6574	1016.29	73.0447	0.667501	IKKWLS	0	0	16.6667	0
	515	Bgal	3	104	515	5.08448	5.55599	W	H	K	H	L	H	12.5259	354.436	96.466	0.030521	15.3548	17.4438	15.3548	14	38	14	2	9	16	4	5.5	7	7	22.5	38	6	9.3339	5.14961	273.944	45.6574	1016.29	73.0447	0.667501	IKKWLS	0	0	16.6667	0
	516	Bgal	4	104	516	6.82161	3.77596	L	H	W	H	S	H	41.055	280.949	85.387	0.100036	17.4618	20.0471	17.4618	13	38	13	1	9	17	4	5.5	7	7	22.5	38	6	9.3339	5.14961	273.944	45.6574	1016.29	73.0447	0.667501	IKKWLS	0	0	16.6667	0
	517	Bgal	5	104	517	9.3339	0	S	H	L	H	L	L	82.5385	221.877	62.7999	0.201116	20.6498	22.7697	20.6498	12	38	12	0	9	18	4	5.5	7	7	22.5	38	6	9.3339	5.14961	273.944	45.6574	1016.29	73.0447	0.667501	IKKWLS	0	0	16.6667	0
	518	Bgal	0	51	518	0	12.4929	L	L	S	H	P	L	44.9259	281.44	84.0372	0.109468	20.4812	21.7303	20.4812	11	38	11	0	9.5	19	4	5.5	7	6	22	38	7	12.4929	5.64483	414.621	59.2316	959.563	56.7906	1.01028	LPGETRP	14.2857	28.5714	0	14.2857
	519	Bgal	1	51	519	3.78317	13.9405	P	L	L	L	G	L	123.636	235.812	47.5701	0.301255	23.6687	24.5371	23.6687	10	38	10	0	9.5	19	4	5.5	7	5	22	39	7	12.4929	5.64483	414.621	59.2316	959.563	56.7906	1.01028	LPGETRP	14.2857	28.5714	0	14.2857
	520	Bgal	2	51	520	6.43951	12.3497	G	L	P	L	E	L	78.7012	186.57	57.8168	0.191766	23.6252	24.2436	23.6252	9	38	9	0	9.5	19	4	5.5	7	4	22	40	7	12.4929	5.64483	414.621	59.2316	959.563	56.7906	1.01028	LPGETRP	14.2857	28.5714	0	14.2857
	521	Bgal	3	51	521	5.79943	8.92875	E	L	G	L	T	L	23.2528	277.44	91.6188	0.0566585	20.0432	20.9997	20.0432	8	38	8	0	9.5	19	4	5.5	7	3	22	41	7	12.4929	5.64483	414.621	59.2316	959.563	56.7906	1.01028	LPGETRP	14.2857	28.5714	0	14.2857
	522	Bgal	4	51	522	8.84623	6.73132	T	L	E	L	R	L	94.182	246.339	61.7673	0.229487	20.303	21.8251	20.303	7	38	7	0	9.5	19	4	5.5	7	2	22	42	7	12.4929	5.64483	414.621	59.2316	959.563	56.7906	1.01028	LPGETRP	14.2857	28.5714	0	14.2857
	523	Bgal	5	51	523	10.7755	3.89015	R	L	T	L	P	L	49.9232	341.034	85.3612	0.121644	17.4201	18.9588	17.4201	6	38	6	0	9.5	19	4	5.5	7	1	22	43	7	12.4929	5.64483	414.621	59.2316	959.563	56.7906	1.01028	LPGETRP	14.2857	28.5714	0	14.2857
	524	Bgal	6	51	524	12.4929	0	P	L	R	L	L	E	0	235.793	100	0	14.9181	17.4208	14.9181	5	38	5	0	9.5	19	4	5.5	7	0	22	44	7	12.4929	5.64483	414.621	59.2316	959.563	56.7906	1.01028	LPGETRP	14.2857	28.5714	0	14.2857
	525	Bgal	0	146	525	0	12.5645	L	E	P	L	I	E	5.03178	278.353	98.1923	0.0122606	11.8409	14.8268	11.8409	4	38	4	0	9.5	19	3	5	7	0	22.5	45	6	12.5645	5.65713	14.1469	2.35781	999.487	98.5846	0.0344707	LILCEY	0	0	0	0
	526	Bgal	1	146	526	3.83247	9.91795	I	E	L	E	L	E	1.97016	275.017	99.2836	0.00480056	8.81718	12.4716	8.81718	3	38	3	0	9.5	19	2	5	8	0	22.5	45	6	12.5645	5.65713	14.1469	2.35781	999.487	98.5846	0.0344707	LILCEY	0	0	0	0
	527	Bgal	2	146	527	6.58258	6.4634	L	E	I	E	C	E	0	276.765	100	0	5.2926	9.45815	5.2926	2	38	2	0	9.5	19	1	5	9	0	22.5	45	6	12.5645	5.65713	14.1469	2.35781	999.487	98.5846	0.0344707	LILCEY	0	0	0	0
	528	Bgal	3	146	528	9.43721	7.06858	C	E	L	E	E	E	1.00636	238.964	99.5789	0.00245212	3.89344	7.39765	3.89344	1	38	1	0	9.5	19	0	5	10	0	22.5	45	6	12.5645	5.65713	14.1469	2.35781	999.487	98.5846	0.0344707	LILCEY	0	0	0	0
	529	Bgal	4	146	529	11.8409	3.77339	E	E	C	E	Y	E	6.02696	288.679	97.9122	0.0146855	0	5.58272	0	0	38	0	0	9.5	19	0	5.5	11	0	22.5	45	6	12.5645	5.65713	14.1469	2.35781	999.487	98.5846	0.0344707	LILCEY	0	0	0	0
	530	Bgal	5	146	530	12.5645	0	Y	E	E	E	A	L	0.11161	319.352	99.9651	0.000271953	3.77339	8.96325	3.77339	1	39	1	0	9.5	19	0	6	12	0	22.5	45	6	12.5645	5.65713	14.1469	2.35781	999.487	98.5846	0.0344707	LILCEY	0	0	0	0
	531	Bgal	0	52	531	0	8.38466	A	L	Y	E	H	L	3.89963	207.693	98.1224	0.00950197	7.15354	12.0393	7.15354	2	40	2	0	9.5	19	1	7	13	0	22.5	45	10	8.38466	5.87322	50.2537	5.02537	1120.37	95.5145	0.12245	AHAMGNSLGG	30	0	10	0
	532	Bgal	1	52	532	3.82539	11.1555	H	L	A	L	A	L	1.39074	290.86	99.5219	0.00338873	7.72464	11.6267	7.72464	3	41	3	0	9.5	19	1	7	13	1	23.5	46	10	8.38466	5.87322	50.2537	5.02537	1120.37	95.5145	0.12245	AHAMGNSLGG	30	0	10	0
	533	Bgal	2	52	533	5.93395	11.5338	A	L	H	L	M	L	2.63982	207.74	98.7293	0.00643227	10.6877	14.7041	10.6877	4	42	4	0	9.5	19	1	7	13	2	24.5	47	10	8.38466	5.87322	50.2537	5.02537	1120.37	95.5145	0.12245	AHAMGNSLGG	30	0	10	0
	534	Bgal	3	52	534	8.99193	13.8231	M	L	A	L	G	L	6.49799	297.471	97.8156	0.0158332	13.2192	16.2583	13.2192	5	43	5	0	9.5	19	1	7	13	3	25.5	48	10	8.38466	5.87322	50.2537	5.02537	1120.37	95.5145	0.12245	AHAMGNSLGG	30	0	10	0
	535	Bgal	4	52	535	11.9249	14.9829	G	L	M	L	N	L	8.04713	185.128	95.6532	0.0196079	16.8372	19.9426	16.8372	6	44	6	0	9.5	19	1	7	13	4	26.5	49	10	8.38466	5.87322	50.2537	5.02537	1120.37	95.5145	0.12245	AHAMGNSLGG	30	0	10	0
	536	Bgal	5	52	536	11.8657	12.6565	N	L	G	L	S	L	0.564967	258.042	99.7811	0.00137662	17.9581	21.6345	17.9581	7	45	7	0	9.5	19	1	7	13	5	27.5	50	10	8.38466	5.87322	50.2537	5.02537	1120.37	95.5145	0.12245	AHAMGNSLGG	30	0	10	0
	537	Bgal	6	52	537	8.27189	9.29896	S	L	N	L	L	L	0.866378	225.792	99.6163	0.00211104	14.8141	18.8922	14.8141	8	46	8	0	9.5	19	1	7	13	6	28.5	51	10	8.38466	5.87322	50.2537	5.02537	1120.37	95.5145	0.12245	AHAMGNSLGG	30	0	10	0
	538	Bgal	7	52	538	6.09946	6.3994	L	L	S	L	G	L	1.74694	279.551	99.3751	0.00425665	13.0809	17.8091	13.0809	9	47	9	0	9.5	19	1	7	13	7	29.5	52	10	8.38466	5.87322	50.2537	5.02537	1120.37	95.5145	0.12245	AHAMGNSLGG	30	0	10	0
	539	Bgal	8	52	539	8.10873	3.81786	G	L	L	L	G	L	5.53983	184.019	96.9895	0.0134985	15.213	19.7927	15.213	10	48	10	0	9.5	19	1	7	13	8	30.5	53	10	8.38466	5.87322	50.2537	5.02537	1120.37	95.5145	0.12245	AHAMGNSLGG	30	0	10	0
	540	Bgal	9	52	540	8.38466	0	G	L	G	L	F	H	19.0603	186.316	89.7699	0.046443	14.8055	19.5926	14.8055	11	49	11	0	9.5	19	1	7	13	9	31.5	54	10	8.38466	5.87322	50.2537	5.02537	1120.37	95.5145	0.12245	AHAMGNSLGG	30	0	10	0
	541	Bgal	0	105	541	0	14.447	F	H	G	L	A	H	2.12663	312.15	99.3187	0.00518181	12.8006	18.0434	12.8006	12	50	12	0	9.5	19	1	7	13	10	32.5	55	10	14.447	6.03965	421.482	42.1482	1375.01	69.347	1.027	FAKYWQAFRQ	0	0	0	0
	542	Bgal	1	105	542	3.84725	12.1198	A	H	F	H	K	H	30.0644	210.542	85.7205	0.0732558	15.8109	21.1431	15.8109	13	51	13	1	10.5	20	1	7	13	10	32.5	55	10	14.447	6.03965	421.482	42.1482	1375.01	69.347	1.027	FAKYWQAFRQ	0	0	0	0
	543	Bgal	2	105	543	5.38995	10.4765	K	H	A	H	Y	H	67.4906	306.244	77.9618	0.16445	15.4665	20.4834	15.4665	14	52	14	2	11.5	21	1	7	13	10	32.5	55	10	14.447	6.03965	421.482	42.1482	1375.01	69.347	1.027	FAKYWQAFRQ	0	0	0	0
	544	Bgal	3	105	544	5.42706	9.74433	Y	H	K	H	W	H	1.87273	335.077	99.4411	0.00456316	12.2342	17.3627	12.2342	15	53	15	3	12.5	22	1	7	13	10	32.5	55	10	14.447	6.03965	421.482	42.1482	1375.01	69.347	1.027	FAKYWQAFRQ	0	0	0	0
	545	Bgal	4	105	545	6.76673	8.23442	W	H	Y	H	Q	H	0.377384	354.874	99.8937	0.000919545	14.0699	19.4326	14.0699	16	54	16	4	13.5	23	1	7	13	10	32.5	55	10	14.447	6.03965	421.482	42.1482	1375.01	69.347	1.027	FAKYWQAFRQ	0	0	0	0
	546	Bgal	5	105	546	8.83553	6.09186	Q	H	W	H	A	H	122.088	289.308	57.8001	0.297483	17.143	22.3054	17.143	17	55	17	5	14.5	24	1	7	13	10	32.5	55	10	14.447	6.03965	421.482	42.1482	1375.01	69.347	1.027	FAKYWQAFRQ	0	0	0	0
	547	Bgal	6	105	547	10.227	4.88876	A	H	Q	H	F	H	1.81564	210.661	99.1381	0.00442406	15.7061	20.4867	15.7061	18	56	18	6	15.5	25	1	7	13	10	32.5	55	10	14.447	6.03965	421.482	42.1482	1375.01	69.347	1.027	FAKYWQAFRQ	0	0	0	0
	548	Bgal	7	105	548	10.8769	5.54852	F	H	A	H	R	H	7.31141	315.479	97.6824	0.0178152	14.2037	19.1199	14.2037	19	57	19	7	16.5	26	1	7	13	10	32.5	55	10	14.447	6.03965	421.482	42.1482	1375.01	69.347	1.027	FAKYWQAFRQ	0	0	0	0
	549	Bgal	8	105	549	12.8298	3.74359	R	H	F	H	Q	H	85.8504	345.163	75.1275	0.209186	17.7354	22.7209	17.7354	20	58	20	8	17.5	27	1	7	13	10	32.5	55	10	14.447	6.03965	421.482	42.1482	1375.01	69.347	1.027	FAKYWQAFRQ	0	0	0	0
	550	Bgal	9	105	550	14.447	0	Q	H	R	H	Y	L	102.485	289.213	64.5641	0.249719	19.5257	24.1943	19.5257	21	59	21	9	18.5	28	1	7	13	10	32.5	55	10	14.447	6.03965	421.482	42.1482	1375.01	69.347	1.027	FAKYWQAFRQ	0	0	0	0
	551	Bgal	0	53	551	0	5.75138	Y	L	Q	H	P	L	74.3633	330.819	77.5214	0.181196	18.3598	22.5647	18.3598	22	60	22	10	19.5	29	1	7	13	10	32.5	55	3	5.75138	4.75933	227.64	75.8801	679.472	66.4975	0.554675	YPR	0	33.3333	0	0
	552	Bgal	1	53	552	3.83537	3.88947	P	L	Y	L	R	L	99.9397	242.165	58.7307	0.243516	18.675	22.7234	18.675	23	61	23	10	19.5	29	1	7	13	11	33.5	56	3	5.75138	4.75933	227.64	75.8801	679.472	66.4975	0.554675	YPR	0	33.3333	0	0
	553	Bgal	2	53	553	5.75138	0	R	L	P	L	L	E	53.3372	341.199	84.3677	0.129963	16.641	20.1323	16.641	24	62	24	10	19.5	29	1	7	13	12	34.5	57	3	5.75138	4.75933	227.64	75.8801	679.472	66.4975	0.554675	YPR	0	33.3333	0	0
	554	Bgal	0	147	554	0	14.9569	L	E	R	L	Q	E	1.67602	277.943	99.397	0.00408384	13.5988	17.6483	13.5988	25	63	25	10	19.5	29	1	7	13	13	35.5	58	6	14.9569	6.49828	7.79244	1.29874	956.995	99.1857	0.0189873	LQGGFV	33.3333	0	0	0
	555	Bgal	1	147	555	3.76489	13.3768	Q	E	L	E	G	E	1.8394	291.454	99.3689	0.00448195	12.7875	17.0965	12.7875	26	64	26	10	19.5	29	2	8	14	13	35.5	58	6	14.9569	6.49828	7.79244	1.29874	956.995	99.1857	0.0189873	LQGGFV	33.3333	0	0	0
	556	Bgal	2	147	556	5.83458	9.75148	G	E	Q	E	G	E	0	184.291	100	0	9.92572	14.8517	9.92572	27	65	27	10	19.5	29	3	9	15	13	35.5	58	6	14.9569	6.49828	7.79244	1.29874	956.995	99.1857	0.0189873	LQGGFV	33.3333	0	0	0
	557	Bgal	3	147	557	8.7427	6.70277	G	E	G	E	F	E	0	183.89	100	0	6.42166	11.481	6.42166	28	66	28	10	19.5	29	4	10	16	13	35.5	58	6	14.9569	6.49828	7.79244	1.29874	956.995	99.1857	0.0189873	LQGGFV	33.3333	0	0	0
	558	Bgal	4	147	558	12.5789	3.83487	F	E	G	E	V	E	3.89963	313.896	98.7577	0.00950197	4.88878	9.99148	4.88878	29	67	29	10	19.5	29	5	11	17	13	35.5	58	6	14.9569	6.49828	7.79244	1.29874	956.995	99.1857	0.0189873	LQGGFV	33.3333	0	0	0
	559	Bgal	5	147	559	14.9569	0	V	E	F	E	W	L	0.377384	251.907	99.8502	0.000919545	5.63527	10.8328	5.63527	30	68	30	10	19.5	29	6	12	18	13	35.5	58	6	14.9569	6.49828	7.79244	1.29874	956.995	99.1857	0.0189873	LQGGFV	33.3333	0	0	0
	560	Bgal	0	54	560	0	6.61725	W	L	V	E	D	L	3.28467	352.688	99.0687	0.00800352	5.81702	9.8485	5.81702	31	69	31	10	19.5	29	7	13	19	13	35.5	58	3	6.61725	5.15161	6.4469	2.14897	697.65	99.0759	0.0157087	WDW	0	0	0	0
	561	Bgal	1	54	561	3.02918	3.87241	D	L	W	L	W	L	2.06572	252.501	99.1819	0.0050334	8.53802	12.0698	8.53802	32	70	32	10	19.5	29	7	13	19	14	36.5	59	3	6.61725	5.15161	6.4469	2.14897	697.65	99.0759	0.0157087	WDW	0	0	0	0
	562	Bgal	2	54	562	6.61725	0	W	L	D	L	V	E	1.09651	346.549	99.6836	0.0026718	11.6062	15.2421	11.6062	33	71	33	10	19.5	29	7	13	19	15	37.5	60	3	6.61725	5.15161	6.4469	2.14897	697.65	99.0759	0.0157087	WDW	0	0	0	0
	564	Bgal	0	55	564	0	5.88024	D	L	V	E	Q	L	4.43791	259.175	98.2877	0.0108135	15.9711	18.2906	15.9711	35	73	35	10	19.5	29	8	14	20	16	38.5	61	3	5.88024	3.80975	10.2151	3.40505	541.763	98.1145	0.0248905	DQS	0	0	33.3333	0
	565	Bgal	1	55	565	3.79345	3.83344	Q	L	D	L	S	L	4.43791	289.528	98.4672	0.0108135	17.3053	18.5679	17.3053	36	74	36	10	19.5	29	8	14	20	17	39.5	62	3	5.88024	3.80975	10.2151	3.40505	541.763	98.1145	0.0248905	DQS	0	0	33.3333	0
	566	Bgal	2	55	566	5.88024	0	S	L	Q	L	L	E	1.33932	219.947	99.3911	0.00326344	20.7931	21.9152	20.7931	37	75	37	10	19.5	29	8	14	20	18	40.5	63	3	5.88024	3.80975	10.2151	3.40505	541.763	98.1145	0.0248905	DQS	0	0	33.3333	0
	567	Bgal	0	148	567	0	10.1882	L	E	S	L	I	E	0.125795	281.284	99.9553	0.000306515	23.8949	24.5002	23.8949	38	76	38	10	19.5	29	8	14	20	19	41.5	64	4	10.1882	4.87423	245.196	61.2989	793.998	69.1189	0.597451	LIKY	0	0	0	0
	568	Bgal	1	148	568	3.83049	6.88972	I	E	L	E	K	E	44.3066	271.721	83.6941	0.107959	27.1977	28.0561	27.1977	39	77	39	10	19.5	29	9	15	21	19	41.5	64	4	10.1882	4.87423	245.196	61.2989	793.998	69.1189	0.597451	LIKY	0	0	0	0
	569	Bgal	2	148	569	6.62339	3.68734	K	E	I	E	Y	E	62.5923	306.632	79.5871	0.152514	30.2045	30.6865	30.2045	40	78	40	10	19.5	29	10	16	22	19	41.5	64	4	10.1882	4.87423	245.196	61.2989	793.998	69.1189	0.597451	LIKY	0	0	0	0
	570	Bgal	3	148	570	10.1882	0	Y	E	K	E	D	L	138.171	329.894	58.1166	0.336671	33.634	34.2357	33.634	41	79	41	10	19.5	29	11	17	23	19	41.5	64	4	10.1882	4.87423	245.196	61.2989	793.998	69.1189	0.597451	LIKY	0	0	0	0
	571	Bgal	0	56	571	0	5.42472	D	L	Y	E	E	L	55.1291	249.699	77.9218	0.134329	35.6636	36.2576	35.6636	42	80	42	10	19.5	29	12	18	24	19	41.5	64	5	5.42472	4.09642	503.038	100.608	651.316	22.7658	1.22572	DENGN	20	0	0	0
	572	Bgal	1	56	572	3.91194	7.58685	E	L	D	L	N	L	191.69	289.675	33.8258	0.467078	39.48	39.8695	39.48	43	81	43	10	19.5	29	12	18	24	20	42.5	65	5	5.42472	4.09642	503.038	100.608	651.316	22.7658	1.22572	DENGN	20	0	0	0
	573	Bgal	2	56	573	5.42143	5.68613	N	L	E	L	G	L	131.788	263.581	50.0008	0.32112	40.3579	41.2014	40.3579	44	82	44	10	19.5	29	12	18	24	21	43.5	66	5	5.42472	4.09642	503.038	100.608	651.316	22.7658	1.22572	DENGN	20	0	0	0
	574	Bgal	3	56	574	5.31379	3.83849	G	L	N	L	N	L	43.9127	186.105	76.4043	0.106999	38.1633	39.0321	38.1633	45	83	45	10	19.5	29	12	18	24	22	44.5	67	5	5.42472	4.09642	503.038	100.608	651.316	22.7658	1.22572	DENGN	20	0	0	0
	575	Bgal	4	56	575	5.42472	0	N	L	G	L	P	E	80.5179	261.794	69.2438	0.196192	35.5808	36.8697	35.5808	46	84	46	10	19.5	29	12	18	24	23	45.5	68	5	5.42472	4.09642	503.038	100.608	651.316	22.7658	1.22572	DENGN	20	0	0	0
	576	Bgal	0	149	576	0	9.30623	P	E	N	L	W	E	84.8278	233.752	63.7104	0.206694	32.0102	33.3087	32.0102	47	85	47	10	19.5	29	12	18	24	24	46.5	69	4	9.30623	4.25066	136.162	34.0405	631.269	78.4304	0.331777	PWSA	0	25	25	0
	577	Bgal	1	149	577	3.78432	6.289	W	E	P	E	S	E	32.699	342.964	90.4658	0.0796753	29.2783	30.6185	29.2783	48	86	48	10	19.5	29	13	19	25	24	46.5	69	4	9.30623	4.25066	136.162	34.0405	631.269	78.4304	0.331777	PWSA	0	25	25	0
	578	Bgal	2	149	578	7.11335	3.7956	S	E	W	E	A	E	18.6352	224.977	91.7168	0.0454071	25.462	26.8141	25.462	49	87	49	10	19.5	29	14	20	26	24	46.5	69	4	9.30623	4.25066	136.162	34.0405	631.269	78.4304	0.331777	PWSA	0	25	25	0
	579	Bgal	3	149	579	9.30623	0	A	E	S	E	Y	L	0	208.387	100	0	25.152	25.7809	25.152	50	88	50	10	19.5	29	15	21	27	24	46.5	69	4	9.30623	4.25066	136.162	34.0405	631.269	78.4304	0.331777	PWSA	0	25	25	0
	580	Bgal	0	57	580	0	8.63307	Y	L	A	E	G	L	13.0005	323.678	95.9835	0.0316775	22.3152	22.6378	22.3152	51	89	51	10	19.5	29	16	22	28	24	46.5	69	11	8.63307	6.11357	419.259	38.1144	1197.8	64.9976	1.02158	YGGDFGDTPND	27.2727	9.09091	0	9.09091
	581	Bgal	1	57	581	3.95256	5.74233	G	L	Y	L	G	L	2.67865	185.165	98.5534	0.00652688	21.3047	21.8865	21.3047	52	90	52	10	19.5	29	16	22	28	25	47.5	70	11	8.63307	6.11357	419.259	38.1144	1197.8	64.9976	1.02158	YGGDFGDTPND	27.2727	9.09091	0	9.09091
	582	Bgal	2	57	582	6.46064	7.46205	G	L	G	L	D	L	34.4069	186.577	81.5589	0.083837	24.215	25.1077	24.215	53	91	53	10	19.5	29	16	22	28	26	48.5	71	11	8.63307	6.11357	419.259	38.1144	1197.8	64.9976	1.02158	YGGDFGDTPND	27.2727	9.09091	0	9.09091
	583	Bgal	3	57	583	5.97469	10.7051	D	L	G	L	F	L	37.0886	262.87	85.8909	0.0903712	26.8898	27.3321	26.8898	54	92	54	10	19.5	29	16	22	28	27	49.5	72	11	8.63307	6.11357	419.259	38.1144	1197.8	64.9976	1.02158	YGGDFGDTPND	27.2727	9.09091	0	9.09091
	584	Bgal	4	57	584	8.10397	12.1748	F	L	D	L	G	L	51.8203	314.981	83.5481	0.126267	26.8978	27.8822	26.8978	55	93	55	10	19.5	29	16	22	28	28	50.5	73	11	8.63307	6.11357	419.259	38.1144	1197.8	64.9976	1.02158	YGGDFGDTPND	27.2727	9.09091	0	9.09091
	585	Bgal	5	57	585	10.6565	12.2657	G	L	F	L	D	L	67.1787	186.987	64.0732	0.16369	27.5587	29.0471	27.5587	56	94	56	10	19.5	29	16	22	28	29	51.5	74	11	8.63307	6.11357	419.259	38.1144	1197.8	64.9976	1.02158	YGGDFGDTPND	27.2727	9.09091	0	9.09091
	586	Bgal	6	57	586	10.1196	9.90339	D	L	G	L	T	L	10.0789	250.309	95.9734	0.0245585	23.9577	25.8234	23.9577	57	95	57	10	19.5	29	16	22	28	30	52.5	75	11	8.63307	6.11357	419.259	38.1144	1197.8	64.9976	1.02158	YGGDFGDTPND	27.2727	9.09091	0	9.09091
	587	Bgal	7	57	587	12.3911	9.08956	T	L	D	L	P	L	110.54	240.524	54.0419	0.269346	22.6486	25.0312	22.6486	58	96	58	10	19.5	29	16	22	28	31	53.5	76	11	8.63307	6.11357	419.259	38.1144	1197.8	64.9976	1.02158	YGGDFGDTPND	27.2727	9.09091	0	9.09091
	588	Bgal	8	57	588	12.5381	7.26514	P	L	T	L	N	L	41.3864	235.037	82.3915	0.100843	20.1685	22.6756	20.1685	59	97	59	10	19.5	29	16	22	28	32	54.5	77	11	8.63307	6.11357	419.259	38.1144	1197.8	64.9976	1.02158	YGGDFGDTPND	27.2727	9.09091	0	9.09091
	589	Bgal	9	57	589	9.05917	3.75917	N	L	P	L	D	L	37.4489	251.084	85.0851	0.0912492	19.2477	20.9232	19.2477	60	98	60	10	19.5	29	16	22	28	33	55.5	78	11	8.63307	6.11357	419.259	38.1144	1197.8	64.9976	1.02158	YGGDFGDTPND	27.2727	9.09091	0	9.09091
	590	Bgal	10	57	590	8.63307	0	D	L	N	L	R	H	13.6306	261.143	94.7804	0.0332128	17.8121	18.8119	17.8121	61	99	61	10	19.5	29	16	22	28	34	56.5	79	11	8.63307	6.11357	419.259	38.1144	1197.8	64.9976	1.02158	YGGDFGDTPND	27.2727	9.09091	0	9.09091
	591	Bgal	0	106	591	0	7.4052	R	H	D	L	Q	H	139.314	343.971	59.4983	0.339457	20.8863	21.1453	20.8863	62	100	62	10	19.5	29	16	22	28	35	57.5	80	4	7.4052	5.03767	167.068	41.767	778.978	78.5529	0.407083	RQFC	0	0	0	0
	592	Bgal	1	106	592	3.99833	5.19646	Q	H	R	H	F	H	21.2837	272.89	92.2006	0.0518606	19.3145	20.0854	19.3145	63	101	63	11	20.5	30	16	22	28	35	57.5	80	4	7.4052	5.03767	167.068	41.767	778.978	78.5529	0.407083	RQFC	0	0	0	0
	593	Bgal	2	106	593	5.68557	3.83165	F	H	Q	H	C	H	6.47005	311.361	97.922	0.0157651	15.9061	16.5368	15.9061	64	102	64	12	21.5	31	16	22	28	35	57.5	80	4	7.4052	5.03767	167.068	41.767	778.978	78.5529	0.407083	RQFC	0	0	0	0
	594	Bgal	3	106	594	7.4052	0	C	H	F	H	M	L	0	237.488	100	0	15.487	16.3381	15.487	65	103	65	13	22.5	32	16	22	28	35	57.5	80	4	7.4052	5.03767	167.068	41.767	778.978	78.5529	0.407083	RQFC	0	0	0	0
	595	Bgal	0	58	595	0	9.26648	M	L	C	H	N	L	6.27555	284.106	97.7911	0.0152912	16.0123	17.9458	16.0123	66	104	66	14	23.5	33	16	22	28	35	57.5	80	4	9.26648	4.92343	7.94199	1.9855	690.018	98.849	0.0193517	MNGL	25	0	0	0
	596	Bgal	1	58	596	3.78654	7.11699	N	L	M	L	G	L	0.227831	251.871	99.9095	0.00055514	12.395	15.0136	12.395	67	105	67	14	23.5	33	16	22	28	36	58.5	81	4	9.26648	4.92343	7.94199	1.9855	690.018	98.849	0.0193517	MNGL	25	0	0	0
	597	Bgal	2	58	597	5.93875	3.86491	G	L	N	L	L	L	0.558052	183.249	99.6955	0.00135977	12.9042	16.218	12.9042	68	106	68	14	23.5	33	16	22	28	37	59.5	82	4	9.26648	4.92343	7.94199	1.9855	690.018	98.849	0.0193517	MNGL	25	0	0	0
	598	Bgal	3	58	598	9.26648	0	L	L	G	L	V	E	0.880562	283.487	99.6894	0.00214561	13.5441	17.7308	13.5441	69	107	69	14	23.5	33	16	22	28	38	60.5	83	4	9.26648	4.92343	7.94199	1.9855	690.018	98.849	0.0193517	MNGL	25	0	0	0
	600	Bgal	0	59	600	0	5.22767	F	L	V	E	A	L	13.8374	316.889	95.6334	0.0337167	19.2206	22.266	19.2206	71	109	71	14	23.5	33	17	23	29	39	61.5	84	5	5.22767	4.271	196.262	39.2524	706.435	72.218	0.478218	FADRT	0	0	0	20
	601	Bgal	1	59	601	3.86733	7.44857	A	L	F	L	D	L	10.5008	209.454	94.9866	0.0255865	20.0779	22.4128	20.0779	72	110	72	14	23.5	33	17	23	29	40	62.5	85	5	5.22767	4.271	196.262	39.2524	706.435	72.218	0.478218	FADRT	0	0	0	20
	602	Bgal	2	59	602	5.29152	5.62059	D	L	A	L	R	L	94.438	250.788	62.3436	0.230111	22.8139	25.4696	22.8139	73	111	73	14	23.5	33	17	23	29	41	63.5	86	5	5.22767	4.271	196.262	39.2524	706.435	72.218	0.478218	FADRT	0	0	0	20	Bgal_D610	Bgal	Y	MVLQRRDWENPGVTQLNRLAAHPPFASWRNSEEARTDRPSQQLRSLNGEWRFAWFPAPEAVPESWLECDLPEADTVVVPSNWQMHGYDAPIYTNVTYPITVNPPFVPTENPTGCYSLTFNVDESWLQEGQTRIIFDGVNSAFHLWCNGRWVGYGQDSRLPSEFDLSAFLRAGENRLAVMVLRWSDGSYLEDQDMWRMSGIFRDVSLLHKPTTQISDFHVATRFNDDFSRAVLEAEVQMCGELRDYLRVTVSLWQGETQVASGTAPFGGEIIDERGGYADRVTLRLNVENPKLWSAEIPNLYRAVVELHTADGTLIEAEACDVGFREVRIENGLLLLNGKPLLIRGVNRHEHHPLHGQVMDEQTMVQDILLMKQNNFNAVRCSHYPNHPLWYTLCDRYGL…
	603	Bgal	3	59	603	4.98715	3.8395	R	L	D	L	T	L	12.3948	333.292	96.2811	0.0302015	20.4878	23.7645	20.4878	74	112	74	14	23.5	33	17	23	29	42	64.5	87	5	5.22767	4.271	196.262	39.2524	706.435	72.218	0.478218	FADRT	0	0	0	20
	604	Bgal	4	59	604	5.22767	0	T	L	R	L	P	E	65.0908	244.672	73.3967	0.158602	22.1381	25.7758	22.1381	75	113	75	14	23.5	33	17	23	29	43	65.5	88	5	5.22767	4.271	196.262	39.2524	706.435	72.218	0.478218	FADRT	0	0	0	20
	607	Bgal	0	107	607	0	13.4817	P	H	H	L	A	H	20.1833	240.916	91.6222	0.0491793	19.9327	24.5168	19.9327	78	116	78	14	23.5	33	18	24	30	45	67.5	90	9	13.4817	5.57946	133.79	14.8655	1132.74	88.1888	0.325996	PALTEAKHQ	0	11.1111	0	11.1111
	608	Bgal	1	107	608	3.80005	10.9413	A	H	P	H	L	H	4.01355	210.288	98.0914	0.00977954	16.4453	21.2398	16.4453	79	117	79	15	24.5	34	18	24	30	45	67.5	90	9	13.4817	5.57946	133.79	14.8655	1132.74	88.1888	0.325996	PALTEAKHQ	0	11.1111	0	11.1111
	609	Bgal	2	107	609	5.39068	9.89719	L	H	A	H	T	H	3.39645	274.697	98.7636	0.00827591	16.2067	21.1424	16.2067	80	118	80	16	25.5	35	18	24	30	45	67.5	90	9	13.4817	5.57946	133.79	14.8655	1132.74	88.1888	0.325996	PALTEAKHQ	0	11.1111	0	11.1111
	610	Bgal	3	107	610	5.80934	8.64113	T	H	L	H	E	H	35.0703	244.27	85.6428	0.0854534	19.0412	24.207	19.0412	81	119	81	17	26.5	36	18	24	30	45	67.5	90	9	13.4817	5.57946	133.79	14.8655	1132.74	88.1888	0.325996	PALTEAKHQ	0	11.1111	0	11.1111
	611	Bgal	4	107	611	7.37028	6.24696	E	H	T	H	A	H	6.65975	280.481	97.6256	0.0162273	17.3383	22.6688	17.3383	82	120	82	18	27.5	37	18	24	30	45	67.5	90	9	13.4817	5.57946	133.79	14.8655	1132.74	88.1888	0.325996	PALTEAKHQ	0	11.1111	0	11.1111
	612	Bgal	5	107	612	9.30784	5.23442	A	H	E	H	K	H	0.251589	210.95	99.8807	0.00061303	14.4285	19.8461	14.4285	83	121	83	19	28.5	38	18	24	30	45	67.5	90	9	13.4817	5.57946	133.79	14.8655	1132.74	88.1888	0.325996	PALTEAKHQ	0	11.1111	0	11.1111
	613	Bgal	6	107	613	10.4007	5.60692	K	H	A	H	H	H	28.8141	304.322	90.5317	0.0702092	17.255	22.64	17.255	84	122	84	20	29.5	39	18	24	30	45	67.5	90	9	13.4817	5.57946	133.79	14.8655	1132.74	88.1888	0.325996	PALTEAKHQ	0	11.1111	0	11.1111
	614	Bgal	7	107	614	11.6745	3.7947	H	H	K	H	Q	H	19.6422	288.058	93.1812	0.0478608	19.1533	24.6823	19.1533	85	123	85	21	30.5	40	18	24	30	45	67.5	90	9	13.4817	5.57946	133.79	14.8655	1132.74	88.1888	0.325996	PALTEAKHQ	0	11.1111	0	11.1111
	615	Bgal	8	107	615	13.4817	0	Q	H	H	H	Q	L	15.7583	283.797	94.4474	0.038397	16.6491	22.2312	16.6491	86	124	86	22	31.5	41	18	24	30	45	67.5	90	9	13.4817	5.57946	133.79	14.8655	1132.74	88.1888	0.325996	PALTEAKHQ	0	11.1111	0	11.1111
	616	Bgal	0	60	616	0	6.52065	Q	L	Q	H	Q	L	0	289.808	100	0	15.7065	21.21	15.7065	87	125	87	23	32.5	42	18	24	30	45	67.5	90	3	6.52065	4.4649	23.9339	7.97796	654.205	96.3415	0.058318	QQF	0	0	0	0
	617	Bgal	1	60	617	3.86527	3.7951	Q	L	Q	L	F	L	5.43505	286.147	98.1006	0.0132432	19.4318	24.878	19.4318	88	126	88	23	32.5	42	18	24	30	46	68.5	91	3	6.52065	4.4649	23.9339	7.97796	654.205	96.3415	0.058318	QQF	0	0	0	0
	618	Bgal	2	60	618	6.52065	0	F	L	Q	L	F	E	18.4988	314.472	94.1175	0.0450748	21.0942	26.3793	21.0942	89	127	89	23	32.5	42	18	24	30	47	69.5	92	3	6.52065	4.4649	23.9339	7.97796	654.205	96.3415	0.058318	QQF	0	0	0	0
	619	Bgal	0	150	619	0	16.5387	F	E	F	L	Q	E	2.13851	315.792	99.3228	0.00521076	24.1844	29.5771	24.1844	90	128	90	23	32.5	42	18	24	30	48	70.5	93	6	16.5387	6.84888	388.515	64.7524	1150.53	66.2317	0.946667	FQFRLS	0	0	16.6667	0
	620	Bgal	1	150	620	3.7437	13.5688	Q	E	F	E	F	E	48.7901	281.651	82.6771	0.118883	24.567	30.0223	24.567	91	129	91	23	32.5	42	19	25	31	48	70.5	93	6	16.5387	6.84888	388.515	64.7524	1150.53	66.2317	0.946667	FQFRLS	0	0	16.6667	0
	621	Bgal	2	150	621	6.73404	10.081	F	E	Q	E	R	E	27.6068	314.594	91.2246	0.0672675	27.6582	33.1601	27.6582	92	130	92	23	32.5	42	20	26	32	48	70.5	93	6	16.5387	6.84888	388.515	64.7524	1150.53	66.2317	0.946667	FQFRLS	0	0	16.6667	0
	622	Bgal	3	150	622	10.292	6.63577	R	E	F	E	L	E	168.382	342.056	50.7735	0.410286	29.9665	35.4156	29.9665	93	131	93	23	32.5	42	21	27	33	48	70.5	93	6	16.5387	6.84888	388.515	64.7524	1150.53	66.2317	0.946667	FQFRLS	0	0	16.6667	0
	623	Bgal	4	150	623	13.3687	3.85199	L	E	R	E	S	E	54.09	278.166	80.5548	0.131797	33.2224	38.7014	33.2224	94	132	94	23	32.5	42	22	28	34	48	70.5	93	6	16.5387	6.84888	388.515	64.7524	1150.53	66.2317	0.946667	FQFRLS	0	0	16.6667	0
	624	Bgal	5	150	624	16.5387	0	S	E	L	E	G	L	87.5069	223.767	60.8937	0.213222	36.2036	41.6034	36.2036	95	133	95	23	32.5	42	23	29	35	48	70.5	93	6	16.5387	6.84888	388.515	64.7524	1150.53	66.2317	0.946667	FQFRLS	0	0	16.6667	0
	625	Bgal	0	61	625	0	3.83222	G	L	S	E	Q	L	68.9423	184.888	62.7113	0.167987	39.4952	44.9383	39.4952	96	134	96	23	32.5	42	24	30	36	48	70.5	93	2	3.83222	2.95673	160.512	80.256	375.053	57.2028	0.391109	GQ	50	0	0	0
	626	Bgal	1	61	626	3.83222	0	Q	L	G	L	T	E	91.5698	291.695	68.6077	0.223122	40.0521	45.5693	40.0521	97	135	97	23	32.5	42	24	30	36	49	71.5	94	2	3.83222	2.95673	160.512	80.256	375.053	57.2028	0.391109	GQ	50	0	0	0
	627	Bgal	0	151	627	0	16.4134	T	E	Q	L	I	E	43.3649	244.85	82.2892	0.105664	37.9346	43.4122	37.9346	98	136	98	23	32.5	42	24	30	36	50	72.5	95	6	16.4134	5.97571	133.731	22.2885	902.982	85.1901	0.325854	TIEVTS	0	0	16.6667	33.3333
	628	Bgal	1	151	628	3.83248	13.123	I	E	T	E	E	E	0	275.829	100	0	34.4842	39.983	34.4842	99	137	99	23	32.5	42	25	31	37	50	72.5	95	6	16.4134	5.97571	133.731	22.2885	902.982	85.1901	0.325854	TIEVTS	0	0	16.6667	33.3333
	629	Bgal	2	151	629	6.46995	10.1008	E	E	I	E	V	E	44.9801	287.01	84.328	0.1096	32.4172	37.8229	32.4172	100	138	100	23	32.5	42	26	32	38	50	72.5	95	6	16.4134	5.97571	133.731	22.2885	902.982	85.1901	0.325854	TIEVTS	0	0	16.6667	33.3333
	630	Bgal	3	151	630	9.77667	6.7519	V	E	E	E	T	E	0.125795	250.784	99.9498	0.000306515	30.0358	35.4274	30.0358	101	139	101	23	32.5	42	27	33	39	50	72.5	95	6	16.4134	5.97571	133.731	22.2885	902.982	85.1901	0.325854	TIEVTS	0	0	16.6667	33.3333
	631	Bgal	4	151	631	12.9583	3.7777	T	E	V	E	S	E	40.4589	245.177	83.4981	0.0985833	27.606	32.8615	27.606	102	140	102	23	32.5	42	28	34	40	50	72.5	95	6	16.4134	5.97571	133.731	22.2885	902.982	85.1901	0.325854	TIEVTS	0	0	16.6667	33.3333
	632	Bgal	5	151	632	16.4134	0	S	E	T	E	E	L	4.80155	222.692	97.8439	0.0116996	25.803	30.9332	25.803	103	141	103	23	32.5	42	29	35	41	50	72.5	95	6	16.4134	5.97571	133.731	22.2885	902.982	85.1901	0.325854	TIEVTS	0	0	16.6667	33.3333
	633	Bgal	0	62	633	0	10.3918	E	L	S	E	Y	L	40.0382	289.389	86.1646	0.0975583	22.4573	27.4839	22.4573	104	142	104	23	32.5	42	30	36	42	50	72.5	95	6	10.3918	6.01138	246.28	41.0467	1102.2	77.6556	0.600094	EYLFRH	0	0	0	0
	634	Bgal	1	62	634	3.77922	7.62727	Y	L	E	L	L	L	23.9969	333.017	92.7941	0.0584717	23.2854	28.062	23.2854	105	143	105	23	32.5	42	30	36	42	51	73.5	96	6	10.3918	6.01138	246.28	41.0467	1102.2	77.6556	0.600094	EYLFRH	0	0	0	0
	635	Bgal	2	62	635	6.20593	8.56893	L	L	Y	L	F	L	25.0324	280.626	91.0798	0.0609947	23.7772	28.1604	23.7772	106	144	106	23	32.5	42	30	36	42	52	74.5	97	6	10.3918	6.01138	246.28	41.0467	1102.2	77.6556	0.600094	EYLFRH	0	0	0	0
	636	Bgal	3	62	636	9.22031	6.75393	F	L	L	L	R	L	47.9188	316.778	84.873	0.116761	26.0981	30.262	26.0981	107	145	107	23	32.5	42	30	36	42	53	75.5	98	6	10.3918	6.01138	246.28	41.0467	1102.2	77.6556	0.600094	EYLFRH	0	0	0	0
	637	Bgal	4	62	637	9.54457	3.82056	R	L	F	L	H	L	40.9429	339.519	87.9409	0.0997628	27.4254	31.8307	27.4254	108	146	108	23	32.5	42	30	36	42	54	76.5	99	6	10.3918	6.01138	246.28	41.0467	1102.2	77.6556	0.600094	EYLFRH	0	0	0	0
	638	Bgal	5	62	638	10.3918	0	H	L	R	L	S	E	68.351	291.653	76.5643	0.166546	30.3721	34.9851	30.3721	109	147	109	23	32.5	42	30	36	42	55	77.5	100	6	10.3918	6.01138	246.28	41.0467	1102.2	77.6556	0.600094	EYLFRH	0	0	0	0
	639	Bgal	0	152	639	0	30.8837	S	E	H	L	D	E	0	224.324	100	0	30.1304	35.0248	30.1304	110	148	110	23	32.5	42	30	36	42	56	78.5	101	12	30.8837	10.803	334.103	27.8419	1796.34	81.4009	0.814085	SDNELLHWMVAL	0	0	8.33333	0
	640	Bgal	1	152	640	3.89647	31.2546	D	E	S	E	N	E	111.502	252.076	55.7664	0.271689	33.4897	38.3395	33.4897	111	149	111	23	32.5	42	31	37	43	56	78.5	101	12	30.8837	10.803	334.103	27.8419	1796.34	81.4009	0.814085	SDNELLHWMVAL	0	0	8.33333	0
	641	Bgal	2	152	641	5.88736	29.9086	N	E	D	E	E	E	21.093	254.276	91.7047	0.0513958	32.6129	37.4845	32.6129	112	150	112	23	32.5	42	32	38	44	56	78.5	101	12	30.8837	10.803	334.103	27.8419	1796.34	81.4009	0.814085	SDNELLHWMVAL	0	0	8.33333	0
	642	Bgal	3	152	642	6.12782	26.3516	E	E	N	E	L	E	6.95282	278.296	97.5016	0.0169415	31.4469	36.5679	31.4469	113	151	113	23	32.5	42	33	39	45	56	78.5	101	12	30.8837	10.803	334.103	27.8419	1796.34	81.4009	0.814085	SDNELLHWMVAL	0	0	8.33333	0
	643	Bgal	4	152	643	9.37113	23.2584	L	E	E	E	L	E	30.9455	279.147	88.9143	0.0754027	33.7314	38.9968	33.7314	114	152	114	23	32.5	42	34	40	46	56	78.5	101	12	30.8837	10.803	334.103	27.8419	1796.34	81.4009	0.814085	SDNELLHWMVAL	0	0	8.33333	0
	644	Bgal	5	152	644	11.2035	20.0906	L	E	L	E	H	E	0.125795	273.26	99.954	0.000306515	33.1976	38.6197	33.1976	115	153	115	23	32.5	42	35	41	47	56	78.5	101	12	30.8837	10.803	334.103	27.8419	1796.34	81.4009	0.814085	SDNELLHWMVAL	0	0	8.33333	0
	645	Bgal	6	152	645	14.8989	16.832	H	E	L	E	W	E	60.9973	292.669	79.1583	0.148628	34.6646	40.1307	34.6646	116	154	116	23	32.5	42	36	42	48	56	78.5	101	12	30.8837	10.803	334.103	27.8419	1796.34	81.4009	0.814085	SDNELLHWMVAL	0	0	8.33333	0
	646	Bgal	7	152	646	17.5384	13.7362	W	E	H	E	M	E	20.5241	336.223	93.8957	0.0500097	35.6539	41.1975	35.6539	117	155	117	23	32.5	42	37	43	49	56	78.5	101	12	30.8837	10.803	334.103	27.8419	1796.34	81.4009	0.814085	SDNELLHWMVAL	0	0	8.33333	0
	647	Bgal	8	152	647	21.2032	10.1439	M	E	W	E	V	E	55.2283	292.648	81.1281	0.134571	37.1728	42.7092	37.1728	118	156	118	23	32.5	42	38	44	50	56	78.5	101	12	30.8837	10.803	334.103	27.8419	1796.34	81.4009	0.814085	SDNELLHWMVAL	0	0	8.33333	0
	648	Bgal	9	152	648	24.3798	7.03058	V	E	M	E	A	E	0.125795	251.513	99.95	0.000306515	38.8421	44.3843	38.8421	119	157	119	23	32.5	42	39	45	51	56	78.5	101	12	30.8837	10.803	334.103	27.8419	1796.34	81.4009	0.814085	SDNELLHWMVAL	0	0	8.33333	0
	649	Bgal	10	152	649	27.2487	3.81851	A	E	V	E	L	E	7.88251	209.51	96.2376	0.0192068	39.347	44.8139	39.347	120	158	120	23	32.5	42	40	46	52	56	78.5	101	12	30.8837	10.803	334.103	27.8419	1796.34	81.4009	0.814085	SDNELLHWMVAL	0	0	8.33333	0
	650	Bgal	11	152	650	30.8837	0	L	E	A	E	D	L	18.7255	278.218	93.2695	0.0456271	41.2505	46.6503	41.2505	121	159	121	23	32.5	42	41	47	53	56	78.5	101	12	30.8837	10.803	334.103	27.8419	1796.34	81.4009	0.814085	SDNELLHWMVAL	0	0	8.33333	0
	651	Bgal	0	63	651	0	3.78932	D	L	L	E	G	L	37.9729	259.402	85.3614	0.0925259	39.7719	45.0494	39.7719	122	160	122	23	32.5	42	42	48	54	56	78.5	101	2	3.78932	2.95658	56.318	28.159	341.146	83.4915	0.137226	DG	50	0	0	0
	652	Bgal	1	63	652	3.78932	0	G	L	D	L	K	E	18.3451	186.218	90.1486	0.0447003	38.4653	43.765	38.4653	123	161	123	23	32.5	42	42	48	54	57	79.5	102	2	3.78932	2.95658	56.318	28.159	341.146	83.4915	0.137226	DG	50	0	0	0
	653	Bgal	0	153	653	0	30.8678	K	E	G	L	P	E	108.366	306.61	64.6566	0.264049	41.7801	47.1207	41.7801	124	162	124	23	32.5	42	42	48	54	58	80.5	103	12	30.8678	11.7004	762.551	63.5459	1722.76	55.7367	1.85806	KPLASGEVPLDV	8.33333	16.6667	8.33333	0
	654	Bgal	1	153	654	3.78943	27.837	P	E	K	E	L	E	93.8757	235.796	60.1877	0.22874	41.5391	46.9723	41.5391	125	163	125	23	32.5	42	43	49	55	58	80.5	103	12	30.8678	11.7004	762.551	63.5459	1722.76	55.7367	1.85806	KPLASGEVPLDV	8.33333	16.6667	8.33333	0
	655	Bgal	2	153	655	6.47515	27.9035	L	E	P	E	A	E	75.2895	281.049	73.2113	0.183453	43.8697	49.3709	43.8697	126	164	126	23	32.5	42	44	50	56	58	80.5	103	12	30.8678	11.7004	762.551	63.5459	1722.76	55.7367	1.85806	KPLASGEVPLDV	8.33333	16.6667	8.33333	0
	656	Bgal	3	153	656	9.42275	24.6352	A	E	L	E	S	E	23.3503	208.43	88.797	0.056896	42.971	48.5096	42.971	127	165	127	23	32.5	42	45	51	57	58	80.5	103	12	30.8678	11.7004	762.551	63.5459	1722.76	55.7367	1.85806	KPLASGEVPLDV	8.33333	16.6667	8.33333	0
	657	Bgal	4	153	657	11.27	21.4705	S	E	A	E	G	E	87.4582	221.285	60.4771	0.213103	40.6735	46.1955	40.6735	128	166	128	23	32.5	42	46	52	58	58	80.5	103	12	30.8678	11.7004	762.551	63.5459	1722.76	55.7367	1.85806	KPLASGEVPLDV	8.33333	16.6667	8.33333	0
	658	Bgal	5	153	658	15.0013	18.3885	G	E	S	E	E	E	21.3224	183.166	88.359	0.0519548	40.2705	45.7684	40.2705	129	167	129	23	32.5	42	47	53	59	58	80.5	103	12	30.8678	11.7004	762.551	63.5459	1722.76	55.7367	1.85806	KPLASGEVPLDV	8.33333	16.6667	8.33333	0
	659	Bgal	6	153	659	17.9496	15.2225	E	E	G	E	V	E	114.744	281.499	59.238	0.27959	38.4509	43.8834	38.4509	130	168	130	23	32.5	42	48	54	60	58	80.5	103	12	30.8678	11.7004	762.551	63.5459	1722.76	55.7367	1.85806	KPLASGEVPLDV	8.33333	16.6667	8.33333	0
	660	Bgal	7	153	660	21.3275	11.8313	V	E	E	E	P	E	36.4804	251.273	85.4818	0.0888894	37.8439	43.23	37.8439	131	169	131	23	32.5	42	49	55	61	58	80.5	103	12	30.8678	11.7004	762.551	63.5459	1722.76	55.7367	1.85806	KPLASGEVPLDV	8.33333	16.6667	8.33333	0
	661	Bgal	8	153	661	24.459	9.48675	P	E	V	E	L	E	91.1029	234.981	61.2297	0.221984	36.7783	42.0179	36.7783	132	170	132	23	32.5	42	50	56	62	58	80.5	103	12	30.8678	11.7004	762.551	63.5459	1722.76	55.7367	1.85806	KPLASGEVPLDV	8.33333	16.6667	8.33333	0
	662	Bgal	9	153	662	26.0731	5.94987	L	E	P	E	D	E	6.05533	279.029	97.8299	0.0147546	34.0298	39.2348	34.0298	133	171	133	23	32.5	42	51	57	63	58	80.5	103	12	30.8678	11.7004	762.551	63.5459	1722.76	55.7367	1.85806	KPLASGEVPLDV	8.33333	16.6667	8.33333	0
	663	Bgal	10	153	663	29.7818	3.82354	D	E	L	E	V	E	103.247	256.811	59.7964	0.251576	34.8089	39.8318	34.8089	134	172	134	23	32.5	42	52	58	64	58	80.5	103	12	30.8678	11.7004	762.551	63.5459	1722.76	55.7367	1.85806	KPLASGEVPLDV	8.33333	16.6667	8.33333	0
	664	Bgal	11	153	664	30.8678	0	V	E	D	E	A	L	1.25795	251.057	99.4989	0.00306515	32.1083	37.0957	32.1083	135	173	135	23	32.5	42	53	59	65	58	80.5	103	12	30.8678	11.7004	762.551	63.5459	1722.76	55.7367	1.85806	KPLASGEVPLDV	8.33333	16.6667	8.33333	0
	665	Bgal	0	64	665	0	4.8526	A	L	V	E	P	L	48.5917	208.214	76.6626	0.1184	31.5103	36.2309	31.5103	136	174	136	23	32.5	42	54	60	66	58	80.5	103	4	4.8526	3.65072	206.264	51.5661	540.828	61.8614	0.50259	APQG	25	25	0	0
	666	Bgal	1	64	666	3.83015	5.23793	P	L	A	L	Q	L	43.9113	235.567	81.3593	0.106996	27.983	32.6066	27.983	137	175	137	23	32.5	42	54	60	66	59	81.5	104	4	4.8526	3.65072	206.264	51.5661	540.828	61.8614	0.50259	APQG	25	25	0	0
	667	Bgal	2	64	667	6.19266	3.73599	Q	L	P	L	G	L	96.9049	291.801	66.7907	0.236122	26.7635	31.5207	26.7635	138	176	138	23	32.5	42	54	60	66	60	82.5	105	4	4.8526	3.65072	206.264	51.5661	540.828	61.8614	0.50259	APQG	25	25	0	0
	668	Bgal	3	64	668	4.8526	0	G	L	Q	L	K	E	16.8565	184.187	90.8482	0.041073	30.0488	34.9331	30.0488	139	177	139	23	32.5	42	54	60	66	61	83.5	106	4	4.8526	3.65072	206.264	51.5661	540.828	61.8614	0.50259	APQG	25	25	0	0
	669	Bgal	0	154	669	0	13.2927	K	E	G	L	Q	E	136.757	302.386	54.774	0.333227	31.3084	36.4257	31.3084	140	178	140	23	32.5	42	54	60	66	62	84.5	107	5	13.2927	5.57899	447.614	89.5228	922.873	51.4978	1.09067	KQLIE	0	0	0	0
	670	Bgal	1	154	670	3.80318	9.95225	Q	E	K	E	L	E	36.9896	290.823	87.2811	0.0901301	34.075	39.3119	34.075	141	179	141	23	32.5	42	55	61	67	62	84.5	107	5	13.2927	5.57899	447.614	89.5228	922.873	51.4978	1.09067	KQLIE	0	0	0	0
	671	Bgal	2	154	671	6.81575	6.58405	L	E	Q	E	I	E	111.602	278.911	59.9865	0.271933	36.1895	41.5274	36.1895	142	180	142	23	32.5	42	56	62	68	62	84.5	107	5	13.2927	5.57899	447.614	89.5228	922.873	51.4978	1.09067	KQLIE	0	0	0	0
	672	Bgal	3	154	672	9.86532	3.81442	I	E	L	E	E	E	8.17665	276.33	97.041	0.0199235	37.5592	43.0016	37.5592	143	181	143	23	32.5	42	57	63	69	62	84.5	107	5	13.2927	5.57899	447.614	89.5228	922.873	51.4978	1.09067	KQLIE	0	0	0	0
	673	Bgal	4	154	673	13.2927	0	E	E	I	E	L	L	154.089	286.99	46.3088	0.375457	40.6015	46.0859	40.6015	144	182	144	23	32.5	42	58	64	70	62	84.5	107	5	13.2927	5.57899	447.614	89.5228	922.873	51.4978	1.09067	KQLIE	0	0	0	0
	674	Bgal	0	65	674	0	18.8206	L	L	E	E	P	L	16.9827	279.746	93.9292	0.0413805	41.0096	46.5602	41.0096	145	183	145	23	32.5	42	59	65	71	62	84.5	107	12	18.8206	8.78667	845.319	70.4433	1659.02	49.0471	2.05973	LPELPQPESAGQ	8.33333	25	8.33333	0
	675	Bgal	1	65	675	3.8041	19.4402	P	L	L	L	E	L	63.9344	235.137	72.8097	0.155785	44.5695	50.1321	44.5695	146	184	146	23	32.5	42	59	65	71	63	85.5	108	12	18.8206	8.78667	845.319	70.4433	1659.02	49.0471	2.05973	LPELPQPESAGQ	8.33333	25	8.33333	0
	676	Bgal	2	65	676	6.53122	17.9418	E	L	P	L	L	L	169.741	286.879	40.8317	0.413597	46.4241	51.9984	46.4241	147	185	147	23	32.5	42	59	65	71	64	86.5	109	12	18.8206	8.78667	845.319	70.4433	1659.02	49.0471	2.05973	LPELPQPESAGQ	8.33333	25	8.33333	0
	677	Bgal	3	65	677	7.55635	14.3027	L	L	E	L	P	L	35.9971	279.575	87.1244	0.0877116	44.7031	50.2807	44.7031	148	186	148	23	32.5	42	59	65	71	65	87.5	110	12	18.8206	8.78667	845.319	70.4433	1659.02	49.0471	2.05973	LPELPQPESAGQ	8.33333	25	8.33333	0
	678	Bgal	4	65	678	11.3077	13.582	P	L	L	L	Q	L	50.6184	233.091	78.2838	0.123338	47.0942	52.6546	47.0942	149	187	149	23	32.5	42	59	65	71	66	88.5	111	12	18.8206	8.78667	845.319	70.4433	1659.02	49.0471	2.05973	LPELPQPESAGQ	8.33333	25	8.33333	0
	679	Bgal	5	65	679	13.9314	12.0214	Q	L	P	L	P	L	143.84	286.187	49.7391	0.350485	47.8475	53.3662	47.8475	150	188	150	23	32.5	42	59	65	71	67	89.5	112	12	18.8206	8.78667	845.319	70.4433	1659.02	49.0471	2.05973	LPELPQPESAGQ	8.33333	25	8.33333	0
	680	Bgal	6	65	680	16.2856	9.65132	P	L	Q	L	E	L	25.2482	231.866	89.1109	0.0615205	47.2079	52.6725	47.2079	151	189	151	23	32.5	42	59	65	71	68	90.5	113	12	18.8206	8.78667	845.319	70.4433	1659.02	49.0471	2.05973	LPELPQPESAGQ	8.33333	25	8.33333	0
	681	Bgal	7	65	681	19.8497	12.0047	E	L	P	L	S	L	193.078	289.226	33.2433	0.47046	50.5713	55.9903	50.5713	152	190	152	23	32.5	42	59	65	71	69	91.5	114	12	18.8206	8.78667	845.319	70.4433	1659.02	49.0471	2.05973	LPELPQPESAGQ	8.33333	25	8.33333	0
	682	Bgal	8	65	682	21.6199	9.75203	S	L	E	L	A	L	64.2368	220.817	70.9095	0.156521	48.9168	54.2429	48.9168	153	191	153	23	32.5	42	59	65	71	70	92.5	115	12	18.8206	8.78667	845.319	70.4433	1659.02	49.0471	2.05973	LPELPQPESAGQ	8.33333	25	8.33333	0
	683	Bgal	9	65	683	22.1502	7.35328	A	L	S	L	G	L	42.4525	207.834	79.5738	0.103441	46.6393	51.8931	46.6393	154	192	154	23	32.5	42	59	65	71	71	93.5	116	12	18.8206	8.78667	845.319	70.4433	1659.02	49.0471	2.05973	LPELPQPESAGQ	8.33333	25	8.33333	0
	684	Bgal	10	65	684	20.9274	3.77002	G	L	A	L	Q	L	20.6508	184.253	88.7922	0.0503183	42.8754	48.1254	42.8754	155	193	155	23	32.5	42	59	65	71	72	94.5	117	12	18.8206	8.78667	845.319	70.4433	1659.02	49.0471	2.05973	LPELPQPESAGQ	8.33333	25	8.33333	0
	685	Bgal	11	65	685	18.8206	0	Q	L	G	L	L	E	18.5393	290.685	93.6222	0.0451735	39.3642	44.6683	39.3642	156	194	156	23	32.5	42	59	65	71	73	95.5	118	12	18.8206	8.78667	845.319	70.4433	1659.02	49.0471	2.05973	LPELPQPESAGQ	8.33333	25	8.33333	0
	686	Bgal	0	155	686	0	26.3694	L	E	Q	L	W	E	12.7835	279.494	95.4262	0.0311488	39.2443	44.6771	39.2443	157	195	157	23	32.5	42	59	65	71	74	96.5	119	9	26.3694	9.30936	185.865	20.6517	1530.94	87.8594	0.452885	LWLTVRVVQ	0	0	0	11.1111
	687	Bgal	1	155	687	3.82875	22.8654	W	E	L	E	L	E	39.037	354.589	88.9909	0.0951188	35.985	41.4696	35.985	158	196	158	23	32.5	42	60	66	72	74	96.5	119	9	26.3694	9.30936	185.865	20.6517	1530.94	87.8594	0.452885	LWLTVRVVQ	0	0	0	11.1111
	688	Bgal	2	155	688	7.06895	19.8959	L	E	W	E	T	E	1.13215	277.067	99.5914	0.00275864	35.12	40.6768	35.12	159	197	159	23	32.5	42	61	67	73	74	96.5	119	9	26.3694	9.30936	185.865	20.6517	1530.94	87.8594	0.452885	LWLTVRVVQ	0	0	0	11.1111
	689	Bgal	3	155	689	10.0324	16.5727	T	E	L	E	V	E	11.2536	244.586	95.3989	0.0274209	32.5961	38.1496	32.5961	160	198	160	23	32.5	42	62	68	74	74	96.5	119	9	26.3694	9.30936	185.865	20.6517	1530.94	87.8594	0.452885	LWLTVRVVQ	0	0	0	11.1111
	690	Bgal	4	155	690	13.5808	13.3748	V	E	T	E	R	E	0	247.454	100	0	31.4484	37.0071	31.4484	161	199	161	23	32.5	42	63	69	75	74	96.5	119	9	26.3694	9.30936	185.865	20.6517	1530.94	87.8594	0.452885	LWLTVRVVQ	0	0	0	11.1111
	691	Bgal	5	155	691	16.7713	9.91967	R	E	V	E	V	E	96.1088	342.787	71.9626	0.234182	29.8555	35.3412	29.8555	162	200	162	23	32.5	42	64	70	76	74	96.5	119	9	26.3694	9.30936	185.865	20.6517	1530.94	87.8594	0.452885	LWLTVRVVQ	0	0	0	11.1111
	692	Bgal	6	155	692	20.3793	6.84955	V	E	R	E	V	E	0	249.986	100	0	29.1551	34.5465	29.1551	163	201	163	23	32.5	42	65	71	77	74	96.5	119	9	26.3694	9.30936	185.865	20.6517	1530.94	87.8594	0.452885	LWLTVRVVQ	0	0	0	11.1111
	693	Bgal	7	155	693	22.6439	3.74326	V	E	V	E	Q	E	23.272	251.955	90.7634	0.0567053	30.3629	35.592	30.3629	164	202	164	23	32.5	42	66	72	78	74	96.5	119	9	26.3694	9.30936	185.865	20.6517	1530.94	87.8594	0.452885	LWLTVRVVQ	0	0	0	11.1111
	694	Bgal	8	155	694	26.3694	0	Q	E	V	E	P	L	2.27831	289.784	99.2138	0.0055514	30.645	35.6553	30.645	165	203	165	23	32.5	42	67	73	79	74	96.5	119	9	26.3694	9.30936	185.865	20.6517	1530.94	87.8594	0.452885	LWLTVRVVQ	0	0	0	11.1111
	695	Bgal	0	66	695	0	5.07048	P	L	Q	E	N	L	63.5088	237.947	73.3096	0.154747	34.219	39.1559	34.219	166	204	166	23	32.5	42	68	74	80	74	96.5	119	10	5.07048	5.76372	660.47	66.047	1101.02	40.0127	1.60932	PNATAWSEAG	10	10	10	10
	696	Bgal	1	66	696	3.81468	6.93752	N	L	P	L	A	L	92.9777	262.831	64.6246	0.226552	34.1465	38.8106	34.1465	167	205	167	23	32.5	42	68	74	80	75	97.5	120	10	5.07048	5.76372	660.47	66.047	1101.02	40.0127	1.60932	PNATAWSEAG	10	10	10	10
	697	Bgal	2	66	697	6.87787	7.56752	A	L	N	L	T	L	70.1205	207.561	66.2169	0.170858	32.1097	36.5379	32.1097	168	206	168	23	32.5	42	68	74	80	76	98.5	121	10	5.07048	5.76372	660.47	66.047	1101.02	40.0127	1.60932	PNATAWSEAG	10	10	10	10
	698	Bgal	3	66	698	9.52431	10.2848	T	L	A	L	A	L	48.2469	243.127	80.1557	0.11756	29.5455	33.8132	29.5455	169	207	169	23	32.5	42	68	74	80	77	99.5	122	10	5.07048	5.76372	660.47	66.047	1101.02	40.0127	1.60932	PNATAWSEAG	10	10	10	10
	699	Bgal	4	66	699	13.1749	13.2247	A	L	T	L	W	L	81.7023	210.703	61.224	0.199078	28.2393	32.1215	28.2393	170	208	170	23	32.5	42	68	74	80	78	100.5	123	10	5.07048	5.76372	660.47	66.047	1101.02	40.0127	1.60932	PNATAWSEAG	10	10	10	10
	700	Bgal	5	66	700	13.2723	12.0707	W	L	A	L	S	L	42.8452	340.024	87.3994	0.104398	25.3996	29.4727	25.3996	171	209	171	23	32.5	42	68	74	80	79	101.5	124	10	5.07048	5.76372	660.47	66.047	1101.02	40.0127	1.60932	PNATAWSEAG	10	10	10	10
	701	Bgal	6	66	701	10.1768	8.30581	S	L	W	L	E	L	6.61818	218.931	96.977	0.0161261	26.9472	31.3647	26.9472	172	210	172	23	32.5	42	68	74	80	80	102.5	125	10	5.07048	5.76372	660.47	66.047	1101.02	40.0127	1.60932	PNATAWSEAG	10	10	10	10
	702	Bgal	7	66	702	8.54142	6.18942	E	L	S	L	A	L	146.853	287.335	48.8915	0.357826	30.3374	34.7818	30.3374	173	211	173	23	32.5	42	68	74	80	81	103.5	126	10	5.07048	5.76372	660.47	66.047	1101.02	40.0127	1.60932	PNATAWSEAG	10	10	10	10
	703	Bgal	8	66	703	5.0388	3.79451	A	L	E	L	G	L	64.6475	208.38	68.9761	0.157522	32.7962	37.4693	32.7962	174	212	174	23	32.5	42	68	74	80	82	104.5	127	10	5.07048	5.76372	660.47	66.047	1101.02	40.0127	1.60932	PNATAWSEAG	10	10	10	10
	704	Bgal	9	66	704	5.07048	0	G	L	A	L	H	E	42.9497	186.119	76.9235	0.104653	32.065	36.9934	32.065	175	213	175	23	32.5	42	68	74	80	83	105.5	128	10	5.07048	5.76372	660.47	66.047	1101.02	40.0127	1.60932	PNATAWSEAG	10	10	10	10
	705	Bgal	0	156	705	0	24.6101	H	E	G	L	I	E	26.8734	288.349	90.6803	0.0654806	28.2604	33.2097	28.2604	176	214	176	23	32.5	42	68	74	80	84	106.5	129	9	24.6101	9.10239	371.184	41.2427	1509.32	75.4071	0.90444	HISAWQQWR	0	0	11.1111	0
	706	Bgal	1	156	706	3.83527	20.9475	I	E	H	E	S	E	58.4917	274.972	78.7281	0.142523	26.9171	32.1251	26.9171	177	215	177	23	32.5	42	69	75	81	84	106.5	129	9	24.6101	9.10239	371.184	41.2427	1509.32	75.4071	0.90444	HISAWQQWR	0	0	11.1111	0
	707	Bgal	2	156	707	6.20961	21.1618	S	E	I	E	A	E	8.56449	223.633	96.1703	0.0208685	24.2673	29.5315	24.2673	178	216	178	23	32.5	42	70	76	82	84	106.5	129	9	24.6101	9.10239	371.184	41.2427	1509.32	75.4071	0.90444	HISAWQQWR	0	0	11.1111	0
	708	Bgal	3	156	708	9.33023	17.6331	A	E	S	E	W	E	0	208.131	100	0	24.3218	29.7822	24.3218	179	217	179	23	32.5	42	71	77	83	84	106.5	129	9	24.6101	9.10239	371.184	41.2427	1509.32	75.4071	0.90444	HISAWQQWR	0	0	11.1111	0
	709	Bgal	4	156	709	11.5143	14.0041	W	E	A	E	Q	E	26.1251	339.718	92.3098	0.0636573	26.0752	31.6142	26.0752	180	218	180	23	32.5	42	72	78	84	84	106.5	129	9	24.6101	9.10239	371.184	41.2427	1509.32	75.4071	0.90444	HISAWQQWR	0	0	11.1111	0
	710	Bgal	5	156	710	15.3007	10.4503	Q	E	W	E	Q	E	51.9935	281.999	81.5625	0.126689	27.0749	32.6521	27.0749	181	219	181	23	32.5	42	73	79	85	84	106.5	129	9	24.6101	9.10239	371.184	41.2427	1509.32	75.4071	0.90444	HISAWQQWR	0	0	11.1111	0
	711	Bgal	6	156	711	18.013	6.83114	Q	E	Q	E	W	E	32.5771	290.471	88.7847	0.0793784	29.7069	35.2507	29.7069	182	220	182	23	32.5	42	74	80	86	84	106.5	129	9	24.6101	9.10239	371.184	41.2427	1509.32	75.4071	0.90444	HISAWQQWR	0	0	11.1111	0
	712	Bgal	7	156	712	21.6463	3.71499	W	E	Q	E	R	E	43.386	354.476	87.7605	0.105716	31.8143	37.3203	31.8143	183	221	183	23	32.5	42	75	81	87	84	106.5	129	9	24.6101	9.10239	371.184	41.2427	1509.32	75.4071	0.90444	HISAWQQWR	0	0	11.1111	0
	713	Bgal	8	156	713	24.6101	0	R	E	W	E	L	L	123.173	341.178	63.8977	0.300127	34.2752	39.7002	34.2752	184	222	184	23	32.5	42	76	82	88	84	106.5	129	9	24.6101	9.10239	371.184	41.2427	1509.32	75.4071	0.90444	HISAWQQWR	0	0	11.1111	0
	714	Bgal	0	67	714	0	39.6782	L	L	R	E	A	L	34.6958	277.268	87.4866	0.0845409	37.6721	43.1256	37.6721	185	223	185	23	32.5	42	77	83	89	84	106.5	129	17	39.6782	14.0217	1571.36	92.4332	2224.02	29.3458	3.82884	LAENLSVTLPAASHAIP	0	11.7647	11.7647	5.88235
	715	Bgal	1	67	715	3.84543	38.5835	A	L	L	L	E	L	93.2005	208.472	55.2936	0.227095	40.7073	46.0905	40.7073	186	224	186	23	32.5	42	77	83	89	85	107.5	130	17	39.6782	14.0217	1571.36	92.4332	2224.02	29.3458	3.82884	LAENLSVTLPAASHAIP	0	11.7647	11.7647	5.88235
	716	Bgal	2	67	716	6.31587	34.9714	E	L	A	L	N	L	80.3499	281.318	71.438	0.195783	42.4621	47.795	42.4621	187	225	187	23	32.5	42	77	83	89	86	108.5	131	17	39.6782	14.0217	1571.36	92.4332	2224.02	29.3458	3.82884	LAENLSVTLPAASHAIP	0	11.7647	11.7647	5.88235
	717	Bgal	3	67	717	9.95711	33.6851	N	L	E	L	L	L	87.4058	263.644	66.847	0.212976	46.279	51.5833	46.279	188	226	188	23	32.5	42	77	83	89	87	109.5	132	17	39.6782	14.0217	1571.36	92.4332	2224.02	29.3458	3.82884	LAENLSVTLPAASHAIP	0	11.7647	11.7647	5.88235
	718	Bgal	4	67	718	12.4613	30.7072	L	L	N	L	S	L	155.941	280.211	44.3487	0.379971	46.923	52.0902	46.923	189	227	189	23	32.5	42	77	83	89	88	110.5	133	17	39.6782	14.0217	1571.36	92.4332	2224.02	29.3458	3.82884	LAENLSVTLPAASHAIP	0	11.7647	11.7647	5.88235
	719	Bgal	5	67	719	15.3235	28.1215	S	L	L	L	V	L	63.7275	218.7	70.8608	0.15528	49.5157	54.6611	49.5157	190	228	190	23	32.5	42	77	83	89	89	111.5	134	17	39.6782	14.0217	1571.36	92.4332	2224.02	29.3458	3.82884	LAENLSVTLPAASHAIP	0	11.7647	11.7647	5.88235
	720	Bgal	6	67	720	18.5546	24.764	V	L	S	L	T	L	133.103	251.884	47.157	0.324322	51.0663	56.071	51.0663	191	229	191	23	32.5	42	77	83	89	90	112.5	135	17	39.6782	14.0217	1571.36	92.4332	2224.02	29.3458	3.82884	LAENLSVTLPAASHAIP	0	11.7647	11.7647	5.88235
	721	Bgal	7	67	721	20.6275	22.2979	T	L	V	L	L	L	117.662	245.181	52.01	0.2867	52.4602	57.4442	52.4602	192	230	192	23	32.5	42	77	83	89	91	113.5	136	17	39.6782	14.0217	1571.36	92.4332	2224.02	29.3458	3.82884	LAENLSVTLPAASHAIP	0	11.7647	11.7647	5.88235
	722	Bgal	8	67	722	24.2012	19.8054	L	L	T	L	P	L	145.478	282.024	48.4165	0.354476	55.157	60.0147	55.157	193	231	193	23	32.5	42	77	83	89	92	114.5	137	17	39.6782	14.0217	1571.36	92.4332	2224.02	29.3458	3.82884	LAENLSVTLPAASHAIP	0	11.7647	11.7647	5.88235
	723	Bgal	9	67	723	25.9403	16.2905	P	L	L	L	A	L	110.437	233.543	52.7125	0.269093	54.8628	59.5946	54.8628	194	232	194	23	32.5	42	77	83	89	93	115.5	138	17	39.6782	14.0217	1571.36	92.4332	2224.02	29.3458	3.82884	LAENLSVTLPAASHAIP	0	11.7647	11.7647	5.88235
	724	Bgal	10	67	724	28.5084	15.6676	A	L	P	L	A	L	89.7759	207.789	56.7946	0.218751	57.7547	62.5055	57.7547	195	233	195	23	32.5	42	77	83	89	94	116.5	139	17	39.6782	14.0217	1571.36	92.4332	2224.02	29.3458	3.82884	LAENLSVTLPAASHAIP	0	11.7647	11.7647	5.88235
	725	Bgal	11	67	725	31.8081	13.7528	A	L	A	L	S	L	84.8298	207.371	59.0927	0.206699	60.4601	65.0876	60.4601	196	234	196	23	32.5	42	77	83	89	95	117.5	140	17	39.6782	14.0217	1571.36	92.4332	2224.02	29.3458	3.82884	LAENLSVTLPAASHAIP	0	11.7647	11.7647	5.88235
	726	Bgal	12	67	726	33.5877	10.5196	S	L	A	L	H	L	50.0992	223.498	77.5841	0.122073	60.3701	64.8664	60.3701	197	235	197	23	32.5	42	77	83	89	96	118.5	141	17	39.6782	14.0217	1571.36	92.4332	2224.02	29.3458	3.82884	LAENLSVTLPAASHAIP	0	11.7647	11.7647	5.88235
	727	Bgal	13	67	727	37.4349	9.82812	H	L	S	L	A	L	174.913	293.907	40.4869	0.4262	63.8898	68.2933	63.8898	198	236	198	23	32.5	42	77	83	89	97	119.5	142	17	39.6782	14.0217	1571.36	92.4332	2224.02	29.3458	3.82884	LAENLSVTLPAASHAIP	0	11.7647	11.7647	5.88235
	728	Bgal	14	67	728	38.5577	6.42486	A	L	H	L	I	L	46.7702	209.367	77.6611	0.113962	62.8705	67.1071	62.8705	199	237	199	23	32.5	42	77	83	89	98	120.5	143	17	39.6782	14.0217	1571.36	92.4332	2224.02	29.3458	3.82884	LAENLSVTLPAASHAIP	0	11.7647	11.7647	5.88235
	729	Bgal	15	67	729	39.5212	3.80629	I	L	A	L	P	L	98.7345	275.877	64.2106	0.24058	62.4012	66.4644	62.4012	200	238	200	23	32.5	42	77	83	89	99	121.5	144	17	39.6782	14.0217	1571.36	92.4332	2224.02	29.3458	3.82884	LAENLSVTLPAASHAIP	0	11.7647	11.7647	5.88235
	730	Bgal	16	67	730	39.6782	0	P	L	I	L	H	E	4.24119	235.978	98.2027	0.0103342	60.3228	64.2273	60.3228	201	239	201	23	32.5	42	77	83	89	100	122.5	145	17	39.6782	14.0217	1571.36	92.4332	2224.02	29.3458	3.82884	LAENLSVTLPAASHAIP	0	11.7647	11.7647	5.88235
	731	Bgal	0	157	731	0	9.98843	H	E	P	L	L	E	106.061	289.634	63.381	0.258432	62.5215	66.2251	62.5215	202	240	202	23	32.5	42	77	83	89	101	123.5	146	4	9.98843	4.27309	287.875	71.9688	641.105	55.097	0.701445	HLTT	0	0	0	50
	732	Bgal	1	157	732	3.85495	6.4788	L	E	H	E	T	E	37.2038	276.066	86.5236	0.0906519	61.3528	64.8449	61.3528	203	241	203	23	32.5	42	78	84	90	101	123.5	146	4	9.98843	4.27309	287.875	71.9688	641.105	55.097	0.701445	HLTT	0	0	0	50
	733	Bgal	2	157	733	6.61439	3.73672	T	E	L	E	T	E	64.5245	245.635	73.7316	0.157222	62.8438	66.1113	62.8438	204	242	204	23	32.5	42	79	85	91	101	123.5	146	4	9.98843	4.27309	287.875	71.9688	641.105	55.097	0.701445	HLTT	0	0	0	50
	734	Bgal	3	157	734	9.98843	0	T	E	T	E	S	L	80.0858	246.366	67.4932	0.19514	62.2804	65.3231	62.2804	205	243	205	23	32.5	42	80	86	92	101	123.5	146	4	9.98843	4.27309	287.875	71.9688	641.105	55.097	0.701445	HLTT	0	0	0	50
	735	Bgal	0	68	735	0	5.35425	S	L	T	E	E	L	52.575	221.423	76.2559	0.128106	62.6908	65.4854	62.6908	206	244	206	23	32.5	42	81	87	93	101	123.5	146	3	5.35425	3.67714	302.474	100.825	548.878	44.8922	0.737018	SEM	0	0	33.3333	0
	736	Bgal	1	68	736	3.83289	3.78558	E	L	S	L	M	L	164.343	290.392	43.4066	0.400443	62.1789	64.7036	62.1789	207	245	207	23	32.5	42	81	87	93	102	124.5	147	3	5.35425	3.67714	302.474	100.825	548.878	44.8922	0.737018	SEM	0	0	33.3333	0
	737	Bgal	2	68	737	5.35425	0	M	L	E	L	D	E	85.5564	289.772	70.4746	0.208469	58.8467	61.3814	58.8467	208	246	208	23	32.5	42	81	87	93	103	125.5	148	3	5.35425	3.67714	302.474	100.825	548.878	44.8922	0.737018	SEM	0	0	33.3333	0
	738	Bgal	0	158	738	0	16.173	D	E	M	L	F	E	31.5932	261.619	87.924	0.0769809	57.5877	60.42	57.5877	209	247	209	23	32.5	42	81	87	93	104	126.5	149	6	16.173	6.62458	174.153	29.0256	1042.5	83.2946	0.424348	DFCIEL	0	0	0	0
	739	Bgal	1	158	739	3.75825	13.4476	F	E	D	E	C	E	13.7116	316.253	95.6643	0.0334101	57.5576	60.655	57.5576	210	248	210	23	32.5	42	82	88	94	104	126.5	149	6	16.173	6.62458	174.153	29.0256	1042.5	83.2946	0.424348	DFCIEL	0	0	0	0
	740	Bgal	2	158	740	6.06995	10.1375	C	E	F	E	I	E	27.6521	240.611	88.5075	0.067378	58.2346	61.5144	58.2346	211	249	211	23	32.5	42	83	89	95	104	126.5	149	6	16.173	6.62458	174.153	29.0256	1042.5	83.2946	0.424348	DFCIEL	0	0	0	0
	741	Bgal	3	158	741	9.64326	6.83283	I	E	C	E	E	E	0	272.894	100	0	57.9229	61.473	57.9229	212	250	212	23	32.5	42	84	90	96	104	126.5	149	6	16.173	6.62458	174.153	29.0256	1042.5	83.2946	0.424348	DFCIEL	0	0	0	0
	742	Bgal	4	158	742	12.5943	3.75786	E	E	I	E	L	E	79.9854	287.058	72.1361	0.194895	59.5016	63.1923	59.5016	213	251	213	23	32.5	42	85	91	97	104	126.5	149	6	16.173	6.62458	174.153	29.0256	1042.5	83.2946	0.424348	DFCIEL	0	0	0	0
	743	Bgal	5	158	743	16.173	0	L	E	E	E	G	L	21.2111	277.826	92.3653	0.0516837	59.4651	63.3958	59.4651	214	252	214	23	32.5	42	86	92	98	104	126.5	149	6	16.173	6.62458	174.153	29.0256	1042.5	83.2946	0.424348	DFCIEL	0	0	0	0
	744	Bgal	0	69	744	0	3.88992	G	L	L	E	N	L	80.2866	184.449	56.4722	0.195629	60.9495	64.9496	60.9495	215	253	215	23	32.5	42	87	93	99	104	126.5	149	2	3.88992	2.60393	146.632	73.3158	337.357	56.5352	0.357287	GN	50	0	0	0
	745	Bgal	1	69	745	3.88992	0	N	L	G	L	K	E	66.3451	253.974	73.8772	0.161658	59.2411	63.1276	59.2411	216	254	216	23	32.5	42	87	93	99	105	127.5	150	2	3.88992	2.60393	146.632	73.3158	337.357	56.5352	0.357287	GN	50	0	0	0
	746	Bgal	0	159	746	0	16.913	K	E	N	L	R	E	19.104	307.593	93.7892	0.0465495	56.215	60.0561	56.215	217	255	217	23	32.5	42	87	93	99	106	128.5	151	6	16.913	6.82916	170.521	28.4202	1194.21	85.721	0.415498	KRWQFN	0	0	0	0
	747	Bgal	1	159	747	3.78626	13.2697	R	E	K	E	W	E	75.7529	337.355	77.545	0.184582	56.0196	59.6349	56.0196	218	256	218	23	32.5	42	88	94	100	106	128.5	151	6	16.913	6.82916	170.521	28.4202	1194.21	85.721	0.415498	KRWQFN	0	0	0	0
	748	Bgal	2	159	748	6.94781	10.1991	W	E	R	E	Q	E	1.42638	350.154	99.5926	0.00347557	53.7283	57.2396	53.7283	219	257	219	23	32.5	42	89	95	101	106	128.5	151	6	16.913	6.82916	170.521	28.4202	1194.21	85.721	0.415498	KRWQFN	0	0	0	0
	749	Bgal	3	159	749	10.2687	6.65132	Q	E	W	E	F	E	41.2796	288.691	85.7011	0.100583	54.0551	57.2757	54.0551	220	258	220	23	32.5	42	90	96	102	106	128.5	151	6	16.913	6.82916	170.521	28.4202	1194.21	85.721	0.415498	KRWQFN	0	0	0	0
	750	Bgal	4	159	750	13.6499	3.78748	F	E	Q	E	N	E	0	312.242	100	0	52.8621	55.9316	52.8621	221	259	221	23	32.5	42	91	97	103	106	128.5	151	6	16.913	6.82916	170.521	28.4202	1194.21	85.721	0.415498	KRWQFN	0	0	0	0
	751	Bgal	5	159	751	16.913	0	N	E	F	E	R	L	32.9584	258.183	87.2344	0.0803076	53.2868	56.034	53.2868	222	260	222	23	32.5	42	92	98	104	106	128.5	151	6	16.913	6.82916	170.521	28.4202	1194.21	85.721	0.415498	KRWQFN	0	0	0	0
	752	Bgal	0	70	752	0	7.61678	R	L	N	E	Q	L	93.078	340.708	72.681	0.226797	55.0262	57.6792	55.0262	223	261	223	23	32.5	42	93	99	105	106	128.5	151	5	7.61678	5.40373	274.249	54.8498	833.647	67.1025	0.668243	RQSGF	20	0	20	0
	753	Bgal	1	70	753	3.84658	8.26622	Q	L	R	L	S	L	125.976	292.442	56.9227	0.306957	53.8323	56.1749	53.8323	224	262	224	23	32.5	42	93	99	105	107	129.5	152	5	7.61678	5.40373	274.249	54.8498	833.647	67.1025	0.668243	RQSGF	20	0	20	0
	754	Bgal	2	70	754	5.68605	5.428	S	L	Q	L	G	L	36.1998	223.5	83.8032	0.0882054	50.1824	52.6114	50.1824	225	263	225	23	32.5	42	93	99	105	108	130.5	153	5	7.61678	5.40373	274.249	54.8498	833.647	67.1025	0.668243	RQSGF	20	0	20	0
	755	Bgal	3	70	755	5.0837	3.76329	G	L	S	L	F	L	0	186.966	100	0	50.1321	52.891	50.1321	226	264	226	23	32.5	42	93	99	105	109	131.5	154	5	7.61678	5.40373	274.249	54.8498	833.647	67.1025	0.668243	RQSGF	20	0	20	0
	756	Bgal	4	70	756	7.61678	0	F	L	G	L	L	E	18.995	312.871	93.9288	0.0462838	47.9403	50.8419	47.9403	227	265	227	23	32.5	42	93	99	105	110	132.5	155	5	7.61678	5.40373	274.249	54.8498	833.647	67.1025	0.668243	RQSGF	20	0	20	0
	757	Bgal	0	160	757	0	14.8246	L	E	F	L	S	E	0	276.307	100	0	48.585	51.7535	48.585	228	266	228	23	32.5	42	93	99	105	111	133.5	156	6	14.8246	5.64739	104.254	17.3756	973.66	89.2926	0.254027	LSQMWI	0	0	16.6667	0
	758	Bgal	1	160	758	3.78607	14.2744	S	E	L	E	Q	E	33.4864	224.234	85.0663	0.081594	49.5427	52.5015	49.5427	229	267	229	23	32.5	42	94	100	106	111	133.5	156	6	14.8246	5.64739	104.254	17.3756	973.66	89.2926	0.254027	LSQMWI	0	0	16.6667	0
	759	Bgal	2	160	759	5.89566	10.5431	Q	E	S	E	M	E	17.292	279.86	93.8212	0.0421343	50.6395	53.8056	50.6395	230	268	230	23	32.5	42	95	101	107	111	133.5	156	6	14.8246	5.64739	104.254	17.3756	973.66	89.2926	0.254027	LSQMWI	0	0	16.6667	0
	760	Bgal	3	160	760	7.96846	7.00868	M	E	Q	E	W	E	0.628973	294.676	99.7866	0.00153258	51.3027	54.7632	51.3027	231	269	231	23	32.5	42	96	102	108	111	133.5	156	6	14.8246	5.64739	104.254	17.3756	973.66	89.2926	0.254027	LSQMWI	0	0	16.6667	0
	761	Bgal	4	160	761	11.6854	3.72	W	E	M	E	I	E	22.1511	349.247	93.6575	0.0539741	53.7686	57.318	53.7686	232	270	232	23	32.5	42	97	103	109	111	133.5	156	6	14.8246	5.64739	104.254	17.3756	973.66	89.2926	0.254027	LSQMWI	0	0	16.6667	0
	762	Bgal	5	160	762	14.8246	0	I	E	W	E	G	L	30.695	274.68	88.8252	0.0747924	54.449	58.2153	54.449	233	271	233	23	32.5	42	98	104	110	111	133.5	156	6	14.8246	5.64739	104.254	17.3756	973.66	89.2926	0.254027	LSQMWI	0	0	16.6667	0
	763	Bgal	0	71	763	0	3.83477	G	L	I	E	D	L	35.4252	184.107	80.7584	0.0863182	57.9375	61.6359	57.9375	234	272	234	23	32.5	42	99	105	111	111	133.5	156	2	3.83477	2.57269	187.395	93.6976	339.514	44.8049	0.456613	GD	50	0	0	0
	764	Bgal	1	71	764	3.83477	0	D	L	G	L	K	E	151.97	262.245	42.0504	0.370295	58.0551	61.4934	58.0551	235	273	235	23	32.5	42	99	105	111	112	134.5	157	2	3.83477	2.57269	187.395	93.6976	339.514	44.8049	0.456613	GD	50	0	0	0
	765	Bgal	0	161	765	0	3.79451	K	E	D	L	K	E	147.171	307.251	52.1006	0.358602	54.4884	57.9157	54.4884	236	274	236	23	32.5	42	99	105	111	113	135.5	158	2	3.79451	4.23426	274.397	137.198	507.181	45.8977	0.668604	KK	0	0	0	0
	766	Bgal	1	161	766	3.79451	0	K	E	K	E	Q	L	127.226	307.363	58.6073	0.310002	52.0433	55.3386	52.0433	237	275	237	23	32.5	42	100	106	112	113	135.5	158	2	3.79451	4.23426	274.397	137.198	507.181	45.8977	0.668604	KK	0	0	0	0
	769	Bgal	0	72	769	0	6.98473	L	L	L	E	T	L	68.1031	281.369	75.7958	0.165942	45.9868	48.9007	45.9868	240	278	240	23	32.5	42	102	108	114	114	136.5	159	3	6.98473	3.81076	145.7	48.5668	517.545	71.8478	0.355018	LTP	0	33.3333	0	33.3333
	770	Bgal	1	72	770	3.82046	3.81059	T	L	L	L	P	L	30.5804	241.833	87.3548	0.0745132	44.5824	47.4044	44.5824	241	279	241	23	32.5	42	102	108	114	115	137.5	160	3	6.98473	3.81076	145.7	48.5668	517.545	71.8478	0.355018	LTP	0	33.3333	0	33.3333
	771	Bgal	2	72	771	6.98473	0	P	L	T	L	L	E	47.017	235.307	80.0189	0.114563	45.4454	48.3723	45.4454	242	280	242	23	32.5	42	102	108	114	116	138.5	161	3	6.98473	3.81076	145.7	48.5668	517.545	71.8478	0.355018	LTP	0	33.3333	0	33.3333
	772	Bgal	0	162	772	0	9.57233	L	E	P	L	R	E	9.95009	279.151	96.4356	0.0242447	43.3332	46.5194	43.3332	243	281	243	23	32.5	42	102	108	114	117	139.5	162	4	9.57233	4.96603	131.077	32.7693	823.345	84.0799	0.319386	LRDQ	0	0	0	0
	773	Bgal	1	162	773	3.82068	6.53855	R	E	L	E	D	E	90.4794	338.433	73.2652	0.220465	41.3717	44.3477	41.3717	244	282	244	23	32.5	42	103	109	115	117	139.5	162	4	9.57233	4.96603	131.077	32.7693	823.345	84.0799	0.319386	LRDQ	0	0	0	0
	774	Bgal	2	162	774	7.23502	3.85761	D	E	R	E	Q	E	8.14755	262.184	96.8924	0.0198526	38.7558	41.7453	38.7558	245	283	245	23	32.5	42	104	110	116	117	139.5	162	4	9.57233	4.96603	131.077	32.7693	823.345	84.0799	0.319386	LRDQ	0	0	0	0
	775	Bgal	3	162	775	9.57233	0	Q	E	D	E	F	L	22.5	280.954	91.9916	0.0548242	35.1064	38.0577	35.1064	246	284	246	23	32.5	42	105	111	117	117	139.5	162	4	9.57233	4.96603	131.077	32.7693	823.345	84.0799	0.319386	LRDQ	0	0	0	0
	776	Bgal	0	73	776	0	14.6481	F	L	Q	E	T	L	11.6374	315.599	96.3126	0.028356	32.7755	35.5554	32.7755	247	285	247	23	32.5	42	106	112	118	117	139.5	162	6	14.6481	6.44717	42.4347	7.07245	947.72	95.5224	0.103398	FTRAPL	0	16.6667	0	16.6667
	777	Bgal	1	73	777	3.75042	11.3022	T	L	F	L	R	L	14.0845	243.52	94.2163	0.0343188	30.3378	32.9305	30.3378	248	286	248	23	32.5	42	106	112	118	118	140.5	163	6	14.6481	6.44717	42.4347	7.07245	947.72	95.5224	0.103398	FTRAPL	0	16.6667	0	16.6667
	778	Bgal	2	73	778	7.08969	8.2921	R	L	T	L	A	L	0.628973	336.812	99.8133	0.00153258	28.0052	30.7676	28.0052	249	287	249	23	32.5	42	106	112	118	119	141.5	164	6	14.6481	6.44717	42.4347	7.07245	947.72	95.5224	0.103398	FTRAPL	0	16.6667	0	16.6667
	779	Bgal	3	73	779	10.5592	6.55261	A	L	R	L	P	L	0.251589	208.154	99.8791	0.00061303	27.0101	29.4609	27.0101	250	288	250	23	32.5	42	106	112	118	120	142.5	165	6	14.6481	6.44717	42.4347	7.07245	947.72	95.5224	0.103398	FTRAPL	0	16.6667	0	16.6667
	780	Bgal	4	73	780	12.1202	3.77741	P	L	A	L	L	L	15.7064	235.143	93.3205	0.0382707	23.9083	26.1322	23.9083	251	289	251	23	32.5	42	106	112	118	121	143.5	166	6	14.6481	6.44717	42.4347	7.07245	947.72	95.5224	0.103398	FTRAPL	0	16.6667	0	16.6667
	781	Bgal	5	73	781	14.6481	0	L	L	P	L	D	H	0.125795	279.466	99.955	0.000306515	20.4733	23.0795	20.4733	252	290	252	23	32.5	42	106	112	118	122	144.5	167	6	14.6481	6.44717	42.4347	7.07245	947.72	95.5224	0.103398	FTRAPL	0	16.6667	0	16.6667
	782	Bgal	0	108	782	0	5.124	D	H	L	L	N	H	7.59411	264.258	97.1263	0.018504	17.87	20.0415	17.87	253	291	253	23	32.5	42	106	112	118	123	145.5	168	4	5.124	4.00769	60.2081	15.052	659.341	90.8684	0.146705	DNDI	0	0	0	0
	783	Bgal	1	108	783	3.799	5.41127	N	H	D	H	D	H	5.89301	264.293	97.7703	0.0143591	16.3775	18.8578	16.3775	254	292	254	24	33.5	43	106	112	118	123	145.5	168	4	5.124	4.00769	60.2081	15.052	659.341	90.8684	0.146705	DNDI	0	0	0	0
	784	Bgal	2	108	784	5.42693	3.79319	D	H	N	H	I	H	1.22771	262.249	99.5319	0.00299148	20.0135	22.1426	20.0135	255	293	255	25	34.5	44	106	112	118	123	145.5	168	4	5.124	4.00769	60.2081	15.052	659.341	90.8684	0.146705	DNDI	0	0	0	0
	785	Bgal	3	108	785	5.124	0	I	H	D	H	G	L	45.4932	276.43	83.5426	0.11085	20.451	21.7658	20.451	256	294	256	26	35.5	45	106	112	118	123	145.5	168	4	5.124	4.00769	60.2081	15.052	659.341	90.8684	0.146705	DNDI	0	0	0	0
	786	Bgal	0	74	786	0	5.43907	G	L	I	H	V	L	3.74174	187.294	98.0022	0.00911724	17.2778	18.4704	17.2778	257	295	257	27	36.5	46	106	112	118	123	145.5	168	12	5.43907	6.56162	764.007	63.6673	1324.71	42.3265	1.8616	GVSEATRIDPNA	8.33333	8.33333	8.33333	8.33333
	787	Bgal	1	74	787	3.83415	7.70599	V	L	G	L	S	L	31.1408	250.939	87.5903	0.0758787	17.6084	17.7511	17.6084	258	296	258	27	36.5	46	106	112	118	124	146.5	169	12	5.43907	6.56162	764.007	63.6673	1324.71	42.3265	1.8616	GVSEATRIDPNA	8.33333	8.33333	8.33333	8.33333
	788	Bgal	2	74	788	6.86402	11.1973	S	L	V	L	E	L	25.0103	224.547	88.8619	0.0609409	14.5682	14.9985	14.5682	259	297	259	27	36.5	46	106	112	118	125	147.5	170	12	5.43907	6.56162	764.007	63.6673	1324.71	42.3265	1.8616	GVSEATRIDPNA	8.33333	8.33333	8.33333	8.33333
	789	Bgal	3	74	789	9.4025	12.7013	E	L	S	L	A	L	32.3585	291.018	88.8809	0.0788457	15.9316	17.3608	15.9316	260	298	260	27	36.5	46	106	112	118	126	148.5	171	12	5.43907	6.56162	764.007	63.6673	1324.71	42.3265	1.8616	GVSEATRIDPNA	8.33333	8.33333	8.33333	8.33333
	790	Bgal	4	74	790	9.97886	12.9151	A	L	E	L	T	L	39.3512	210.359	81.2933	0.0958844	19.552	20.6215	19.552	261	299	261	27	36.5	46	106	112	118	127	149.5	172	12	5.43907	6.56162	764.007	63.6673	1324.71	42.3265	1.8616	GVSEATRIDPNA	8.33333	8.33333	8.33333	8.33333
	791	Bgal	5	74	791	12.248	13.9111	T	L	A	L	R	L	125.257	245.637	49.0074	0.305204	20.7091	22.4623	20.7091	262	300	262	27	36.5	46	106	112	118	128	150.5	173	12	5.43907	6.56162	764.007	63.6673	1324.71	42.3265	1.8616	GVSEATRIDPNA	8.33333	8.33333	8.33333	8.33333	Bgal_T799	Bgal	Y	MVLQRRDWENPGVTQLNRLAAHPPFASWRNSEEARTDRPSQQLRSLNGEWRFAWFPAPEAVPESWLECDLPEADTVVVPSNWQMHGYDAPIYTNVTYPITVNPPFVPTENPTGCYSLTFNVDESWLQEGQTRIIFDGVNSAFHLWCNGRWVGYGQDSRLPSEFDLSAFLRAGENRLAVMVLRWSDGSYLEDQDMWRMSGIFRDVSLLHKPTTQISDFHVATRFNDDFSRAVLEAEVQMCGELRDYLRVTVSLWQGETQVASGTAPFGGEIIDERGGYADRVTLRLNVENPKLWSAEIPNLYRAVVELHTADGTLIEAEACDVGFREVRIENGLLLLNGKPLLIRGVNRHEHHPLHGQVMDEQTMVQDILLMKQNNFNAVRCSHYPNHPLWYTLCDRYGL…
	792	Bgal	6	74	792	10.4719	11.3666	R	L	T	L	I	L	161.952	342.144	52.6655	0.394617	19.4421	21.097	19.4421	263	301	263	27	36.5	46	106	112	118	129	151.5	174	12	5.43907	6.56162	764.007	63.6673	1324.71	42.3265	1.8616	GVSEATRIDPNA	8.33333	8.33333	8.33333	8.33333
	793	Bgal	7	74	793	8.32532	8.12606	I	L	R	L	D	L	108.902	276.259	60.5797	0.265354	21.5853	22.3856	21.5853	264	302	264	27	36.5	46	106	112	118	130	152.5	175	12	5.43907	6.56162	764.007	63.6673	1324.71	42.3265	1.8616	GVSEATRIDPNA	8.33333	8.33333	8.33333	8.33333
	794	Bgal	8	74	794	7.23973	5.49434	D	L	I	L	P	L	40.2663	255.314	84.2287	0.0981141	21.105	21.5069	21.105	265	303	265	27	36.5	46	106	112	118	131	153.5	176	12	5.43907	6.56162	764.007	63.6673	1324.71	42.3265	1.8616	GVSEATRIDPNA	8.33333	8.33333	8.33333	8.33333
	795	Bgal	9	74	795	9.5566	5.49865	P	L	D	L	N	L	95.6529	240.236	60.1838	0.233071	24.6261	24.7809	24.6261	266	304	266	27	36.5	46	106	112	118	132	154.5	177	12	5.43907	6.56162	764.007	63.6673	1324.71	42.3265	1.8616	GVSEATRIDPNA	8.33333	8.33333	8.33333	8.33333
	796	Bgal	10	74	796	8.66517	3.82086	N	L	P	L	A	L	96.3491	263.183	63.3909	0.234767	22.9399	23.4069	22.9399	267	305	267	27	36.5	46	106	112	118	133	155.5	178	12	5.43907	6.56162	764.007	63.6673	1324.71	42.3265	1.8616	GVSEATRIDPNA	8.33333	8.33333	8.33333	8.33333
	797	Bgal	11	74	797	5.43907	0	A	L	N	L	W	H	4.02543	208.273	98.0672	0.00980848	21.2845	22.2617	21.2845	268	306	268	27	36.5	46	106	112	118	134	156.5	179	12	5.43907	6.56162	764.007	63.6673	1324.71	42.3265	1.8616	GVSEATRIDPNA	8.33333	8.33333	8.33333	8.33333
	798	Bgal	0	109	798	0	10.4342	W	H	A	L	V	H	6.59584	356.828	98.1515	0.0160716	22.9055	24.5817	22.9055	269	307	269	27	36.5	46	106	112	118	135	157.5	180	8	10.4342	5.4481	361.875	45.2344	1056.8	65.7575	0.881755	WVERWKAA	0	0	0	0
	799	Bgal	1	109	799	3.76675	9.79831	V	H	W	H	E	H	6.79291	249.108	97.2731	0.0165518	24.7119	26.1373	24.7119	270	308	270	28	37.5	47	106	112	118	135	157.5	180	8	10.4342	5.4481	361.875	45.2344	1056.8	65.7575	0.881755	WVERWKAA	0	0	0	0
	800	Bgal	2	109	800	5.43699	8.41166	E	H	V	H	R	H	51.1496	283.364	81.9491	0.124633	26.1888	26.9027	26.1888	271	309	271	29	38.5	48	106	112	118	135	157.5	180	8	10.4342	5.4481	361.875	45.2344	1056.8	65.7575	0.881755	WVERWKAA	0	0	0	0
	801	Bgal	3	109	801	5.06151	6.06296	R	H	E	H	W	H	80.1074	341.934	76.5722	0.195192	27.294	28.3226	27.294	272	310	272	30	39.5	49	106	112	118	135	157.5	180	8	10.4342	5.4481	361.875	45.2344	1056.8	65.7575	0.881755	WVERWKAA	0	0	0	0
	802	Bgal	4	109	802	6.08241	5.06749	W	H	R	H	K	H	2.3901	359.232	99.3347	0.00582379	28.9199	30.3807	28.9199	273	311	273	31	40.5	50	106	112	118	135	157.5	180	8	10.4342	5.4481	361.875	45.2344	1056.8	65.7575	0.881755	WVERWKAA	0	0	0	0
	803	Bgal	5	109	803	8.53845	5.33204	K	H	W	H	A	H	104.087	309.625	66.383	0.25362	30.6398	31.5888	30.6398	274	312	274	32	41.5	51	106	112	118	135	157.5	180	8	10.4342	5.4481	361.875	45.2344	1056.8	65.7575	0.881755	WVERWKAA	0	0	0	0
	804	Bgal	6	109	804	9.81308	3.75763	A	H	K	H	A	H	88.2743	211.271	58.2174	0.215092	31.8852	32.4747	31.8852	275	313	275	33	42.5	52	106	112	118	135	157.5	180	8	10.4342	5.4481	361.875	45.2344	1056.8	65.7575	0.881755	WVERWKAA	0	0	0	0
	805	Bgal	7	109	805	10.4342	0	A	H	A	H	G	L	22.4781	209.613	89.2764	0.0547709	33.2093	34.2825	33.2093	276	314	276	34	43.5	53	106	112	118	135	157.5	180	8	10.4342	5.4481	361.875	45.2344	1056.8	65.7575	0.881755	WVERWKAA	0	0	0	0
	806	Bgal	0	75	806	0	5.72273	G	L	A	H	H	L	0	186.857	100	0	34.9503	36.1365	34.9503	277	315	277	35	44.5	54	106	112	118	135	157.5	180	5	5.72273	4.4338	172.892	34.5783	742.324	76.7094	0.421273	GHYQA	20	0	0	0
	807	Bgal	1	75	807	3.84443	5.33746	H	L	G	L	Y	L	10.8473	295.102	96.3242	0.0264309	33.2963	35.0344	33.2963	278	316	278	35	44.5	54	106	112	118	136	158.5	181	5	5.72273	4.4338	172.892	34.5783	742.324	76.7094	0.421273	GHYQA	20	0	0	0
	808	Bgal	2	75	808	5.51297	5.75319	Y	L	H	L	Q	L	49.9708	332.269	84.9607	0.12176	33.6122	35.2733	33.6122	279	317	279	35	44.5	54	106	112	118	137	159.5	182	5	5.72273	4.4338	172.892	34.5783	742.324	76.7094	0.421273	GHYQA	20	0	0	0
	809	Bgal	3	75	809	5.11624	3.76218	Q	L	Y	L	A	L	93.6949	281.334	66.6962	0.2283	37.199	38.5941	37.199	280	318	280	35	44.5	54	106	112	118	138	160.5	183	5	5.72273	4.4338	172.892	34.5783	742.324	76.7094	0.421273	GHYQA	20	0	0	0
	810	Bgal	4	75	810	5.72273	0	A	L	Q	L	E	E	18.3787	207.314	91.1348	0.0447822	38.4846	40.1801	38.4846	281	319	281	35	44.5	54	106	112	118	139	161.5	184	5	5.72273	4.4338	172.892	34.5783	742.324	76.7094	0.421273	GHYQA	20	0	0	0
	811	Bgal	0	163	811	0	29.4229	E	E	A	L	A	E	129.684	289.051	55.1347	0.315991	41.9487	43.7604	41.9487	282	320	282	35	44.5	54	106	112	118	140	162.5	185	11	29.4229	9.99843	725.954	65.9958	1515.94	52.1121	1.76888	EAALLQCTADT	0	0	0	18.1818
	812	Bgal	1	163	812	3.6927	25.8514	A	E	E	E	A	E	37.2824	208.221	82.0948	0.0908434	43.8118	45.9385	43.8118	283	321	283	35	44.5	54	107	113	119	140	162.5	185	11	29.4229	9.99843	725.954	65.9958	1515.94	52.1121	1.76888	EAALLQCTADT	0	0	0	18.1818
	813	Bgal	2	163	813	6.49286	24.826	A	E	A	E	L	E	32.455	208.078	84.4025	0.0790809	47.0734	49.0988	47.0734	284	322	284	35	44.5	54	108	114	120	140	162.5	185	11	29.4229	9.99843	725.954	65.9958	1515.94	52.1121	1.76888	EAALLQCTADT	0	0	0	18.1818
	814	Bgal	3	163	814	9.73983	21.1747	L	E	A	E	L	E	54.8763	277.806	80.2465	0.133713	49.2951	51.6043	49.2951	285	323	285	35	44.5	54	109	115	121	140	162.5	185	11	29.4229	9.99843	725.954	65.9958	1515.94	52.1121	1.76888	EAALLQCTADT	0	0	0	18.1818
	815	Bgal	4	163	815	12.4933	20.6105	L	E	L	E	Q	E	110.71	282.02	60.744	0.269759	50.6009	52.9468	50.6009	286	324	286	35	44.5	54	110	116	122	140	162.5	185	11	29.4229	9.99843	725.954	65.9958	1515.94	52.1121	1.76888	EAALLQCTADT	0	0	0	18.1818
	816	Bgal	5	163	816	15.1713	16.8921	Q	E	L	E	C	E	93.3376	289.37	67.7446	0.227429	52.3528	54.9863	52.3528	287	325	287	35	44.5	54	111	117	123	140	162.5	185	11	29.4229	9.99843	725.954	65.9958	1515.94	52.1121	1.76888	EAALLQCTADT	0	0	0	18.1818
	817	Bgal	6	163	817	16.5043	13.8693	C	E	Q	E	T	E	29.1972	239.82	87.8254	0.0711427	53.4175	56.2533	53.4175	288	326	288	35	44.5	54	112	118	124	140	162.5	185	11	29.4229	9.99843	725.954	65.9958	1515.94	52.1121	1.76888	EAALLQCTADT	0	0	0	18.1818
	818	Bgal	7	163	818	20.2869	10.3581	T	E	C	E	A	E	49.6333	242.681	79.5479	0.120938	56.0312	59.072	56.0312	289	327	289	35	44.5	54	113	119	125	140	162.5	185	11	29.4229	9.99843	725.954	65.9958	1515.94	52.1121	1.76888	EAALLQCTADT	0	0	0	18.1818
	819	Bgal	8	163	819	22.9274	6.85803	A	E	T	E	D	E	26.4594	208.292	87.297	0.0644717	57.3701	60.6418	57.3701	290	328	290	35	44.5	54	114	120	126	140	162.5	185	11	29.4229	9.99843	725.954	65.9958	1515.94	52.1121	1.76888	EAALLQCTADT	0	0	0	18.1818
	820	Bgal	9	163	820	26.4337	3.74989	D	E	A	E	T	E	74.789	259.955	71.23	0.182233	59.3832	62.8468	59.3832	291	329	291	35	44.5	54	115	121	127	140	162.5	185	11	29.4229	9.99843	725.954	65.9958	1515.94	52.1121	1.76888	EAALLQCTADT	0	0	0	18.1818
	821	Bgal	10	163	821	29.4229	0	T	E	D	E	L	L	87.5303	245.253	64.3101	0.213279	61.2227	64.8712	61.2227	292	330	292	35	44.5	54	116	122	128	140	162.5	185	11	29.4229	9.99843	725.954	65.9958	1515.94	52.1121	1.76888	EAALLQCTADT	0	0	0	18.1818
	822	Bgal	0	76	822	0	5.55886	L	L	T	E	A	L	73.4812	278.802	73.644	0.179047	60.9423	64.7905	60.9423	293	331	293	35	44.5	54	117	123	129	140	162.5	185	3	5.55886	3.38773	238.877	79.6257	501.786	52.3946	0.582056	LAD	0	0	0	0
	823	Bgal	1	76	823	3.8573	3.80785	A	L	L	L	D	L	89.3674	209.778	57.3989	0.217755	63.0482	67.0823	63.0482	294	332	294	35	44.5	54	117	123	129	141	163.5	186	3	5.55886	3.38773	238.877	79.6257	501.786	52.3946	0.582056	LAD	0	0	0	0
	824	Bgal	2	76	824	5.55886	0	D	L	A	L	A	E	76.0286	252.667	69.9096	0.185254	60.5486	64.7003	60.5486	295	333	295	35	44.5	54	117	123	129	142	164.5	187	3	5.55886	3.38773	238.877	79.6257	501.786	52.3946	0.582056	LAD	0	0	0	0
	825	Bgal	0	164	825	0	35.4305	A	E	D	L	V	E	0	209.306	100	0	57.9442	61.9451	57.9442	296	334	296	35	44.5	54	117	123	129	143	165.5	188	12	35.4305	11.4663	218.385	18.1987	1748.42	87.5096	0.532123	AVLITTAHAWQH	0	0	0	16.6667
	826	Bgal	1	164	826	3.79884	32.4669	V	E	A	E	L	E	0	251.62	100	0	57.2914	61.0532	57.2914	297	335	297	35	44.5	54	118	124	130	143	165.5	188	12	35.4305	11.4663	218.385	18.1987	1748.42	87.5096	0.532123	AVLITTAHAWQH	0	0	0	16.6667
	827	Bgal	2	164	827	6.41901	29.438	L	E	V	E	I	E	39.0796	279.619	86.024	0.0952225	54.9433	58.5962	54.9433	298	336	298	35	44.5	54	119	125	131	143	165.5	188	12	35.4305	11.4663	218.385	18.1987	1748.42	87.5096	0.532123	AVLITTAHAWQH	0	0	0	16.6667
	828	Bgal	3	164	828	9.93439	25.8461	I	E	L	E	T	E	0	273.041	100	0	53.095	56.5138	53.095	299	337	299	35	44.5	54	120	126	132	143	165.5	188	12	35.4305	11.4663	218.385	18.1987	1748.42	87.5096	0.532123	AVLITTAHAWQH	0	0	0	16.6667
	829	Bgal	4	164	829	12.9351	23.2039	T	E	I	E	T	E	39.9964	245.785	83.7271	0.0974564	51.3959	54.6681	51.3959	300	338	300	35	44.5	54	121	127	133	143	165.5	188	12	35.4305	11.4663	218.385	18.1987	1748.42	87.5096	0.532123	AVLITTAHAWQH	0	0	0	16.6667
	830	Bgal	5	164	830	16.4052	19.4651	T	E	T	E	A	E	1.55022	242.674	99.3612	0.00377732	49.3772	52.3926	49.3772	301	339	301	35	44.5	54	122	128	134	143	165.5	188	12	35.4305	11.4663	218.385	18.1987	1748.42	87.5096	0.532123	AVLITTAHAWQH	0	0	0	16.6667
	831	Bgal	6	164	831	19.8774	16.5246	A	E	T	E	H	E	11.6989	208.016	94.376	0.0285059	47.6619	50.4518	47.6619	302	340	302	35	44.5	54	123	129	135	143	165.5	188	12	35.4305	11.4663	218.385	18.1987	1748.42	87.5096	0.532123	AVLITTAHAWQH	0	0	0	16.6667
	832	Bgal	7	164	832	22.9088	12.8726	H	E	A	E	A	E	0.377384	292.209	99.8709	0.000919545	45.5313	48.0632	45.5313	303	341	303	35	44.5	54	124	130	136	143	165.5	188	12	35.4305	11.4663	218.385	18.1987	1748.42	87.5096	0.532123	AVLITTAHAWQH	0	0	0	16.6667
	833	Bgal	8	164	833	26.5475	9.79247	A	E	H	E	W	E	4.7802	207.848	97.7001	0.0116476	44.2283	46.4399	44.2283	304	342	304	35	44.5	54	125	131	137	143	165.5	188	12	35.4305	11.4663	218.385	18.1987	1748.42	87.5096	0.532123	AVLITTAHAWQH	0	0	0	16.6667
	834	Bgal	9	164	834	28.5244	7.10122	W	E	A	E	Q	E	11.6989	356.326	96.7168	0.0285059	41.2241	43.3169	41.2241	305	343	305	35	44.5	54	126	132	138	143	165.5	188	12	35.4305	11.4663	218.385	18.1987	1748.42	87.5096	0.532123	AVLITTAHAWQH	0	0	0	16.6667
	835	Bgal	10	164	835	31.9811	3.75774	Q	E	W	E	H	E	67.46	291.947	76.8931	0.164375	41.661	43.2977	41.661	306	344	306	35	44.5	54	127	133	139	143	165.5	188	12	35.4305	11.4663	218.385	18.1987	1748.42	87.5096	0.532123	AVLITTAHAWQH	0	0	0	16.6667
	836	Bgal	11	164	836	35.4305	0	H	E	Q	E	Q	L	41.7431	288.91	85.5515	0.101712	40.3866	41.6172	40.3866	307	345	307	35	44.5	54	128	134	140	143	165.5	188	12	35.4305	11.4663	218.385	18.1987	1748.42	87.5096	0.532123	AVLITTAHAWQH	0	0	0	16.6667
	837	Bgal	0	77	837	0	3.84503	Q	L	H	E	G	L	166.543	287.485	42.069	0.405803	42.5784	43.3832	42.5784	308	346	308	35	44.5	54	129	135	141	143	165.5	188	2	3.84503	3.31383	241.699	120.85	370.995	34.851	0.588932	QG	50	0	0	0
	838	Bgal	1	77	838	3.84503	0	G	L	Q	L	K	E	75.1565	186.223	59.6418	0.183129	44.7096	45.7262	44.7096	309	347	309	35	44.5	54	129	135	141	144	166.5	189	2	3.84503	3.31383	241.699	120.85	370.995	34.851	0.588932	QG	50	0	0	0
	839	Bgal	0	165	839	0	36.4361	K	E	G	L	T	E	80.425	306.807	73.7864	0.195966	41.8799	43.1151	41.8799	310	348	310	35	44.5	54	129	135	141	145	167.5	190	13	36.4361	12.2048	463.238	35.6337	2009.11	76.9431	1.12874	KTLFISRKTYRID	0	0	7.69231	15.3846
	840	Bgal	1	165	840	3.78955	32.9182	T	E	K	E	L	E	49.328	244.687	79.8404	0.120194	41.5902	43.2961	41.5902	311	349	311	35	44.5	54	130	136	142	145	167.5	190	13	36.4361	12.2048	463.238	35.6337	2009.11	76.9431	1.12874	KTLFISRKTYRID	0	0	7.69231	15.3846
	841	Bgal	2	165	841	6.11515	32.4339	L	E	T	E	F	E	2.57077	281.514	99.0868	0.00626401	38.0225	39.9295	38.0225	312	350	312	35	44.5	54	131	137	143	145	167.5	190	13	36.4361	12.2048	463.238	35.6337	2009.11	76.9431	1.12874	KTLFISRKTYRID	0	0	7.69231	15.3846
	842	Bgal	3	165	842	9.19473	28.7508	F	E	L	E	I	E	1.63533	312.384	99.4765	0.0039847	38.8252	41.1876	38.8252	313	351	313	35	44.5	54	132	138	144	145	167.5	190	13	36.4361	12.2048	463.238	35.6337	2009.11	76.9431	1.12874	KTLFISRKTYRID	0	0	7.69231	15.3846
	843	Bgal	4	165	843	11.1301	26.1063	I	E	F	E	S	E	46.3945	274.849	83.12	0.113046	41.9382	44.4965	41.9382	314	352	314	35	44.5	54	133	139	145	145	167.5	190	13	36.4361	12.2048	463.238	35.6337	2009.11	76.9431	1.12874	KTLFISRKTYRID	0	0	7.69231	15.3846
	844	Bgal	5	165	844	14.4294	22.5616	S	E	I	E	R	E	0	222.626	100	0	42.1533	45.0562	42.1533	315	353	315	35	44.5	54	134	140	146	145	167.5	190	13	36.4361	12.2048	463.238	35.6337	2009.11	76.9431	1.12874	KTLFISRKTYRID	0	0	7.69231	15.3846
	845	Bgal	6	165	845	17.5235	19.5773	R	E	S	E	K	E	106.609	337.103	68.3749	0.259767	45.0495	48.1676	45.0495	316	354	316	35	44.5	54	135	141	147	145	167.5	190	13	36.4361	12.2048	463.238	35.6337	2009.11	76.9431	1.12874	KTLFISRKTYRID	0	0	7.69231	15.3846
	846	Bgal	7	165	846	20.5958	16.0903	K	E	R	E	T	E	1.86316	302.255	99.3836	0.00453984	45.7327	49.0973	45.7327	317	355	317	35	44.5	54	136	142	148	145	167.5	190	13	36.4361	12.2048	463.238	35.6337	2009.11	76.9431	1.12874	KTLFISRKTYRID	0	0	7.69231	15.3846
	847	Bgal	8	165	847	24.149	12.6936	T	E	K	E	Y	E	43.7971	243.859	82.04	0.106717	48.4361	52.0087	48.4361	318	356	318	35	44.5	54	137	143	149	145	167.5	190	13	36.4361	12.2048	463.238	35.6337	2009.11	76.9431	1.12874	KTLFISRKTYRID	0	0	7.69231	15.3846
	848	Bgal	9	165	848	26.75	9.69232	Y	E	T	E	R	E	0.446441	331.087	99.8652	0.00108781	49.5202	53.2128	49.5202	319	357	319	35	44.5	54	138	144	150	145	167.5	190	13	36.4361	12.2048	463.238	35.6337	2009.11	76.9431	1.12874	KTLFISRKTYRID	0	0	7.69231	15.3846
	849	Bgal	10	165	849	30.3314	6.26283	R	E	Y	E	I	E	98.1782	339.484	71.0802	0.239224	51.8681	55.7708	51.8681	320	358	320	35	44.5	54	139	145	151	145	167.5	190	13	36.4361	12.2048	463.238	35.6337	2009.11	76.9431	1.12874	KTLFISRKTYRID	0	0	7.69231	15.3846
	850	Bgal	11	165	850	32.9799	3.78541	I	E	R	E	D	E	0	275.083	100	0	53.5019	57.4665	53.5019	321	359	321	35	44.5	54	140	146	152	145	167.5	190	13	36.4361	12.2048	463.238	35.6337	2009.11	76.9431	1.12874	KTLFISRKTYRID	0	0	7.69231	15.3846
	851	Bgal	12	165	851	36.4361	0	D	E	I	E	G	L	31.9903	249.003	87.1526	0.0779486	55.6051	59.765	55.6051	322	360	322	35	44.5	54	141	147	153	145	167.5	190	13	36.4361	12.2048	463.238	35.6337	2009.11	76.9431	1.12874	KTLFISRKTYRID	0	0	7.69231	15.3846
	852	Bgal	0	78	852	0	5.38282	G	L	D	E	S	L	12.2687	186.425	93.4189	0.0298943	58.3847	62.6245	58.3847	323	361	323	35	44.5	54	142	148	154	145	167.5	190	3	5.38282	2.75083	73.1299	24.3766	377.618	80.6339	0.178191	GSG	66.6667	0	33.3333	0
	853	Bgal	1	78	853	3.78784	3.76856	S	L	G	L	G	L	58.9903	222.765	73.519	0.143738	56.1094	60.4872	56.1094	324	362	324	35	44.5	54	142	148	154	146	168.5	191	3	5.38282	2.75083	73.1299	24.3766	377.618	80.6339	0.178191	GSG	66.6667	0	33.3333	0
	854	Bgal	2	78	854	5.38282	0	G	L	S	L	Q	E	1.87087	186.456	98.9966	0.00455862	54.3484	58.5496	54.3484	325	363	325	35	44.5	54	142	148	154	147	169.5	192	3	5.38282	2.75083	73.1299	24.3766	377.618	80.6339	0.178191	GSG	66.6667	0	33.3333	0
	855	Bgal	0	166	855	0	28.9415	Q	E	G	L	M	E	59.0135	290.358	79.6756	0.143794	51.0877	55.3377	51.0877	326	364	326	35	44.5	54	142	148	154	148	170.5	193	10	28.9415	9.92456	271.144	27.1144	1480.67	81.6878	0.660677	QMAITVDVEV	0	0	0	10
	856	Bgal	1	166	856	3.78905	25.4669	M	E	Q	E	A	E	0	289.521	100	0	49.4035	53.4588	49.4035	327	365	327	35	44.5	54	143	149	155	148	170.5	193	10	28.9415	9.92456	271.144	27.1144	1480.67	81.6878	0.660677	QMAITVDVEV	0	0	0	10
	857	Bgal	2	166	857	6.33963	23.03	A	E	M	E	I	E	33.5712	208.501	83.8988	0.0818006	47.6554	51.7661	47.6554	328	366	328	35	44.5	54	144	150	156	148	170.5	193	10	28.9415	9.92456	271.144	27.1144	1480.67	81.6878	0.660677	QMAITVDVEV	0	0	0	10
	858	Bgal	3	166	858	9.66568	19.3511	I	E	A	E	T	E	2.47378	276.499	99.1053	0.00602769	45.2964	49.2001	45.2964	329	367	329	35	44.5	54	145	151	157	148	170.5	193	10	28.9415	9.92456	271.144	27.1144	1480.67	81.6878	0.660677	QMAITVDVEV	0	0	0	10
	859	Bgal	4	166	859	12.9832	16.6794	T	E	I	E	V	E	36.0337	246.743	85.3963	0.0878008	44.3891	48.2252	44.3891	330	368	330	35	44.5	54	146	152	158	148	170.5	193	10	28.9415	9.92456	271.144	27.1144	1480.67	81.6878	0.660677	QMAITVDVEV	0	0	0	10
	860	Bgal	5	166	860	16.1392	13.0105	V	E	T	E	D	E	0.377384	252.425	99.8505	0.000919545	42.0007	45.5996	42.0007	331	369	331	35	44.5	54	147	153	159	148	170.5	193	10	28.9415	9.92456	271.144	27.1144	1480.67	81.6878	0.660677	QMAITVDVEV	0	0	0	10
	861	Bgal	6	166	861	19.7395	10.1238	D	E	V	E	V	E	38.5186	261.56	85.2735	0.0938556	41.5108	44.9142	41.5108	332	370	332	35	44.5	54	148	154	160	148	170.5	193	10	28.9415	9.92456	271.144	27.1144	1480.67	81.6878	0.660677	QMAITVDVEV	0	0	0	10
	862	Bgal	7	166	862	22.614	6.52322	V	E	D	E	E	E	0.994478	251.007	99.6038	0.00242318	39.2218	42.3364	39.2218	333	371	333	35	44.5	54	149	155	161	148	170.5	193	10	28.9415	9.92456	271.144	27.1144	1480.67	81.6878	0.660677	QMAITVDVEV	0	0	0	10
	863	Bgal	8	166	863	26.3077	3.7956	E	E	V	E	V	E	74.9752	290.81	74.2185	0.182687	39.0895	41.8915	39.0895	334	372	334	35	44.5	54	150	156	162	148	170.5	193	10	28.9415	9.92456	271.144	27.1144	1480.67	81.6878	0.660677	QMAITVDVEV	0	0	0	10
	864	Bgal	9	166	864	28.9415	0	V	E	E	E	A	L	25.1858	251.292	89.9775	0.0613686	36.2943	38.8273	36.2943	335	373	335	35	44.5	54	151	157	163	148	170.5	193	10	28.9415	9.92456	271.144	27.1144	1480.67	81.6878	0.660677	QMAITVDVEV	0	0	0	10
	865	Bgal	0	79	865	0	14.03	A	L	V	E	S	L	24.2304	208.294	88.3672	0.0590405	37.1184	39.186	37.1184	336	374	336	35	44.5	54	152	158	164	148	170.5	193	8	14.03	5.86967	326.73	40.8412	1001	67.3597	0.79612	ASDTPHPA	0	25	12.5	12.5
	866	Bgal	1	79	866	3.90085	15.0724	S	L	A	L	D	L	122.883	224.167	45.1825	0.29942	35.5438	37.4917	35.5438	337	375	337	35	44.5	54	152	158	164	149	171.5	194	8	14.03	5.86967	326.73	40.8412	1001	67.3597	0.79612	ASDTPHPA	0	25	12.5	12.5
	867	Bgal	2	79	867	5.68928	15.2535	D	L	S	L	T	L	98.7485	251.763	60.7771	0.240614	34.7008	36.1651	34.7008	338	376	338	35	44.5	54	152	158	164	150	172.5	195	8	14.03	5.86967	326.73	40.8412	1001	67.3597	0.79612	ASDTPHPA	0	25	12.5	12.5
	868	Bgal	3	79	868	5.695	11.7896	T	L	D	L	P	L	13.6221	240.317	94.3316	0.0331919	32.8516	34.5005	32.8516	339	377	339	35	44.5	54	152	158	164	151	173.5	196	8	14.03	5.86967	326.73	40.8412	1001	67.3597	0.79612	ASDTPHPA	0	25	12.5	12.5
	869	Bgal	4	79	869	8.63074	9.24349	P	L	T	L	H	L	17.6895	235.734	92.496	0.0431028	29.1459	30.9708	29.1459	340	378	340	35	44.5	54	152	158	164	152	174.5	197	8	14.03	5.86967	326.73	40.8412	1001	67.3597	0.79612	ASDTPHPA	0	25	12.5	12.5
	870	Bgal	5	79	870	9.20734	6.71642	H	L	P	L	P	L	48.4598	291.307	83.3647	0.118079	28.1689	30.6298	28.1689	341	379	341	35	44.5	54	152	158	164	153	175.5	198	8	14.03	5.86967	326.73	40.8412	1001	67.3597	0.79612	ASDTPHPA	0	25	12.5	12.5
	871	Bgal	6	79	871	10.2643	3.79716	P	L	H	L	A	L	0.251589	234.304	99.8926	0.00061303	29.0926	31.7464	29.0926	342	380	342	35	44.5	54	152	158	164	154	176.5	199	8	14.03	5.86967	326.73	40.8412	1001	67.3597	0.79612	ASDTPHPA	0	25	12.5	12.5
	872	Bgal	7	79	872	14.03	0	A	L	P	L	R	E	0.844925	211.071	99.5997	0.00205877	26.9295	29.8818	26.9295	343	381	343	35	44.5	54	152	158	164	155	177.5	200	8	14.03	5.86967	326.73	40.8412	1001	67.3597	0.79612	ASDTPHPA	0	25	12.5	12.5
	873	Bgal	0	167	873	0	20.0017	R	E	A	L	I	E	2.16439	330.544	99.3452	0.00527383	29.4813	32.7823	29.4813	344	382	344	35	44.5	54	152	158	164	156	178.5	201	8	20.0017	7.92973	54.9652	6.87065	1329.78	95.8666	0.13393	RIGLNCQL	12.5	0	0	0
	874	Bgal	1	167	874	3.84179	19.4167	I	E	R	E	G	E	0.628973	271.412	99.7683	0.00153258	32.9982	36.3703	32.9982	345	383	345	35	44.5	54	153	159	165	156	178.5	201	8	20.0017	7.92973	54.9652	6.87065	1329.78	95.8666	0.13393	RIGLNCQL	12.5	0	0	0
	875	Bgal	2	167	875	6.24399	16.0099	G	E	I	E	L	E	0.783577	183.812	99.5737	0.00190929	35.0679	38.5808	35.0679	346	384	346	35	44.5	54	154	160	166	156	178.5	201	8	20.0017	7.92973	54.9652	6.87065	1329.78	95.8666	0.13393	RIGLNCQL	12.5	0	0	0
	876	Bgal	3	167	876	9.38524	12.6496	L	E	G	E	N	E	5.78469	279.995	97.934	0.0140952	37.6956	41.1305	37.6956	347	385	347	35	44.5	54	155	161	167	156	178.5	201	8	20.0017	7.92973	54.9652	6.87065	1329.78	95.8666	0.13393	RIGLNCQL	12.5	0	0	0
	877	Bgal	4	167	877	11.0128	9.59556	N	E	L	E	C	E	23.7298	251.576	90.5676	0.0578207	37.7281	41.021	37.7281	348	386	348	35	44.5	54	156	162	168	156	178.5	201	8	20.0017	7.92973	54.9652	6.87065	1329.78	95.8666	0.13393	RIGLNCQL	12.5	0	0	0
	878	Bgal	5	167	878	14.7276	6.2883	C	E	N	E	Q	E	3.08295	235.549	98.6912	0.00751201	40.3521	43.5613	40.3521	349	387	349	35	44.5	54	157	163	169	156	178.5	201	8	20.0017	7.92973	54.9652	6.87065	1329.78	95.8666	0.13393	RIGLNCQL	12.5	0	0	0
	879	Bgal	6	167	879	17.5363	3.77353	Q	E	C	E	L	E	18.0361	289.747	93.7752	0.0439473	41.1138	44.2489	41.1138	350	388	350	35	44.5	54	158	164	170	156	178.5	201	8	20.0017	7.92973	54.9652	6.87065	1329.78	95.8666	0.13393	RIGLNCQL	12.5	0	0	0
	880	Bgal	7	167	880	20.0017	0	L	E	Q	E	A	L	0.754768	279.725	99.7302	0.00183909	43.0095	46.4056	43.0095	351	389	351	35	44.5	54	159	165	171	156	178.5	201	8	20.0017	7.92973	54.9652	6.87065	1329.78	95.8666	0.13393	RIGLNCQL	12.5	0	0	0
	881	Bgal	0	80	881	0	13.0821	A	L	L	E	Q	L	38.7586	211.026	81.6332	0.0944404	45.8153	49.0898	45.8153	352	390	352	35	44.5	54	160	166	172	156	178.5	201	5	13.0821	5.3681	342.201	68.4403	764.641	55.2468	0.833818	AQVAE	0	0	0	0
	882	Bgal	1	80	882	3.78082	9.50817	Q	L	A	L	V	L	68.6845	289.302	76.2586	0.167359	45.056	48.5711	45.056	353	391	353	35	44.5	54	160	166	172	157	179.5	202	5	13.0821	5.3681	342.201	68.4403	764.641	55.2468	0.833818	AQVAE	0	0	0	0
	883	Bgal	2	80	883	6.89082	6.44185	V	L	Q	L	A	L	70.0503	249.762	71.9532	0.170687	42.5869	46.1278	42.5869	354	392	354	35	44.5	54	160	166	172	158	180.5	203	5	13.0821	5.3681	342.201	68.4403	764.641	55.2468	0.833818	AQVAE	0	0	0	0
	884	Bgal	3	80	884	9.60439	3.77909	A	L	V	L	E	L	14.1704	206.756	93.1463	0.034528	42.5749	46.439	42.5749	355	393	355	35	44.5	54	160	166	172	159	181.5	204	5	13.0821	5.3681	342.201	68.4403	764.641	55.2468	0.833818	AQVAE	0	0	0	0
	885	Bgal	4	80	885	13.0821	0	E	L	A	L	R	E	150.538	286.325	47.4243	0.366804	41.0943	45.0377	41.0943	356	394	356	35	44.5	54	160	166	172	160	182.5	205	5	13.0821	5.3681	342.201	68.4403	764.641	55.2468	0.833818	AQVAE	0	0	0	0
	886	Bgal	0	168	886	0	14.7469	R	E	E	L	V	E	109.158	336.019	67.5144	0.265977	39.4153	43.6484	39.4153	357	395	357	35	44.5	54	160	166	172	161	183.5	206	8	14.7469	6.8092	188.326	23.5407	1238.17	84.79	0.45888	RVNWLGLG	25	0	0	0
	887	Bgal	1	168	887	3.8008	11.9703	V	E	R	E	N	E	0	251.269	100	0	37.5623	41.9304	37.5623	358	396	358	35	44.5	54	161	167	173	161	183.5	206	8	14.7469	6.8092	188.326	23.5407	1238.17	84.79	0.45888	RVNWLGLG	25	0	0	0
	888	Bgal	2	168	888	6.59641	10.8258	N	E	V	E	W	E	34.4839	258.568	86.6635	0.0840244	38.261	42.9019	38.261	359	397	359	35	44.5	54	162	168	174	161	183.5	206	8	14.7469	6.8092	188.326	23.5407	1238.17	84.79	0.45888	RVNWLGLG	25	0	0	0
	889	Bgal	3	168	889	10.1162	8.90193	W	E	N	E	L	E	0	338.324	100	0	36.7064	41.476	36.7064	360	398	360	35	44.5	54	163	169	175	161	183.5	206	8	14.7469	6.8092	188.326	23.5407	1238.17	84.79	0.45888	RVNWLGLG	25	0	0	0
	890	Bgal	4	168	890	13.6828	8.69467	L	E	W	E	G	E	10.1775	277.829	96.3368	0.0247988	36.592	41.5692	36.592	361	399	361	35	44.5	54	164	170	176	161	183.5	206	8	14.7469	6.8092	188.326	23.5407	1238.17	84.79	0.45888	RVNWLGLG	25	0	0	0
	891	Bgal	5	168	891	15.6766	6.4918	G	E	L	E	L	E	0	183.784	100	0	33.1996	38.2124	33.1996	362	400	362	35	44.5	54	165	171	177	161	183.5	206	8	14.7469	6.8092	188.326	23.5407	1238.17	84.79	0.45888	RVNWLGLG	25	0	0	0
	892	Bgal	6	168	892	16.7391	3.80866	L	E	G	E	G	E	32.7066	280.662	88.3466	0.0796939	29.5112	34.5906	29.5112	363	401	363	35	44.5	54	166	172	178	161	183.5	206	8	14.7469	6.8092	188.326	23.5407	1238.17	84.79	0.45888	RVNWLGLG	25	0	0	0
	893	Bgal	7	168	893	14.7469	0	G	E	L	E	P	L	1.79995	184.113	99.0224	0.00438581	28.5055	33.5385	28.5055	364	402	364	35	44.5	54	167	173	179	161	183.5	206	8	14.7469	6.8092	188.326	23.5407	1238.17	84.79	0.45888	RVNWLGLG	25	0	0	0
	894	Bgal	0	81	894	0	8.59746	P	L	G	E	Q	L	33.7234	238.145	85.8391	0.0821715	28.7735	33.7141	28.7735	365	403	365	35	44.5	54	168	174	180	161	183.5	206	4	8.59746	4.5198	120.308	30.077	666.589	81.9517	0.293146	PQEN	0	25	0	0
	895	Bgal	1	81	895	3.77668	6.31958	Q	L	P	L	E	L	71.4402	281.796	74.6482	0.174073	25.3889	30.2112	25.3889	366	404	366	35	44.5	54	168	174	180	162	184.5	207	4	8.59746	4.5198	120.308	30.077	666.589	81.9517	0.293146	PQEN	0	25	0	0
	896	Bgal	2	81	896	6.65082	3.90572	E	L	Q	L	N	L	12.7543	288.497	95.5791	0.0310774	24.329	28.9208	24.329	367	405	367	35	44.5	54	168	174	180	163	185.5	208	4	8.59746	4.5198	120.308	30.077	666.589	81.9517	0.293146	PQEN	0	25	0	0
	897	Bgal	3	81	897	8.59746	0	N	L	E	L	Y	E	2.3901	252.434	99.0532	0.00582379	23.0981	27.8466	23.0981	368	406	368	35	44.5	54	168	174	180	164	186.5	209	4	8.59746	4.5198	120.308	30.077	666.589	81.9517	0.293146	PQEN	0	25	0	0
	899	Bgal	0	82	899	0	3.78577	P	L	Y	E	D	L	29.0134	239.924	87.9072	0.070695	23.052	27.6244	23.052	370	408	370	35	44.5	54	169	175	181	165	187.5	210	2	3.78577	2.84681	40.6974	20.3487	382.56	89.3618	0.0991645	PD	0	50	0	0
	900	Bgal	1	82	900	3.78577	0	D	L	P	L	R	E	11.684	252.522	95.3731	0.0284696	19.4488	24.1104	19.4488	371	409	371	35	44.5	54	169	175	181	166	188.5	211	2	3.78577	2.84681	40.6974	20.3487	382.56	89.3618	0.0991645	PD	0	50	0	0
	902	Bgal	0	83	902	0	5.63845	L	L	R	E	T	L	48.1127	283.44	83.0254	0.117233	21.9954	27.1227	21.9954	373	411	373	35	44.5	54	170	176	182	167	189.5	212	4	5.63845	3.66286	132.315	33.0788	571.402	76.8437	0.322404	LTAA	0	0	0	25
	903	Bgal	1	83	903	3.75297	5.51771	T	L	L	L	A	L	57.8025	246.478	76.5487	0.140843	21.7787	27.1616	21.7787	374	412	374	35	44.5	54	170	176	182	168	190.5	213	4	5.63845	3.66286	132.315	33.0788	571.402	76.8437	0.322404	LTAA	0	0	0	25
	904	Bgal	2	83	904	5.66716	3.81081	A	L	T	L	A	L	9.65222	210.185	95.4078	0.0235189	22.0333	27.438	22.0333	375	413	375	35	44.5	54	170	176	182	169	191.5	214	4	5.63845	3.66286	132.315	33.0788	571.402	76.8437	0.322404	LTAA	0	0	0	25
	905	Bgal	3	83	905	5.63845	0	A	L	A	L	C	E	16.7479	208.897	91.9827	0.0408086	25.1559	30.4298	25.1559	376	414	376	35	44.5	54	170	176	182	170	192.5	215	4	5.63845	3.66286	132.315	33.0788	571.402	76.8437	0.322404	LTAA	0	0	0	25
	906	Bgal	0	169	906	0	18.2888	C	E	A	L	F	E	13.5424	242.421	94.4137	0.0329977	28.5875	33.9415	28.5875	377	415	377	35	44.5	54	170	176	182	171	193.5	216	8	18.2888	7.01192	336.134	42.0167	1312.22	74.3843	0.819035	CFDRWDLP	0	12.5	0	0
	907	Bgal	1	169	907	3.70088	18.2811	F	E	C	E	D	E	12.556	312.034	95.9761	0.0305942	31.6727	36.9599	31.6727	378	416	378	35	44.5	54	171	177	183	171	193.5	216	8	18.2888	7.01192	336.134	42.0167	1312.22	74.3843	0.819035	CFDRWDLP	0	12.5	0	0
	908	Bgal	2	169	908	6.1817	16.1642	D	E	F	E	R	E	28.5476	258.837	88.9708	0.06956	34.3979	39.6414	34.3979	379	417	379	35	44.5	54	172	178	184	171	193.5	216	8	18.2888	7.01192	336.134	42.0167	1312.22	74.3843	0.819035	CFDRWDLP	0	12.5	0	0
	909	Bgal	3	169	909	9.48453	13.8122	R	E	D	E	W	E	88.1058	335.576	73.7449	0.214681	36.7851	41.8859	36.7851	380	418	380	35	44.5	54	173	179	185	171	193.5	216	8	18.2888	7.01192	336.134	42.0167	1312.22	74.3843	0.819035	CFDRWDLP	0	12.5	0	0
	910	Bgal	4	169	910	9.87901	10.2857	W	E	R	E	D	E	38.4932	355.505	89.1723	0.0937936	35.0564	40.0001	35.0564	381	419	381	35	44.5	54	174	180	186	171	193.5	216	8	18.2888	7.01192	336.134	42.0167	1312.22	74.3843	0.819035	CFDRWDLP	0	12.5	0	0
	911	Bgal	5	169	911	13.4528	7.15852	D	E	W	E	L	E	74.5064	255.912	70.8859	0.181545	36.8416	41.5774	36.8416	382	420	382	35	44.5	54	175	181	187	171	193.5	216	8	18.2888	7.01192	336.134	42.0167	1312.22	74.3843	0.819035	CFDRWDLP	0	12.5	0	0
	912	Bgal	6	169	912	14.7887	3.77689	L	E	D	E	P	E	39.8769	280.354	85.7762	0.0971653	35.053	39.5533	35.053	383	421	383	35	44.5	54	176	182	188	171	193.5	216	8	18.2888	7.01192	336.134	42.0167	1312.22	74.3843	0.819035	CFDRWDLP	0	12.5	0	0
	913	Bgal	7	169	913	18.2888	0	P	E	L	E	L	H	40.5059	236.227	82.853	0.0986978	36.1368	40.3142	36.1368	384	422	384	35	44.5	54	177	183	189	171	193.5	216	8	18.2888	7.01192	336.134	42.0167	1312.22	74.3843	0.819035	CFDRWDLP	0	12.5	0	0
	914	Bgal	0	110	914	0	5.35744	L	H	P	E	S	H	17.1743	275.516	93.7665	0.0418474	35.6199	39.5674	35.6199	385	423	385	35	44.5	54	178	184	190	171	193.5	216	4	5.35744	3.87094	193.292	48.3229	643.917	69.9819	0.47098	LSDM	0	0	25	0
	915	Bgal	1	110	915	3.84189	5.51432	S	H	L	H	D	H	86.1351	225.148	61.7428	0.209879	33.6879	37.4153	33.6879	386	424	386	36	45.5	55	178	184	190	171	193.5	216	4	5.35744	3.87094	193.292	48.3229	643.917	69.9819	0.47098	LSDM	0	0	25	0
	916	Bgal	2	110	916	5.39015	3.83088	D	H	S	H	M	H	86.9403	262.318	66.8569	0.211841	31.0578	35.1145	31.0578	387	425	387	37	46.5	56	178	184	190	171	193.5	216	4	5.35744	3.87094	193.292	48.3229	643.917	69.9819	0.47098	LSDM	0	0	25	0
	917	Bgal	3	110	917	5.35744	0	M	H	D	H	Y	L	3.04185	288.152	98.9444	0.00741186	30.4695	34.5476	30.4695	388	426	388	38	47.5	57	178	184	190	171	193.5	216	4	5.35744	3.87094	193.292	48.3229	643.917	69.9819	0.47098	LSDM	0	0	25	0
	918	Bgal	0	84	918	0	8.99586	Y	L	M	H	T	L	47.1611	326.199	85.5422	0.114914	28.7557	32.4575	28.7557	389	427	389	39	48.5	58	178	184	190	171	193.5	216	12	8.99586	6.69905	196.613	16.3844	1415.23	86.1073	0.479073	YTPYVFPSENGL	8.33333	16.6667	8.33333	8.33333
	919	Bgal	1	84	919	3.77811	9.77873	T	L	Y	L	P	L	15.2981	245.158	93.7599	0.0372757	25.2702	28.9343	25.2702	390	428	390	39	48.5	58	178	184	190	172	194.5	217	12	8.99586	6.69905	196.613	16.3844	1415.23	86.1073	0.479073	YTPYVFPSENGL	8.33333	16.6667	8.33333	8.33333
	920	Bgal	2	84	920	6.21395	13.1916	P	L	T	L	Y	L	49.8147	234	78.7116	0.12138	25.542	28.6741	25.542	391	429	391	39	48.5	58	178	184	190	173	195.5	218	12	8.99586	6.69905	196.613	16.3844	1415.23	86.1073	0.479073	YTPYVFPSENGL	8.33333	16.6667	8.33333	8.33333
	921	Bgal	3	84	921	8.97964	13.7444	Y	L	P	L	V	L	6.8812	333.131	97.9344	0.016767	22.4884	25.3787	22.4884	392	430	392	39	48.5	58	178	184	190	174	196.5	219	12	8.99586	6.69905	196.613	16.3844	1415.23	86.1073	0.479073	YTPYVFPSENGL	8.33333	16.6667	8.33333	8.33333
	922	Bgal	4	84	922	12.1884	17.4414	V	L	Y	L	F	L	8.75305	252.111	96.5281	0.021328	22.9885	25.1655	22.9885	393	431	393	39	48.5	58	178	184	190	175	197.5	220	12	8.99586	6.69905	196.613	16.3844	1415.23	86.1073	0.479073	YTPYVFPSENGL	8.33333	16.6667	8.33333	8.33333
	923	Bgal	5	84	923	13.0759	16.8766	F	L	V	L	P	L	38.3511	311.122	87.6733	0.0934476	22.8535	24.7734	22.8535	394	432	394	39	48.5	58	178	184	190	176	198.5	221	12	8.99586	6.69905	196.613	16.3844	1415.23	86.1073	0.479073	YTPYVFPSENGL	8.33333	16.6667	8.33333	8.33333
	924	Bgal	6	84	924	10.5568	14.3752	P	L	F	L	S	L	4.06425	237.556	98.2891	0.00990308	25.2349	27.5185	25.2349	395	433	395	39	48.5	58	178	184	190	177	199.5	222	12	8.99586	6.69905	196.613	16.3844	1415.23	86.1073	0.479073	YTPYVFPSENGL	8.33333	16.6667	8.33333	8.33333
	925	Bgal	7	84	925	10.5572	11.7544	S	L	P	L	E	L	1.24154	220.884	99.4379	0.00302519	23.9611	26.5922	23.9611	396	434	396	39	48.5	58	178	184	190	178	200.5	223	12	8.99586	6.69905	196.613	16.3844	1415.23	86.1073	0.479073	YTPYVFPSENGL	8.33333	16.6667	8.33333	8.33333
	926	Bgal	8	84	926	9.67042	8.34053	E	L	S	L	N	L	9.93332	280.805	96.4626	0.0242038	24.771	27.9107	24.771	397	435	397	39	48.5	58	178	184	190	179	201.5	224	12	8.99586	6.69905	196.613	16.3844	1415.23	86.1073	0.479073	YTPYVFPSENGL	8.33333	16.6667	8.33333	8.33333
	927	Bgal	9	84	927	6.56332	5.90541	N	L	E	L	G	L	14.3741	253.493	94.3296	0.0350243	24.8105	28.4375	24.8105	398	436	398	39	48.5	58	178	184	190	180	202.5	225	12	8.99586	6.69905	196.613	16.3844	1415.23	86.1073	0.479073	YTPYVFPSENGL	8.33333	16.6667	8.33333	8.33333
	928	Bgal	10	84	928	5.28561	3.82613	G	L	N	L	L	L	0.740583	186.337	99.6026	0.00180453	26.6481	30.6786	26.6481	399	437	399	39	48.5	58	178	184	190	181	203.5	226	12	8.99586	6.69905	196.613	16.3844	1415.23	86.1073	0.479073	YTPYVFPSENGL	8.33333	16.6667	8.33333	8.33333
	929	Bgal	11	84	929	8.99586	0	L	L	G	L	R	E	0	279.769	100	0	26.9053	31.1348	26.9053	400	438	400	39	48.5	58	178	184	190	182	204.5	227	12	8.99586	6.69905	196.613	16.3844	1415.23	86.1073	0.479073	YTPYVFPSENGL	8.33333	16.6667	8.33333	8.33333
	930	Bgal	0	170	930	0	14.2979	R	E	L	L	C	E	6.94884	331.032	97.9009	0.0169318	28.4232	33.0094	28.4232	401	439	401	39	48.5	58	178	184	190	183	205.5	228	9	14.2979	7.70995	181.751	20.1945	1461.68	87.5657	0.442859	RCGTRELNY	11.1111	0	0	11.1111
	931	Bgal	1	170	931	3.73822	16.4966	C	E	R	E	G	E	7.37855	241.593	96.9459	0.0179788	28.5527	33.2566	28.5527	402	440	402	39	48.5	58	179	185	191	183	205.5	228	9	14.2979	7.70995	181.751	20.1945	1461.68	87.5657	0.442859	RCGTRELNY	11.1111	0	0	11.1111
	932	Bgal	2	170	932	6.89663	16.955	G	E	C	E	T	E	25.9572	187.123	86.1282	0.0632481	31.2115	36.0616	31.2115	403	441	403	39	48.5	58	180	186	192	183	205.5	228	9	14.2979	7.70995	181.751	20.1945	1461.68	87.5657	0.442859	RCGTRELNY	11.1111	0	0	11.1111
	933	Bgal	3	170	933	6.93194	13.4332	T	E	G	E	R	E	0	245.5	100	0	33.9632	38.7341	33.9632	404	442	404	39	48.5	58	181	187	193	183	205.5	228	9	14.2979	7.70995	181.751	20.1945	1461.68	87.5657	0.442859	RCGTRELNY	11.1111	0	0	11.1111
	934	Bgal	4	170	934	10.6852	13.6067	R	E	T	E	E	E	84.8905	340.074	75.0377	0.206847	37.5328	42.3648	37.5328	405	443	405	39	48.5	58	182	188	194	183	205.5	228	9	14.2979	7.70995	181.751	20.1945	1461.68	87.5657	0.442859	RCGTRELNY	11.1111	0	0	11.1111
	935	Bgal	5	170	935	11.2623	10.161	E	E	R	E	L	E	35.7048	289.843	87.6813	0.0869995	39.233	43.9787	39.233	406	444	406	39	48.5	58	183	189	195	183	205.5	228	9	14.2979	7.70995	181.751	20.1945	1461.68	87.5657	0.442859	RCGTRELNY	11.1111	0	0	11.1111
	936	Bgal	6	170	936	10.3767	6.5928	L	E	E	E	N	E	0.251589	276.6	99.909	0.00061303	38.7476	43.2982	38.7476	407	445	407	39	48.5	58	184	190	196	183	205.5	228	9	14.2979	7.70995	181.751	20.1945	1461.68	87.5657	0.442859	RCGTRELNY	11.1111	0	0	11.1111
	937	Bgal	7	170	937	13.2984	3.82798	N	E	L	E	Y	E	19.0076	262.542	92.7602	0.0463144	41.3033	45.7899	41.3033	408	446	408	39	48.5	58	185	191	197	183	205.5	228	9	14.2979	7.70995	181.751	20.1945	1461.68	87.5657	0.442859	RCGTRELNY	11.1111	0	0	11.1111
	938	Bgal	8	170	938	14.2979	0	Y	E	N	E	G	L	1.61157	329.254	99.5105	0.00392681	41.5566	45.7778	41.5566	409	447	409	39	48.5	58	186	192	198	183	205.5	228	9	14.2979	7.70995	181.751	20.1945	1461.68	87.5657	0.442859	RCGTRELNY	11.1111	0	0	11.1111
	939	Bgal	0	85	939	0	3.83382	G	L	Y	E	P	L	37.9433	185.006	79.4908	0.0924538	44.7732	48.8697	44.7732	410	448	410	39	48.5	58	187	193	199	183	205.5	228	2	3.83382	2.31853	66.3491	33.1746	311.809	78.7212	0.161668	GP	50	50	0	0
	940	Bgal	1	85	940	3.83382	0	P	L	G	L	H	E	28.4058	236.482	87.9882	0.0692145	47.6018	51.7351	47.6018	411	449	411	39	48.5	58	187	193	199	184	206.5	229	2	3.83382	2.31853	66.3491	33.1746	311.809	78.7212	0.161668	GP	50	50	0	0
	941	Bgal	0	171	941	0	15.1601	H	E	P	L	Q	E	1.78728	291.782	99.3875	0.00435493	45.239	49.4044	45.239	412	450	412	39	48.5	58	187	193	199	185	207.5	230	12	15.1601	8.30684	277.753	23.1461	1867.88	85.13	0.676782	HQWRGDFQFNIS	8.33333	0	8.33333	0
	942	Bgal	1	171	942	3.80076	16.3207	Q	E	H	E	W	E	24.5823	290.148	91.5277	0.059898	43.9325	48.3199	43.9325	413	451	413	39	48.5	58	188	194	200	185	207.5	230	12	15.1601	8.30684	277.753	23.1461	1867.88	85.13	0.676782	HQWRGDFQFNIS	8.33333	0	8.33333	0
	943	Bgal	2	171	943	6.81143	16.2479	W	E	Q	E	R	E	2.91916	352.226	99.1712	0.00711292	41.8368	46.2205	41.8368	414	452	414	39	48.5	58	189	195	201	185	207.5	230	12	15.1601	8.30684	277.753	23.1461	1867.88	85.13	0.676782	HQWRGDFQFNIS	8.33333	0	8.33333	0
	944	Bgal	3	171	944	10.292	19.1324	R	E	W	E	G	E	85.166	338.654	74.8516	0.207518	41.6996	46.2747	41.6996	415	453	415	39	48.5	58	190	196	202	185	207.5	230	12	15.1601	8.30684	277.753	23.1461	1867.88	85.13	0.676782	HQWRGDFQFNIS	8.33333	0	8.33333	0
	945	Bgal	4	171	945	13.7097	20.2529	G	E	R	E	D	E	21.54	183.769	88.2788	0.0524849	39.7632	44.3387	39.7632	416	454	416	39	48.5	58	191	197	203	185	207.5	230	12	15.1601	8.30684	277.753	23.1461	1867.88	85.13	0.676782	HQWRGDFQFNIS	8.33333	0	8.33333	0
	946	Bgal	5	171	946	16.3177	20.0256	D	E	G	E	F	E	85.4382	256.109	66.6399	0.208181	36.4389	41.0384	36.4389	417	455	417	39	48.5	58	192	198	204	185	207.5	230	12	15.1601	8.30684	277.753	23.1461	1867.88	85.13	0.676782	HQWRGDFQFNIS	8.33333	0	8.33333	0
	947	Bgal	6	171	947	15.4616	16.8031	F	E	D	E	Q	E	3.36809	304.881	98.8953	0.00820678	34.3375	38.751	34.3375	418	456	418	39	48.5	58	193	199	205	185	207.5	230	12	15.1601	8.30684	277.753	23.1461	1867.88	85.13	0.676782	HQWRGDFQFNIS	8.33333	0	8.33333	0
	948	Bgal	7	171	948	15.9103	13.854	Q	E	F	E	F	E	19.9358	290.941	93.1478	0.0485763	31.3991	35.7484	31.3991	419	457	419	39	48.5	58	194	200	206	185	207.5	230	12	15.1601	8.30684	277.753	23.1461	1867.88	85.13	0.676782	HQWRGDFQFNIS	8.33333	0	8.33333	0
	949	Bgal	8	171	949	13.8102	10.2286	F	E	Q	E	N	E	0	301.836	100	0	32.118	36.291	32.118	420	458	420	39	48.5	58	195	201	207	185	207.5	230	12	15.1601	8.30684	277.753	23.1461	1867.88	85.13	0.676782	HQWRGDFQFNIS	8.33333	0	8.33333	0
	950	Bgal	9	171	950	14.5898	6.83386	N	E	F	E	I	E	10.6983	251.247	95.7419	0.0260678	31.0881	35.0559	31.0881	421	459	421	39	48.5	58	196	202	208	185	207.5	230	12	15.1601	8.30684	277.753	23.1461	1867.88	85.13	0.676782	HQWRGDFQFNIS	8.33333	0	8.33333	0
	951	Bgal	10	171	951	12.8326	3.80204	I	E	N	E	S	E	3.67543	270.92	98.6434	0.00895567	33.6579	37.4528	33.6579	422	460	422	39	48.5	58	197	203	209	185	207.5	230	12	15.1601	8.30684	277.753	23.1461	1867.88	85.13	0.676782	HQWRGDFQFNIS	8.33333	0	8.33333	0
	952	Bgal	11	171	952	15.1601	0	S	E	I	E	R	L	18.6427	223.453	91.657	0.0454253	33.6434	37.1033	33.6434	423	461	423	39	48.5	58	198	204	210	185	207.5	230	12	15.1601	8.30684	277.753	23.1461	1867.88	85.13	0.676782	HQWRGDFQFNIS	8.33333	0	8.33333	0
	953	Bgal	0	86	953	0	6.73704	R	L	S	E	Y	L	71.4458	330.304	78.3697	0.174087	35.8342	38.9533	35.8342	424	462	424	39	48.5	58	199	205	211	185	207.5	230	3	6.73704	4.49024	129.461	43.1537	644.419	79.9104	0.315449	RYS	0	0	33.3333	0
	954	Bgal	1	86	954	3.83018	3.79221	Y	L	R	L	S	L	47.8495	331.296	85.5569	0.116591	33.8322	36.6313	33.8322	425	463	425	39	48.5	58	199	205	211	186	208.5	231	3	6.73704	4.49024	129.461	43.1537	644.419	79.9104	0.315449	RYS	0	0	33.3333	0
	955	Bgal	2	86	955	6.73704	0	S	L	Y	L	Q	H	10.1659	221.255	95.4054	0.0247704	34.3183	36.9838	34.3183	426	464	426	39	48.5	58	199	205	211	187	209.5	232	3	6.73704	4.49024	129.461	43.1537	644.419	79.9104	0.315449	RYS	0	0	33.3333	0
	956	Bgal	0	111	956	0	8.72644	Q	H	S	L	Q	H	40.6464	287.927	85.8831	0.0990402	31.7514	34.3215	31.7514	427	465	427	39	48.5	58	199	205	211	188	210.5	233	6	8.72644	4.76782	386.684	64.4473	939.16	58.8266	0.942206	QQQLME	0	0	0	0
	957	Bgal	1	111	957	3.74864	6.24227	Q	H	Q	H	Q	H	109.955	288.276	61.8576	0.26792	33.4423	35.495	33.4423	428	466	428	40	49.5	59	199	205	211	188	210.5	233	6	8.72644	4.76782	386.684	64.4473	939.16	58.8266	0.942206	QQQLME	0	0	0	0
	958	Bgal	2	111	958	5.48101	5.21552	Q	H	Q	H	L	H	12.9474	288.423	95.511	0.0315479	33.0639	35.0791	33.0639	429	467	429	41	50.5	60	199	205	211	188	210.5	233	6	8.72644	4.76782	386.684	64.4473	939.16	58.8266	0.942206	QQQLME	0	0	0	0
	959	Bgal	3	111	959	5.12592	5.67124	L	H	Q	H	M	H	14.2252	283.513	94.9825	0.0346617	29.3572	31.5823	29.3572	430	468	430	42	51.5	61	199	205	211	188	210.5	233	6	8.72644	4.76782	386.684	64.4473	939.16	58.8266	0.942206	QQQLME	0	0	0	0
	960	Bgal	4	111	960	6.15136	3.81685	M	H	L	H	E	H	80.4821	292.608	72.4949	0.196105	29.0132	30.8046	29.0132	431	469	431	43	52.5	62	199	205	211	188	210.5	233	6	8.72644	4.76782	386.684	64.4473	939.16	58.8266	0.942206	QQQLME	0	0	0	0
	961	Bgal	5	111	961	8.72644	0	E	H	M	H	T	L	128.428	291.046	55.8738	0.312931	31.2349	32.5482	31.2349	432	470	432	44	53.5	63	199	205	211	188	210.5	233	6	8.72644	4.76782	386.684	64.4473	939.16	58.8266	0.942206	QQQLME	0	0	0	0
	962	Bgal	0	87	962	0	5.84684	T	L	E	H	S	L	21.848	245.555	91.1026	0.0532355	30.2827	31.686	30.2827	433	471	433	45	54.5	64	199	205	211	188	210.5	233	3	5.84684	3.50032	81.3589	27.1196	481.733	83.1112	0.198242	TSH	0	0	33.3333	33.3333
	963	Bgal	1	87	963	3.80426	3.86937	S	L	T	L	H	L	47.4325	224.711	78.8918	0.115576	27.8006	28.8729	27.8006	434	472	434	45	54.5	64	199	205	211	189	211.5	234	3	5.84684	3.50032	81.3589	27.1196	481.733	83.1112	0.198242	TSH	0	0	33.3333	33.3333
	964	Bgal	2	87	964	5.84684	0	H	L	S	L	R	H	12.0784	292.556	95.8714	0.0294306	27.5525	28.995	27.5525	435	473	435	45	54.5	64	199	205	211	190	212.5	235	3	5.84684	3.50032	81.3589	27.1196	481.733	83.1112	0.198242	TSH	0	0	33.3333	33.3333
	965	Bgal	0	112	965	0	5.32852	R	H	H	L	H	H	79.3553	341.477	76.7612	0.19336	28.0688	30.1316	28.0688	436	474	436	45	54.5	64	199	205	211	191	213.5	236	3	5.32852	4.30334	256.062	85.3539	630.008	59.3558	0.623928	RHL	0	0	0	0
	966	Bgal	1	112	966	3.88249	3.81707	H	H	R	H	L	H	80.8865	285.905	71.7086	0.197091	31.0292	32.8685	31.0292	437	475	437	46	55.5	65	199	205	211	191	213.5	236	3	5.32852	4.30334	256.062	85.3539	630.008	59.3558	0.623928	RHL	0	0	0	0
	967	Bgal	2	112	967	5.32852	0	L	H	H	H	L	L	95.8201	280.673	65.8606	0.233478	32.8524	34.4118	32.8524	438	476	438	47	56.5	66	199	205	211	191	213.5	236	3	5.32852	4.30334	256.062	85.3539	630.008	59.3558	0.623928	RHL	0	0	0	0
	968	Bgal	0	88	968	0	14.7241	L	L	L	H	H	L	19.895	281.04	92.9209	0.0484768	32.9536	34.9963	32.9536	439	477	439	48	57.5	67	199	205	211	191	213.5	236	6	14.7241	5.83874	361.327	60.2211	927.875	61.0587	0.88042	LHAEEG	16.6667	0	0	0
	969	Bgal	1	88	969	3.73523	12.0227	H	L	L	L	A	L	111.107	279.15	60.1981	0.270727	36.3595	38.5484	36.3595	440	478	440	48	57.5	67	199	205	211	192	214.5	237	6	14.7241	5.83874	361.327	60.2211	927.875	61.0587	0.88042	LHAEEG	16.6667	0	0	0
	970	Bgal	2	88	970	6.70862	8.57549	A	L	H	L	E	L	58.1428	208.081	72.0576	0.141672	37.4924	40.1093	37.4924	441	479	441	48	57.5	67	199	205	211	193	215.5	238	6	14.7241	5.83874	361.327	60.2211	927.875	61.0587	0.88042	LHAEEG	16.6667	0	0	0
	971	Bgal	3	88	971	9.11005	6.20728	E	L	A	L	E	L	36.0714	287.502	87.4535	0.0878926	39.5793	42.1638	39.5793	442	480	442	48	57.5	67	199	205	211	194	216.5	239	6	14.7241	5.83874	361.327	60.2211	927.875	61.0587	0.88042	LHAEEG	16.6667	0	0	0
	972	Bgal	4	88	972	12.8151	3.81143	E	L	E	L	G	L	132.695	287.095	53.7799	0.32333	42.8241	45.5691	42.8241	443	481	443	48	57.5	67	199	205	211	195	217.5	240	6	14.7241	5.83874	361.327	60.2211	927.875	61.0587	0.88042	LHAEEG	16.6667	0	0	0
	973	Bgal	5	88	973	14.7241	0	G	L	E	L	T	E	3.41516	184.268	98.1466	0.00832148	42.3785	45.5044	42.3785	444	482	444	48	57.5	67	199	205	211	196	218.5	241	6	14.7241	5.83874	361.327	60.2211	927.875	61.0587	0.88042	LHAEEG	16.6667	0	0	0
	974	Bgal	0	172	974	0	20.2626	T	E	G	L	W	E	0	246.124	100	0	39.2275	42.5712	39.2275	445	483	445	48	57.5	67	199	205	211	197	219.5	242	9	20.2626	8.32025	180.815	20.0905	1406.49	87.1443	0.440578	TWLNIDGFH	11.1111	0	0	11.1111
	975	Bgal	1	172	975	3.76189	16.9707	W	E	T	E	L	E	52.8461	356.632	85.1819	0.128766	37.0567	40.3371	37.0567	446	484	446	48	57.5	67	200	206	212	197	219.5	242	9	20.2626	8.32025	180.815	20.0905	1406.49	87.1443	0.440578	TWLNIDGFH	11.1111	0	0	11.1111
	976	Bgal	2	172	976	6.35825	14.4427	L	E	W	E	N	E	4.1498	278.126	98.5079	0.0101115	36.4724	40.0718	36.4724	447	485	447	48	57.5	67	201	207	213	197	219.5	242	9	20.2626	8.32025	180.815	20.0905	1406.49	87.1443	0.440578	TWLNIDGFH	11.1111	0	0	11.1111
	977	Bgal	3	172	977	9.95823	10.8311	N	E	L	E	I	E	23.27	263.53	91.1699	0.0567005	34.3673	38.0012	34.3673	448	486	448	48	57.5	67	202	208	214	197	219.5	242	9	20.2626	8.32025	180.815	20.0905	1406.49	87.1443	0.440578	TWLNIDGFH	11.1111	0	0	11.1111
	978	Bgal	4	172	978	12.8682	9.87793	I	E	N	E	D	E	11.1957	275.159	95.9312	0.0272798	35.1832	39.0897	35.1832	449	487	449	48	57.5	67	203	209	215	197	219.5	242	9	20.2626	8.32025	180.815	20.0905	1406.49	87.1443	0.440578	TWLNIDGFH	11.1111	0	0	11.1111
	979	Bgal	5	172	979	16.0518	6.62274	D	E	I	E	G	E	0	259.89	100	0	33.132	37.0268	33.132	450	488	450	48	57.5	67	204	210	216	197	219.5	242	9	20.2626	8.32025	180.815	20.0905	1406.49	87.1443	0.440578	TWLNIDGFH	11.1111	0	0	11.1111
	980	Bgal	6	172	980	19.5368	7.03163	G	E	D	E	F	E	14.3977	186.841	92.2941	0.035082	33.9042	37.9119	33.9042	451	489	451	48	57.5	67	205	211	217	197	219.5	242	9	20.2626	8.32025	180.815	20.0905	1406.49	87.1443	0.440578	TWLNIDGFH	11.1111	0	0	11.1111
	981	Bgal	7	172	981	20.9943	3.79983	F	E	G	E	H	E	67.6775	314.898	78.5081	0.164905	30.5651	34.4802	30.5651	452	490	452	48	57.5	67	206	212	218	197	219.5	242	9	20.2626	8.32025	180.815	20.0905	1406.49	87.1443	0.440578	TWLNIDGFH	11.1111	0	0	11.1111
	982	Bgal	8	172	982	20.2626	0	H	E	F	E	M	L	7.27772	291.544	97.5037	0.0177331	27.2881	31.1129	27.2881	453	491	453	48	57.5	67	207	213	219	197	219.5	242	9	20.2626	8.32025	180.815	20.0905	1406.49	87.1443	0.440578	TWLNIDGFH	11.1111	0	0	11.1111
	983	Bgal	0	89	983	0	9.70249	M	L	H	E	G	L	0	293.882	100	0	24.3803	28.0048	24.3803	454	492	454	48	57.5	67	208	214	220	197	219.5	242	14	9.70249	6.91547	230.594	16.471	1450.18	84.099	0.561871	MGIGGDDSWSPSVS	21.4286	7.14286	28.5714	0
	984	Bgal	1	89	984	3.84557	7.93675	G	L	M	L	I	L	0	183.529	100	0	20.8918	24.8491	20.8918	455	493	455	48	57.5	67	208	214	220	198	220.5	243	14	9.70249	6.91547	230.594	16.471	1450.18	84.099	0.561871	MGIGGDDSWSPSVS	21.4286	7.14286	28.5714	0
	985	Bgal	2	89	985	6.61635	9.35858	I	L	G	L	G	L	0.781272	277.148	99.7181	0.00190367	18.5537	22.3606	18.5537	456	494	456	48	57.5	67	208	214	220	199	221.5	244	14	9.70249	6.91547	230.594	16.471	1450.18	84.099	0.561871	MGIGGDDSWSPSVS	21.4286	7.14286	28.5714	0
	986	Bgal	3	89	986	8.95527	7.13918	G	L	I	L	G	L	0.628973	183.797	99.6578	0.00153258	15.4575	19.2673	15.4575	457	495	457	48	57.5	67	208	214	220	200	222.5	245	14	9.70249	6.91547	230.594	16.471	1450.18	84.099	0.561871	MGIGGDDSWSPSVS	21.4286	7.14286	28.5714	0
	987	Bgal	4	89	987	12.6051	9.61999	G	L	G	L	D	L	0.795456	186.945	99.5745	0.00193823	11.963	15.9233	11.963	458	496	458	48	57.5	67	208	214	220	201	223.5	246	14	9.70249	6.91547	230.594	16.471	1450.18	84.099	0.561871	MGIGGDDSWSPSVS	21.4286	7.14286	28.5714	0
	988	Bgal	5	89	988	14.9649	9.23642	D	L	G	L	D	L	21.9465	262.856	91.6508	0.0534756	9.69013	13.6421	9.69013	459	497	459	48	57.5	67	208	214	220	202	224.5	247	14	9.70249	6.91547	230.594	16.471	1450.18	84.099	0.561871	MGIGGDDSWSPSVS	21.4286	7.14286	28.5714	0
	989	Bgal	6	89	989	16.3064	11.6948	D	L	D	L	S	L	5.14826	249.343	97.9353	0.0125444	9.58338	12.4793	9.58338	460	498	460	48	57.5	67	208	214	220	203	225.5	248	14	9.70249	6.91547	230.594	16.471	1450.18	84.099	0.561871	MGIGGDDSWSPSVS	21.4286	7.14286	28.5714	0
	990	Bgal	7	89	990	15.7788	13.3415	S	L	D	L	W	L	0.669662	221.212	99.6973	0.00163172	12.3889	14.5337	12.3889	461	499	461	48	57.5	67	208	214	220	204	226.5	249	14	9.70249	6.91547	230.594	16.471	1450.18	84.099	0.561871	MGIGGDDSWSPSVS	21.4286	7.14286	28.5714	0
	991	Bgal	8	89	991	17.3444	14.3562	W	L	S	L	S	L	76.3535	347.131	78.0044	0.186045	14.1155	15.0493	14.1155	462	500	462	48	57.5	67	208	214	220	205	227.5	250	14	9.70249	6.91547	230.594	16.471	1450.18	84.099	0.561871	MGIGGDDSWSPSVS	21.4286	7.14286	28.5714	0
	992	Bgal	9	89	992	15.4696	11.3491	S	L	W	L	P	L	22.5031	220.721	89.8048	0.0548316	15.1868	16.5177	15.1868	463	501	463	48	57.5	67	208	214	220	206	228.5	251	14	9.70249	6.91547	230.594	16.471	1450.18	84.099	0.561871	MGIGGDDSWSPSVS	21.4286	7.14286	28.5714	0	Bgal_S1000	Bgal	Y	MVLQRRDWENPGVTQLNRLAAHPPFASWRNSEEARTDRPSQQLRSLNGEWRFAWFPAPEAVPESWLECDLPEADTVVVPSNWQMHGYDAPIYTNVTYPITVNPPFVPTENPTGCYSLTFNVDESWLQEGQTRIIFDGVNSAFHLWCNGRWVGYGQDSRLPSEFDLSAFLRAGENRLAVMVLRWSDGSYLEDQDMWRMSGIFRDVSLLHKPTTQISDFHVATRFNDDFSRAVLEAEVQMCGELRDYLRVTVSLWQGETQVASGTAPFGGEIIDERGGYADRVTLRLNVENPKLWSAEIPNLYRAVVELHTADGTLIEAEACDVGFREVRIENGLLLLNGKPLLIRGVNRHEHHPLHGQVMDEQTMVQDILLMKQNNFNAVRCSHYPNHPLWYTLCDRYGL…
	993	Bgal	10	89	993	11.9983	8.48742	P	L	S	L	S	L	44.2807	236.507	81.2772	0.107896	17.3656	19.3889	17.3656	464	502	464	48	57.5	67	208	214	220	207	229.5	252	14	9.70249	6.91547	230.594	16.471	1450.18	84.099	0.561871	MGIGGDDSWSPSVS	21.4286	7.14286	28.5714	0
	994	Bgal	11	89	994	11.4064	6.14599	S	L	P	L	V	L	11.4947	221.642	94.8138	0.0280084	14.9602	17.8745	14.9602	465	503	465	48	57.5	67	208	214	220	208	230.5	253	14	9.70249	6.91547	230.594	16.471	1450.18	84.099	0.561871	MGIGGDDSWSPSVS	21.4286	7.14286	28.5714	0
	995	Bgal	12	89	995	8.01946	3.79596	V	L	S	L	S	L	9.63245	251.064	96.1634	0.0234707	17.6381	21.0314	17.6381	466	504	466	48	57.5	67	208	214	220	209	231.5	254	14	9.70249	6.91547	230.594	16.471	1450.18	84.099	0.561871	MGIGGDDSWSPSVS	21.4286	7.14286	28.5714	0
	996	Bgal	13	89	996	9.70249	0	S	L	V	L	A	H	36.3589	221.234	83.5654	0.0885932	18.4436	22.0174	18.4436	467	505	467	48	57.5	67	208	214	220	210	232.5	255	14	9.70249	6.91547	230.594	16.471	1450.18	84.099	0.561871	MGIGGDDSWSPSVS	21.4286	7.14286	28.5714	0
	997	Bgal	0	113	997	0	5.4689	A	H	S	L	E	H	71.4167	209.847	65.9672	0.174016	22.1148	25.411	22.1148	468	506	468	48	57.5	67	208	214	220	211	233.5	256	3	5.4689	3.4045	237.737	79.2455	513.978	53.7457	0.579276	AEF	0	0	0	0
	998	Bgal	1	113	998	3.8593	3.75712	E	H	A	H	F	H	108.54	275.154	60.5532	0.264471	23.3779	27.2311	23.3779	469	507	469	49	58.5	68	208	214	220	211	233.5	256	3	5.4689	3.4045	237.737	79.2455	513.978	53.7457	0.579276	AEF	0	0	0	0
	999	Bgal	2	113	999	5.4689	0	F	H	E	H	Q	L	57.7804	313.497	81.5691	0.14079	22.5637	26.4937	22.5637	470	508	470	50	59.5	69	208	214	220	211	233.5	256	3	5.4689	3.4045	237.737	79.2455	513.978	53.7457	0.579276	AEF	0	0	0	0
	1000	Bgal	0	90	1000	0	11.1879	Q	L	F	H	L	L	45.9035	290.031	84.1729	0.11185	24.1473	27.5116	24.1473	471	509	471	51	60.5	70	208	214	220	211	233.5	256	5	11.1879	4.90837	241.949	48.3898	744.289	67.4926	0.58954	QLSAG	20	0	20	0
	1001	Bgal	1	90	1001	3.84326	7.88675	L	L	Q	L	S	L	14.0976	278.093	94.9306	0.0343506	27.8913	31.1641	27.8913	472	510	472	51	60.5	70	208	214	220	212	234.5	257	5	11.1879	4.90837	241.949	48.3898	744.289	67.4926	0.58954	QLSAG	20	0	20	0
	1002	Bgal	2	90	1002	5.88102	5.74532	S	L	L	L	A	L	77.5401	223.869	65.3636	0.188937	29.4058	32.367	29.4058	473	511	473	51	60.5	70	208	214	220	213	235.5	258	5	11.1879	4.90837	241.949	48.3898	744.289	67.4926	0.58954	QLSAG	20	0	20	0
	1003	Bgal	3	90	1003	8.91174	3.93083	A	L	S	L	G	L	76.0557	209.661	63.7244	0.18532	32.6534	35.8404	32.6534	474	512	474	51	60.5	70	208	214	220	214	236.5	259	5	11.1879	4.90837	241.949	48.3898	744.289	67.4926	0.58954	QLSAG	20	0	20	0
	1004	Bgal	4	90	1004	11.1879	0	G	L	A	L	R	E	28.3518	186.727	84.8164	0.0690829	35.0622	37.8931	35.0622	475	513	475	51	60.5	70	208	214	220	215	237.5	260	5	11.1879	4.90837	241.949	48.3898	744.289	67.4926	0.58954	QLSAG	20	0	20	0
	1005	Bgal	0	173	1005	0	29.804	R	E	G	L	Y	E	160.885	340.523	52.7534	0.392019	37.1433	40.3108	37.1433	476	514	476	51	60.5	70	208	214	220	216	238.5	261	10	29.804	10.3298	450.282	45.0282	1771.38	74.5801	1.09717	RYHYQLVWCQ	0	0	0	0
	1006	Bgal	1	173	1006	3.74946	26.459	Y	E	R	E	H	E	13.2208	330.936	96.005	0.0322141	36.3707	39.8727	36.3707	477	515	477	51	60.5	70	209	215	221	216	238.5	261	10	29.804	10.3298	450.282	45.0282	1771.38	74.5801	1.09717	RYHYQLVWCQ	0	0	0	0
	1007	Bgal	2	173	1007	6.96095	23.6155	H	E	Y	E	Y	E	88.0226	286.221	69.2466	0.214479	38.7571	42.5249	38.7571	478	516	478	51	60.5	70	210	216	222	216	238.5	261	10	29.804	10.3298	450.282	45.0282	1771.38	74.5801	1.09717	RYHYQLVWCQ	0	0	0	0
	1008	Bgal	3	173	1008	10.4651	20.2823	Y	E	H	E	Q	E	11.5022	319.504	96.4	0.0280266	38.7492	42.7623	38.7492	479	517	479	51	60.5	70	211	217	223	216	238.5	261	10	29.804	10.3298	450.282	45.0282	1771.38	74.5801	1.09717	RYHYQLVWCQ	0	0	0	0
	1009	Bgal	4	173	1009	14.0432	16.9406	Q	E	Y	E	L	E	105.658	288.823	63.4178	0.257449	41.354	45.5028	41.354	480	518	480	51	60.5	70	212	218	224	216	238.5	261	10	29.804	10.3298	450.282	45.0282	1771.38	74.5801	1.09717	RYHYQLVWCQ	0	0	0	0
	1010	Bgal	5	173	1010	17.3349	13.3873	L	E	Q	E	V	E	6.72243	272.231	97.5306	0.0163801	41.8363	46.0805	41.8363	481	519	481	51	60.5	70	213	219	225	216	238.5	261	10	29.804	10.3298	450.282	45.0282	1771.38	74.5801	1.09717	RYHYQLVWCQ	0	0	0	0
	1011	Bgal	6	173	1011	20.8039	10.1964	V	E	L	E	W	E	37.4868	252.764	85.1692	0.0913415	44.7942	49.0907	44.7942	482	520	482	51	60.5	70	214	220	226	216	238.5	261	10	29.804	10.3298	450.282	45.0282	1771.38	74.5801	1.09717	RYHYQLVWCQ	0	0	0	0
	1012	Bgal	7	173	1012	22.9841	6.93661	W	E	V	E	C	E	5.41962	351.321	98.4574	0.0132056	45.3938	49.5596	45.3938	483	521	483	51	60.5	70	215	221	227	216	238.5	261	10	29.804	10.3298	450.282	45.0282	1771.38	74.5801	1.09717	RYHYQLVWCQ	0	0	0	0
	1013	Bgal	8	173	1013	26.6875	3.83814	C	E	W	E	Q	E	12.0659	241.669	95.0072	0.0294002	47.8593	52.1321	47.8593	484	522	484	51	60.5	70	216	222	228	216	238.5	261	10	29.804	10.3298	450.282	45.0282	1771.38	74.5801	1.09717	RYHYQLVWCQ	0	0	0	0
	1014	Bgal	9	173	1014	29.804	0	Q	E	C	E	K	L	9.2985	289.779	96.7912	0.022657	49.5573	53.7266	49.5573	485	523	485	51	60.5	70	217	223	229	216	238.5	261	10	29.804	10.3298	450.282	45.0282	1771.38	74.5801	1.09717	RYHYQLVWCQ	0	0	0	0
CarT	5	CarT	0	27	5	0	18.7615	T	H	V	L	A	H	90.4035	247.609	63.4894	0.206204	49.3739	60.0734	49.3739	51	131.179	51	15	17.4643	24	14	50.1429	106	21	62.5714	120	13	18.7615	6.59058	1277.06	98.2358	1487.21	14.13	2.9129	TALLLPLALLLHA	0	7.69231	0	7.69231
	6	CarT	1	27	6	3.84699	17.3668	A	H	T	H	L	H	69.2054	210.772	67.1658	0.157853	49.0476	59.8451	49.0476	50	130.179	50	14	16.4643	23	14	50.1429	106	21	62.5714	120	13	18.7615	6.59058	1277.06	98.2358	1487.21	14.13	2.9129	TALLLPLALLLHA	0	7.69231	0	7.69231
	7	CarT	2	27	7	5.60622	15.5048	L	H	A	H	L	H	138.856	283.4	51.0033	0.316722	47.5499	58.3935	47.5499	49	129.179	49	13	15.4643	22	14	50.1429	106	21	62.5714	120	13	18.7615	6.59058	1277.06	98.2358	1487.21	14.13	2.9129	TALLLPLALLLHA	0	7.69231	0	7.69231
	8	CarT	3	27	8	5.44846	13.8434	L	H	L	H	L	H	105.534	284.032	62.8442	0.240716	44.8777	55.7128	44.8777	48	128.179	48	12	14.4643	21	14	50.1429	106	21	62.5714	120	13	18.7615	6.59058	1277.06	98.2358	1487.21	14.13	2.9129	TALLLPLALLLHA	0	7.69231	0	7.69231
	9	CarT	4	27	9	7.01345	11.9595	L	H	L	H	P	H	115.38	284.898	59.5012	0.263174	43.1429	54.0482	43.1429	47	127.179	47	11	13.4643	20	14	50.1429	106	21	62.5714	120	13	18.7615	6.59058	1277.06	98.2358	1487.21	14.13	2.9129	TALLLPLALLLHA	0	7.69231	0	7.69231
	10	CarT	5	27	10	9.7546	10.0516	P	H	L	H	L	H	60.1851	236.82	74.5861	0.137278	42.4267	53.4085	42.4267	46	126.179	46	10	12.4643	19	14	50.1429	106	21	62.5714	120	13	18.7615	6.59058	1277.06	98.2358	1487.21	14.13	2.9129	TALLLPLALLLHA	0	7.69231	0	7.69231
	11	CarT	6	27	11	10.4283	9.534	L	H	P	H	A	H	101.732	283.098	64.0646	0.232044	41.4336	52.3929	41.4336	45	125.179	45	9	11.4643	18	14	50.1429	106	21	62.5714	120	13	18.7615	6.59058	1277.06	98.2358	1487.21	14.13	2.9129	TALLLPLALLLHA	0	7.69231	0	7.69231
	12	CarT	7	27	12	10.8851	8.38564	A	H	L	H	L	H	37.9187	209.937	81.938	0.0864899	39.0284	50.0145	39.0284	44	124.179	44	8	10.4643	17	14	50.1429	106	21	62.5714	120	13	18.7615	6.59058	1277.06	98.2358	1487.21	14.13	2.9129	TALLLPLALLLHA	0	7.69231	0	7.69231
	13	CarT	8	27	13	13.0131	5.91471	L	H	A	H	L	H	118.947	284.895	58.2488	0.27131	37.636	48.7232	37.636	43	123.179	43	7	9.46429	16	14	50.1429	106	21	62.5714	120	13	18.7615	6.59058	1277.06	98.2358	1487.21	14.13	2.9129	TALLLPLALLLHA	0	7.69231	0	7.69231
	14	CarT	9	27	14	14.8647	4.86795	L	H	L	H	L	H	118.643	284.819	58.3444	0.270617	37.3729	48.4603	37.3729	42	122.179	42	6	8.46429	15	14	50.1429	106	21	62.5714	120	13	18.7615	6.59058	1277.06	98.2358	1487.21	14.13	2.9129	TALLLPLALLLHA	0	7.69231	0	7.69231
	15	CarT	10	27	15	15.3962	5.4841	L	H	L	H	H	H	113.533	282.344	59.7891	0.258961	35.783	46.8408	35.783	41	121.179	41	5	7.46429	14	14	50.1429	106	21	62.5714	120	13	18.7615	6.59058	1277.06	98.2358	1487.21	14.13	2.9129	TALLLPLALLLHA	0	7.69231	0	7.69231
	16	CarT	11	27	16	16.6197	3.84573	H	H	L	H	A	H	123.103	295.926	58.4008	0.280789	33.339	44.5186	33.339	40	120.179	40	4	6.46429	13	14	50.1429	106	21	62.5714	120	13	18.7615	6.59058	1277.06	98.2358	1487.21	14.13	2.9129	TALLLPLALLLHA	0	7.69231	0	7.69231
	17	CarT	12	27	17	18.7615	0	A	H	H	H	A	L	83.6226	209.763	60.1347	0.190737	32.7194	43.9557	32.7194	39	119.179	39	3	5.46429	12	14	50.1429	106	21	62.5714	120	13	18.7615	6.59058	1277.06	98.2358	1487.21	14.13	2.9129	TALLLPLALLLHA	0	7.69231	0	7.69231
	18	CarT	0	0	18	0	19.9424	A	L	A	H	R	L	66.4465	208.228	68.0896	0.15156	31.712	43.3258	31.712	38	118.179	38	3	5.46429	12	14	50.1429	106	20	61.5714	119	9	19.9424	6.96405	1122.71	124.746	1372.73	18.2134	2.56083	ARPEQKLIS	0	11.1111	11.1111	0
	19	CarT	1	0	19	3.78146	16.4893	R	L	A	L	P	L	166.532	344.133	51.6083	0.379847	29.3498	40.5683	29.3498	37	117.179	37	3	5.46429	12	14	50.1429	106	19	60.5714	118	9	19.9424	6.96405	1122.71	124.746	1372.73	18.2134	2.56083	ARPEQKLIS	0	11.1111	11.1111	0
	20	CarT	2	0	20	5.54283	14.8798	P	L	R	L	E	L	92.6789	230.936	59.8681	0.211394	26.2236	38.2941	26.2236	36	116.179	36	3	5.46429	12	14	50.1429	106	18	59.5714	117	9	19.9424	6.96405	1122.71	124.746	1372.73	18.2134	2.56083	ARPEQKLIS	0	11.1111	11.1111	0
	21	CarT	3	0	21	8.16793	12.4853	E	L	P	L	Q	L	171.493	289.155	40.6916	0.391164	24.1187	35.573	24.1187	35	115.179	35	3	5.46429	12	14	50.1429	106	17	58.5714	116	9	19.9424	6.96405	1122.71	124.746	1372.73	18.2134	2.56083	ARPEQKLIS	0	11.1111	11.1111	0
	22	CarT	4	0	22	10.169	9.99075	Q	L	E	L	K	L	143.834	292.779	50.8729	0.328074	22.4076	34.3934	22.4076	34	114.179	34	3	5.46429	12	14	50.1429	106	16	57.5714	115	9	19.9424	6.96405	1122.71	124.746	1372.73	18.2134	2.56083	ARPEQKLIS	0	11.1111	11.1111	0
	23	CarT	5	0	23	12.9591	7.83992	K	L	Q	L	L	L	165.406	306.721	46.0728	0.37728	19.6861	31.224	19.6861	33	113.179	33	3	5.46429	12	14	50.1429	106	15	56.5714	114	9	19.9424	6.96405	1122.71	124.746	1372.73	18.2134	2.56083	ARPEQKLIS	0	11.1111	11.1111	0
	24	CarT	6	0	24	14.94	5.0376	L	L	K	L	I	L	138.928	281.777	50.6959	0.316884	19.5256	30.8449	19.5256	32	112.179	32	3	5.46429	12	14	50.1429	106	14	55.5714	113	9	19.9424	6.96405	1122.71	124.746	1372.73	18.2134	2.56083	ARPEQKLIS	0	11.1111	11.1111	0
	25	CarT	7	0	25	17.7579	3.79516	I	L	L	L	S	L	119.741	276.701	56.7254	0.273121	16.0358	27.5147	16.0358	31	111.179	31	3	5.46429	12	14	50.1429	106	13	54.5714	112	9	19.9424	6.96405	1122.71	124.746	1372.73	18.2134	2.56083	ARPEQKLIS	0	11.1111	11.1111	0
	26	CarT	8	0	26	19.9424	0	S	L	I	L	E	H	57.6524	220.117	73.8083	0.131501	16.3476	27.1581	16.3476	30	110.179	30	3	5.46429	12	14	50.1429	106	12	53.5714	111	9	19.9424	6.96405	1122.71	124.746	1372.73	18.2134	2.56083	ARPEQKLIS	0	11.1111	11.1111	0
	27	CarT	0	28	27	0	5.66205	E	H	S	L	E	H	182.262	289.827	37.1135	0.415727	13.4352	25.4149	13.4352	29	109.179	29	2	4.46429	11	14	50.1429	106	12	53.5714	111	3	5.66205	4.47061	426.126	142.042	619.449	31.2089	0.971963	EED	0	0	0	0
	28	CarT	1	28	28	3.85599	3.78313	E	H	E	H	D	H	170.495	290.243	41.2578	0.388888	12.5283	23.3402	12.5283	28	108.179	28	1	3.46429	10	14	50.1429	106	12	53.5714	111	3	5.66205	4.47061	426.126	142.042	619.449	31.2089	0.971963	EED	0	0	0	0
	29	CarT	2	28	29	5.66205	0	D	H	E	H	L	L	73.3683	256.288	71.3727	0.167348	10.2881	21.8836	10.2881	27	107.179	27	0	2.46429	9	14	50.1429	106	12	53.5714	111	3	5.66205	4.47061	426.126	142.042	619.449	31.2089	0.971963	EED	0	0	0	0
	30	CarT	0	1	30	0	8.1672	L	L	D	H	D	L	119.792	279.5	57.1407	0.273236	9.40395	21.0882	9.40395	26	106.179	26	0	2.46429	9	14	50.1429	106	11	52.5714	110	4	8.1672	4.12144	266.631	66.6578	693.784	61.5686	0.608167	LDIQ	0	0	0	0
	31	CarT	1	1	31	3.80402	5.99309	D	L	L	L	I	L	37.1277	257.755	85.5958	0.0846856	6.96674	18.2863	6.96674	25	105.179	25	0	2.46429	9	14	50.1429	106	10	51.5714	109	4	8.1672	4.12144	266.631	66.6578	693.784	61.5686	0.608167	LDIQ	0	0	0	0
	32	CarT	2	1	32	6.33322	3.7382	I	L	D	L	Q	L	12.1756	274.844	95.57	0.0277716	5.69586	17.0634	5.69586	24	104.179	24	0	2.46429	9	14	50.1429	106	9	50.5714	108	4	8.1672	4.12144	266.631	66.6578	693.784	61.5686	0.608167	LDIQ	0	0	0	0
	33	CarT	3	1	33	8.1672	0	Q	L	I	L	M	E	97.5362	284.703	65.7411	0.222473	5.41761	18.5604	5.41761	23	103.179	23	0	2.46429	9	14	50.1429	106	8	49.5714	107	4	8.1672	4.12144	266.631	66.6578	693.784	61.5686	0.608167	LDIQ	0	0	0	0
	34	CarT	0	36	34	0	6.71708	M	E	Q	L	T	E	15.8671	289.946	94.5276	0.0361918	6.53924	18.3799	6.53924	22	102.179	22	0	2.46429	9	13	49.1429	105	8	49.5714	107	3	6.71708	3.9842	119.443	39.8142	605.839	80.2847	0.27244	MTQ	0	0	0	33.3333
	35	CarT	1	36	35	3.79108	3.76347	T	E	M	E	Q	E	81.9443	245.68	66.646	0.186909	7.98164	21.2972	7.98164	21	101.179	21	0	2.46429	9	12	48.1429	104	8	49.5714	107	3	6.71708	3.9842	119.443	39.8142	605.839	80.2847	0.27244	MTQ	0	0	0	33.3333
	36	CarT	2	36	36	6.71708	0	Q	E	T	E	T	L	21.6313	291.43	92.5775	0.0493395	11.3017	22.554	11.3017	20	100.179	20	0	2.46429	9	11	47.1429	103	8	49.5714	107	3	6.71708	3.9842	119.443	39.8142	605.839	80.2847	0.27244	MTQ	0	0	0	33.3333
	37	CarT	0	2	37	0	6.80784	T	L	Q	E	T	L	109.207	246.099	55.6248	0.249093	13.0411	25.7033	13.0411	19	99.1786	19	0	2.46429	9	11	47.1429	103	7	48.5714	106	3	6.80784	3.57677	242.611	80.8705	489.25	50.4115	0.55338	TTS	0	0	33.3333	66.6667
	38	CarT	1	2	38	3.75835	3.78279	T	L	T	L	S	L	46.1355	242.803	80.9988	0.105232	16.3719	27.2809	16.3719	18	98.1786	18	0	2.46429	9	11	47.1429	103	6	47.5714	105	3	6.80784	3.57677	242.611	80.8705	489.25	50.4115	0.55338	TTS	0	0	33.3333	66.6667
	39	CarT	2	2	39	6.80784	0	S	L	T	L	S	E	87.2692	224.07	61.0528	0.199055	16.384	27.1233	16.384	17	97.1786	17	0	2.46429	9	11	47.1429	103	5	46.5714	104	3	6.80784	3.57677	242.611	80.8705	489.25	50.4115	0.55338	TTS	0	0	33.3333	66.6667
	40	CarT	0	37	40	0	10.2365	S	E	S	L	L	E	78.9743	219.631	64.0422	0.180135	19.5723	29.3334	19.5723	16	96.1786	16	0	2.46429	9	10	46.1429	102	5	46.5714	104	4	10.2365	4.21104	209.645	52.4113	615.317	65.9289	0.478186	SLSA	0	0	50	0
	41	CarT	1	37	41	3.79598	6.65556	L	E	S	E	S	E	40.6723	280.688	85.5098	0.0927708	21.2209	30.3451	21.2209	15	95.1786	15	0	2.46429	9	9	45.1429	101	5	46.5714	104	4	10.2365	4.21104	209.645	52.4113	615.317	65.9289	0.478186	SLSA	0	0	50	0
	42	CarT	2	37	42	6.88007	3.7715	S	E	L	E	A	E	78.5513	225.756	65.2052	0.17917	23.7652	33.1274	23.7652	14	94.1786	14	0	2.46429	9	8	44.1429	100	5	46.5714	104	4	10.2365	4.21104	209.645	52.4113	615.317	65.9289	0.478186	SLSA	0	0	50	0
	43	CarT	3	37	43	10.2365	0	A	E	S	E	S	L	11.4473	207.435	94.4815	0.0261105	23.5307	33.9462	23.5307	13	93.1786	13	0	2.46429	9	7	43.1429	99	5	46.5714	104	4	10.2365	4.21104	209.645	52.4113	615.317	65.9289	0.478186	SLSA	0	0	50	0
	44	CarT	0	3	44	0	8.7626	S	L	A	E	L	L	46.8578	224.532	79.1309	0.106879	25.6656	36.2003	25.6656	12	92.1786	12	0	2.46429	9	7	43.1429	99	4	45.5714	103	5	8.7626	5.61403	411.768	82.3537	781.367	47.3016	0.939215	SLGDR	20	0	20	0
	45	CarT	1	3	45	3.74971	8.7505	L	L	S	L	G	L	89.4111	279.952	68.062	0.20394	25.0326	35.6149	25.0326	11	91.1786	11	0	2.46429	9	7	43.1429	99	3	44.5714	102	5	8.7626	5.61403	411.768	82.3537	781.367	47.3016	0.939215	SLGDR	20	0	20	0
	46	CarT	2	3	46	6.26781	6.65251	G	L	L	L	D	L	37.3914	186.518	79.9529	0.0852873	23.5369	35.1878	23.5369	10	90.1786	10	0	2.46429	9	7	43.1429	99	2	43.5714	101	5	8.7626	5.61403	411.768	82.3537	781.367	47.3016	0.939215	SLGDR	20	0	20	0
	47	CarT	3	3	47	5.62989	3.71666	D	L	G	L	R	L	66.6093	259.519	74.3336	0.151931	22.0805	34.176	22.0805	9	89.1786	9	0	2.46429	9	7	43.1429	99	1	42.5714	100	5	8.7626	5.61403	411.768	82.3537	781.367	47.3016	0.939215	SLGDR	20	0	20	0
	48	CarT	4	3	48	8.7626	0	R	L	D	L	V	E	171.499	340.612	49.6499	0.391177	18.7463	31.5522	18.7463	8	88.1786	8	0	2.46429	9	7	43.1429	99	0	41.5714	99	5	8.7626	5.61403	411.768	82.3537	781.367	47.3016	0.939215	SLGDR	20	0	20	0
	49	CarT	0	38	49	0	20.1963	V	E	R	L	T	E	12.2995	251.409	95.1078	0.0280543	16.9472	29.2026	16.9472	7	87.1786	7	0	2.46429	9	6	42.1429	98	0	41.5714	99	7	20.1963	7.2272	288.734	41.2477	1077.74	73.2092	0.658582	VTISCRA	0	0	14.2857	14.2857
	50	CarT	1	38	50	3.77707	16.6523	T	E	V	E	I	E	66.9749	244.776	72.6383	0.152765	14.1673	26.8061	14.1673	6	86.1786	6	0	2.46429	9	5	41.1429	97	0	41.5714	99	7	20.1963	7.2272	288.734	41.2477	1077.74	73.2092	0.658582	VTISCRA	0	0	14.2857	14.2857
	51	CarT	2	38	51	6.70888	13.6186	I	E	T	E	S	E	1.25795	275.965	99.5442	0.00286929	13.015	24.4762	13.015	5	85.1786	5	0	2.46429	9	4	40.1429	96	0	41.5714	99	7	20.1963	7.2272	288.734	41.2477	1077.74	73.2092	0.658582	VTISCRA	0	0	14.2857	14.2857
	52	CarT	3	38	52	10.0514	10.3421	S	E	I	E	C	E	50.0105	226.288	77.8996	0.11407	12.1331	23.2801	12.1331	4	84.1786	4	0	2.46429	9	3	39.1429	95	0	41.5714	99	7	20.1963	7.2272	288.734	41.2477	1077.74	73.2092	0.658582	VTISCRA	0	0	14.2857	14.2857
	53	CarT	4	38	53	13.4422	6.81246	C	E	S	E	R	E	2.97465	240.799	98.7647	0.00678498	10.1328	20.486	10.1328	3	83.1786	3	0	2.46429	9	2	38.1429	94	0	41.5714	99	7	20.1963	7.2272	288.734	41.2477	1077.74	73.2092	0.658582	VTISCRA	0	0	14.2857	14.2857
	54	CarT	5	38	54	16.8217	3.79194	R	E	C	E	A	E	148.77	338.451	56.0439	0.339334	6.62707	20.3258	6.62707	2	82.1786	2	0	2.46429	9	1	37.1429	93	0	41.5714	99	7	20.1963	7.2272	288.734	41.2477	1077.74	73.2092	0.658582	VTISCRA	0	0	14.2857	14.2857
	55	CarT	6	38	55	20.1963	0	A	E	R	E	S	L	6.44689	208.453	96.9073	0.0147049	3.80989	18.2418	3.80989	1	81.1786	1	0	2.46429	9	0	36.1429	92	0	41.5714	99	7	20.1963	7.2272	288.734	41.2477	1077.74	73.2092	0.658582	VTISCRA	0	0	14.2857	14.2857
	56	CarT	0	4	56	0	13.5309	S	L	A	E	Q	L	68.782	225.321	69.4738	0.156887	0	19.7525	0	0	80.1786	0	0	2.46429	9	0	36.1429	92	0	40.6071	98	7	13.5309	6.29068	470.395	67.1993	1047.38	55.0883	1.07294	SQDISKY	0	0	28.5714	0
	57	CarT	1	4	57	3.8206	11.681	Q	L	S	L	D	L	77.405	290.873	73.3887	0.176555	0	18.4401	0	0	79.25	0	0	2.46429	9	0	36.1429	92	0	39.6786	97	7	13.5309	6.29068	470.395	67.1993	1047.38	55.0883	1.07294	SQDISKY	0	0	28.5714	0
	58	CarT	2	4	58	7.10238	9.47541	D	L	Q	L	I	L	98.9949	254.479	61.0989	0.2258	0	17.6484	0	0	78.3929	0	0	2.46429	9	0	36.1429	92	0	38.8214	96	7	13.5309	6.29068	470.395	67.1993	1047.38	55.0883	1.07294	SQDISKY	0	0	28.5714	0
	59	CarT	3	4	59	8.77531	5.86989	I	L	D	L	S	L	0.251589	273.209	99.9079	0.000573857	0	15.1379	0	0	77.6071	0	0	2.46429	9	0	36.1429	92	0	38.0357	95	7	13.5309	6.29068	470.395	67.1993	1047.38	55.0883	1.07294	SQDISKY	0	0	28.5714	0
	60	CarT	4	4	60	11.9938	5.81319	S	L	I	L	K	L	59.663	225.491	73.5408	0.136087	0	16.1464	0	0	76.8929	0	0	2.46429	9	0	36.1429	92	0	37.3214	94	7	13.5309	6.29068	470.395	67.1993	1047.38	55.0883	1.07294	SQDISKY	0	0	28.5714	0
	61	CarT	5	4	61	14.2159	3.88483	K	L	S	L	Y	L	95.9405	302.895	68.3255	0.218834	0	15.3775	0	0	76.25	0	0	2.46429	9	0	36.1429	92	0	36.6786	93	7	13.5309	6.29068	470.395	67.1993	1047.38	55.0883	1.07294	SQDISKY	0	0	28.5714	0
	62	CarT	6	4	62	13.5309	0	Y	L	K	L	L	E	69.3585	332.592	79.1461	0.158202	0	13.3711	0	0	75.6786	0	0	2.46429	9	0	36.1429	92	0	36.1071	92	7	13.5309	6.29068	470.395	67.1993	1047.38	55.0883	1.07294	SQDISKY	0	0	28.5714	0
	63	CarT	0	39	63	0	16.5367	L	E	Y	L	N	E	0	279.543	100	0	3.86927	14.4086	3.86927	1	75.1786	1	0	2.46429	9	0	35.3929	91	0	36.3214	92	6	16.5367	6.54703	34.5826	5.76376	1134.75	96.9524	0.0788804	LNWYQQ	0	0	0	0
	64	CarT	1	39	64	3.72456	13.233	N	E	L	E	W	E	2.03204	261.592	99.2232	0.00463493	6.09502	14.9064	6.09502	2	74.6786	2	0	2.46429	9	1	34.8929	90	0	36.3214	92	6	16.5367	6.54703	34.5826	5.76376	1134.75	96.9524	0.0788804	LNWYQQ	0	0	0	0
	65	CarT	2	39	65	6.92784	10.0796	W	E	N	E	Y	E	0.113915	357.772	99.9682	0.000259833	8.04239	17.2866	8.04239	3	74.1786	3	0	2.46429	9	2	34.3929	89	0	36.3214	92	6	16.5367	6.54703	34.5826	5.76376	1134.75	96.9524	0.0788804	LNWYQQ	0	0	0	0
	66	CarT	3	39	66	10.2047	6.55271	Y	E	W	E	Q	E	0.125795	331.849	99.9621	0.000286929	11.6899	18.3091	11.6899	4	73.6786	4	0	2.46429	9	3	33.8929	88	0	36.3214	92	6	16.5367	6.54703	34.5826	5.76376	1134.75	96.9524	0.0788804	LNWYQQ	0	0	0	0
	67	CarT	4	39	67	13.753	3.80878	Q	E	Y	E	Q	E	14.4234	289.66	95.0206	0.0328989	14.61	21.1674	14.61	5	73.1786	5	0	2.46429	9	4	33.3929	87	0	36.3214	92	6	16.5367	6.54703	34.5826	5.76376	1134.75	96.9524	0.0788804	LNWYQQ	0	0	0	0
	68	CarT	5	39	68	16.5367	0	Q	E	Q	E	K	L	17.8874	288.288	93.7953	0.0407998	16.0118	22.5702	16.0118	6	72.6786	6	0	2.46429	9	5	32.8929	86	0	36.3214	92	6	16.5367	6.54703	34.5826	5.76376	1134.75	96.9524	0.0788804	LNWYQQ	0	0	0	0
	69	CarT	0	5	69	0	5.29607	K	L	Q	E	P	L	56.4479	305.604	81.5291	0.128754	19.7455	25.536	19.7455	7	72.1786	7	0	2.46429	9	6	33.1429	86	0	35.5714	91	5	5.29607	3.83911	374.433	74.8865	633.435	40.8885	0.854055	KPDGT	20	20	0	20
	70	CarT	1	5	70	3.77083	7.32336	P	L	K	L	D	L	110.929	240.204	53.8187	0.253021	21.5835	28.1384	21.5835	8	71.6786	8	0	2.46429	9	6	33.1429	86	1	35.0714	90	5	5.29607	3.83911	374.433	74.8865	633.435	40.8885	0.854055	KPDGT	20	20	0	20
	71	CarT	2	5	71	5.22159	5.69637	D	L	P	L	G	L	116.252	253.919	54.217	0.265162	22.6521	28.0701	22.6521	9	71.1786	9	0	2.46429	9	6	33.1429	86	2	34.5714	89	5	5.29607	3.83911	374.433	74.8865	633.435	40.8885	0.854055	KPDGT	20	20	0	20
	72	CarT	3	5	72	5.24077	3.81846	G	L	D	L	T	L	15.416	187.56	91.7807	0.0351628	19.1157	25.1678	19.1157	8	70.6786	8	0	2.46429	9	6	33.1429	86	1	34.0714	88	5	5.29607	3.83911	374.433	74.8865	633.435	40.8885	0.854055	KPDGT	20	20	0	20
	73	CarT	4	5	73	5.29607	0	T	L	G	L	V	E	75.3881	245.809	69.3306	0.171955	18.5286	23.4148	18.5286	7	70.1786	7	0	2.46429	9	6	33.1429	86	0	33.5714	87	5	5.29607	3.83911	374.433	74.8865	633.435	40.8885	0.854055	KPDGT	20	20	0	20
	74	CarT	0	40	74	0	14.1598	V	E	T	L	K	E	11.3406	251.884	95.4977	0.025867	15.8033	20.6379	15.8033	6	69.6786	6	0	2.46429	9	5	32.3929	85	0	33.8214	87	6	14.1598	6.03257	130.94	21.8234	1034.74	87.3456	0.298666	VKLLIY	0	0	0	0
	75	CarT	1	40	75	3.78435	11.3019	K	E	V	E	L	E	83.5882	306.301	72.7105	0.190659	15.0082	19.6962	15.0082	5	69.1786	5	0	2.46429	9	4	31.8929	84	0	33.8214	87	6	14.1598	6.03257	130.94	21.8234	1034.74	87.3456	0.298666	VKLLIY	0	0	0	0
	76	CarT	2	40	76	6.99883	7.54847	L	E	K	E	L	E	0.935082	275.795	99.661	0.00213286	11.2731	17.7225	11.2731	4	68.6786	4	0	2.46429	9	3	31.3929	83	0	33.8214	87	6	14.1598	6.03257	130.94	21.8234	1034.74	87.3456	0.298666	VKLLIY	0	0	0	0
	77	CarT	3	40	77	9.47436	6.89607	L	E	L	E	I	E	3.39645	282.485	98.7977	0.00774707	10.2701	19.196	10.2701	3	68.1786	3	0	2.46429	9	2	30.8929	82	0	33.8214	87	6	14.1598	6.03257	130.94	21.8234	1034.74	87.3456	0.298666	VKLLIY	0	0	0	0
	78	CarT	4	40	78	12.5731	3.7236	I	E	L	E	Y	E	0	275.777	100	0	6.6019	17.7816	6.6019	2	67.6786	2	0	2.46429	9	1	30.3929	81	0	33.8214	87	6	14.1598	6.03257	130.94	21.8234	1034.74	87.3456	0.298666	VKLLIY	0	0	0	0
	79	CarT	5	40	79	14.1598	0	Y	E	I	E	H	L	31.6801	318.495	90.0532	0.0722602	3.77495	15.5369	3.77495	1	67.1786	1	0	2.46429	9	0	29.8929	80	0	33.8214	87	6	14.1598	6.03257	130.94	21.8234	1034.74	87.3456	0.298666	VKLLIY	0	0	0	0
	80	CarT	0	6	80	0	5.74903	H	L	Y	E	T	L	33.4497	286.618	88.3295	0.0762965	0	15.1004	0	0	66.6786	0	0	2.46429	9	0	30.1429	80	0	33.1071	86	3	5.74903	3.55693	113.381	37.7937	521.884	78.2747	0.258614	HTS	0	0	33.3333	33.3333
	81	CarT	1	6	81	3.78324	3.84784	T	L	H	L	S	L	10.4675	246.58	95.755	0.0238755	0	16.7096	0	0	66.25	0	0	2.46429	9	0	30.1429	80	0	32.6786	85	3	5.74903	3.55693	113.381	37.7937	521.884	78.2747	0.258614	HTS	0	0	33.3333	33.3333	CAR_T_T51_P7	CarT	N	MALPVTALLLPLALLLHAARPEQKLISEEDLDIQMTQTTSSLSASLGDRVTISCRASQDISKYLNWYQQKPDGTVKLLIYHTGSSGSEIQALEEKNAQLKQEIAALEEKNQALKYGGSGGSSRLHSGVPSRFSGSGSGTDYSLTISNLEQEDIATYFCQQGNTLPYTFGGGTKLEITGGGGSGGGGSGGGGSEVKLQESGPGLVAPSQSLSVTCTVSGVSLPDYGVSWIRQPPRKGLEWLGVIWGSETTYYNSALKSRLTIIKDNSKSQVFLKMNSLQTDDTAIYYCAKHYYYGGSYAMDYWGQGTSVTVSSTTTPAPRPPTPAPTIASQPLSLRPEACRPAAGGAVHTRGLDFACDIYIWAPLAGTCGVLLLSLVITLYCKRGRKKLLYIFKQPFMRP…
	82	CarT	2	6	82	5.74903	0	S	L	T	L	R	E	69.4638	222.611	68.7959	0.158442	3.84784	19.1669	3.84784	1	65.8929	1	0	2.46429	9	0	30.1429	80	0	32.2857	84	3	5.74903	3.55693	113.381	37.7937	521.884	78.2747	0.258614	HTS	0	0	33.3333	33.3333
	83	CarT	0	41	83	0	3.73883	R	E	S	L	L	E	118.155	342.483	65.5005	0.269503	5.7918	18.7961	5.7918	2	65.5357	2	0	2.46429	9	0	29.4643	79	1	32.6071	84	2	3.73883	4.29208	179.55	89.7749	517.709	65.3184	0.40954	RL	0	0	0	0
	84	CarT	1	41	84	3.73883	0	L	E	R	E	H	L	61.3946	281.457	78.1868	0.140037	8.6342	20.0049	8.6342	3	65.1786	3	0	2.46429	9	1	29.1071	78	1	32.6071	84	2	3.73883	4.29208	179.55	89.7749	517.709	65.3184	0.40954	RL	0	0	0	0
	85	CarT	0	7	85	0	12.2609	H	L	L	E	S	L	29.7101	291.682	89.8142	0.0677667	9.96096	19.195	9.96096	4	64.8214	4	0	2.46429	9	2	29.4286	78	1	31.9286	83	7	12.2609	5.82387	404.891	57.8415	902.165	55.1201	0.923527	HSGVPSR	14.2857	14.2857	28.5714	0
	86	CarT	1	7	86	3.79138	13.0627	S	L	H	L	G	L	100.581	224.383	55.1744	0.229418	13.3681	21.3847	13.3681	5	64.4643	5	0	2.46429	9	2	29.4286	78	2	31.5714	82	7	12.2609	5.82387	404.891	57.8415	902.165	55.1201	0.923527	HSGVPSR	14.2857	14.2857	28.5714	0
	87	CarT	2	7	87	6.36974	11.4992	G	L	S	L	V	L	68.311	186.85	63.4407	0.155813	16.2118	23.8611	16.2118	6	64.1071	6	0	2.46429	9	2	29.4286	78	3	31.2143	81	7	12.2609	5.82387	404.891	57.8415	902.165	55.1201	0.923527	HSGVPSR	14.2857	14.2857	28.5714	0
	88	CarT	3	7	88	5.77152	8.29765	V	L	G	L	P	L	18.2227	250.789	92.7338	0.0415647	14.3962	23.342	14.3962	7	63.75	7	0	2.46429	9	2	29.4286	78	4	30.8571	80	7	12.2609	5.82387	404.891	57.8415	902.165	55.1201	0.923527	HSGVPSR	14.2857	14.2857	28.5714	0
	89	CarT	4	7	89	8.9788	5.30996	P	L	V	L	S	L	43.2733	235.506	81.6254	0.0987035	15.7749	26.122	15.7749	8	63.3929	8	0	2.46429	9	2	29.4286	78	5	30.5	79	7	12.2609	5.82387	404.891	57.8415	902.165	55.1201	0.923527	HSGVPSR	14.2857	14.2857	28.5714	0
	90	CarT	5	7	90	9.84832	3.82657	S	L	P	L	R	L	105.681	223.203	52.6524	0.241051	14.2978	26.3352	14.2978	9	63.0357	9	0	2.46429	9	2	29.4286	78	6	30.1429	78	7	12.2609	5.82387	404.891	57.8415	902.165	55.1201	0.923527	HSGVPSR	14.2857	14.2857	28.5714	0
	91	CarT	6	7	91	12.2609	0	R	L	S	L	F	E	39.1114	335.087	88.328	0.0892103	15.0308	27.5524	15.0308	10	62.6786	10	0	2.46429	9	2	29.4286	78	7	29.7857	77	7	12.2609	5.82387	404.891	57.8415	902.165	55.1201	0.923527	HSGVPSR	14.2857	14.2857	28.5714	0
	92	CarT	0	42	92	0	17.1267	F	E	R	L	S	E	6.34088	313.839	97.9796	0.0144631	11.7496	24.4574	11.7496	11	62.3214	11	0	2.46429	9	2	28.75	77	7	30.1071	77	6	17.1267	7.15597	240.052	40.0087	821.154	70.7665	0.547543	FSGSGS	33.3333	0	50	0
	93	CarT	1	42	93	3.79514	13.6215	S	E	F	E	G	E	53.3691	222.46	76.0096	0.121731	8.85688	23.1519	8.85688	12	61.9643	12	0	2.46429	9	3	28.3929	76	7	30.1071	77	6	17.1267	7.15597	240.052	40.0087	821.154	70.7665	0.547543	FSGSGS	33.3333	0	50	0
	94	CarT	2	42	94	6.96836	10.1695	G	E	S	E	S	E	7.15724	184.588	96.1226	0.0163252	5.60253	20.7315	5.60253	13	61.6071	13	0	2.46429	9	4	28.0357	75	7	30.1071	77	6	17.1267	7.15597	240.052	40.0087	821.154	70.7665	0.547543	FSGSGS	33.3333	0	50	0
	95	CarT	3	42	95	10.2905	7.21444	S	E	G	E	G	E	49.5333	220.363	77.522	0.112982	5.92272	21.3682	5.92272	14	61.25	14	0	2.46429	9	5	27.6786	74	7	30.1071	77	6	17.1267	7.15597	240.052	40.0087	821.154	70.7665	0.547543	FSGSGS	33.3333	0	50	0
	96	CarT	4	42	96	13.8286	3.82842	G	E	S	E	S	E	38.2189	184.681	79.3054	0.0871747	6.52173	20.5819	6.52173	15	60.8929	15	0	2.46429	9	6	27.3214	73	7	30.1071	77	6	17.1267	7.15597	240.052	40.0087	821.154	70.7665	0.547543	FSGSGS	33.3333	0	50	0
	97	CarT	5	42	97	17.1267	0	S	E	G	E	G	L	85.433	220.038	61.1734	0.194867	5.85515	19.3529	5.85515	16	60.5357	16	0	2.46429	9	7	26.9643	72	7	30.1071	77	6	17.1267	7.15597	240.052	40.0087	821.154	70.7665	0.547543	FSGSGS	33.3333	0	50	0
	98	CarT	0	8	98	0	3.81834	G	L	S	E	T	L	16.1702	186.001	91.3064	0.0368832	4.50338	18.8456	4.50338	17	60.1786	17	0	2.46429	9	8	27.2857	72	6	29.4286	76	2	3.81834	2.4275	59.83	29.915	329.461	81.8401	0.136468	GT	50	0	0	50
	99	CarT	1	8	99	3.81834	0	T	L	G	L	D	E	43.6597	246.573	82.2934	0.0995848	4.88949	19.1524	4.88949	18	59.8214	18	0	2.46429	9	8	27.2857	72	5	29.0714	75	2	3.81834	2.4275	59.83	29.915	329.461	81.8401	0.136468	GT	50	0	0	50
	100	CarT	0	43	100	0	17.1148	D	E	T	L	Y	E	77.7472	261.227	70.2377	0.177336	8.60985	20.7987	8.60985	19	59.4643	19	0	2.46429	9	8	26.6071	71	5	29.3929	75	6	17.1148	6.9875	127.945	21.3242	1000.99	87.2181	0.291834	DYSLTI	0	0	16.6667	16.6667
	101	CarT	1	43	101	3.7729	13.7416	Y	E	D	E	S	E	7.50272	330.117	97.7273	0.0171132	7.42147	19.9298	7.42147	20	59.1071	20	0	2.46429	9	9	26.25	70	5	29.3929	75	6	17.1148	6.9875	127.945	21.3242	1000.99	87.2181	0.291834	DYSLTI	0	0	16.6667	16.6667
	102	CarT	2	43	102	7.02558	10.1118	S	E	Y	E	L	E	22.197	219.643	89.8941	0.0506298	8.49575	21.8211	8.49575	19	58.75	19	0	2.46429	9	10	25.8929	69	5	29.3929	75	6	17.1148	6.9875	127.945	21.3242	1000.99	87.2181	0.291834	DYSLTI	0	0	16.6667	16.6667
	103	CarT	3	43	103	10.6745	6.85328	L	E	S	E	T	E	0.460626	277.482	99.834	0.00105065	8.89935	22.1925	8.89935	18	58.3929	18	0	2.46429	9	9	25.5357	68	5	29.3929	75	6	17.1148	6.9875	127.945	21.3242	1000.99	87.2181	0.291834	DYSLTI	0	0	16.6667	16.6667
	104	CarT	4	43	104	13.3998	3.82926	T	E	L	E	I	E	19.5344	245.255	92.0351	0.0445566	11.5562	25.1871	11.5562	17	58.0357	17	0	2.46429	9	8	25.1786	67	5	29.3929	75	6	17.1148	6.9875	127.945	21.3242	1000.99	87.2181	0.291834	DYSLTI	0	0	16.6667	16.6667
	105	CarT	5	43	105	17.1148	0	I	E	T	E	S	L	0.503178	276.019	99.8177	0.00114771	14.3675	27.067	14.3675	16	57.6786	16	0	2.46429	9	7	24.8214	66	5	29.3929	75	6	17.1148	6.9875	127.945	21.3242	1000.99	87.2181	0.291834	DYSLTI	0	0	16.6667	16.6667
	106	CarT	0	9	106	0	9.63978	S	L	I	E	N	L	66.7952	224.351	70.2273	0.152355	16.8195	30.0456	16.8195	15	57.3214	15	0	2.46429	9	7	25.1429	66	4	28.7143	74	4	9.63978	4.33733	204.513	51.1281	672.362	69.583	0.466479	SNLE	0	0	25	0
	107	CarT	1	9	107	3.90067	6.39201	N	L	S	L	L	L	74.188	256.559	71.0835	0.169218	19.7544	31.9194	19.7544	14	56.9643	14	0	2.46429	9	7	25.1429	66	3	28.3571	73	4	9.63978	4.33733	204.513	51.1281	672.362	69.583	0.466479	SNLE	0	0	25	0
	108	CarT	2	9	108	6.34798	3.87344	L	L	N	L	E	L	3.2367	279.451	98.8418	0.00738268	20.1059	31.2595	20.1059	13	56.6071	13	0	2.46429	9	7	25.1429	66	2	28	72	4	9.63978	4.33733	204.513	51.1281	672.362	69.583	0.466479	SNLE	0	0	25	0
	109	CarT	3	9	109	9.63978	0	E	L	L	L	Q	H	60.2927	288.503	79.1015	0.137523	22.1562	32.0247	22.1562	12	56.25	12	0	2.46429	9	7	25.1429	66	1	27.6429	71	4	9.63978	4.33733	204.513	51.1281	672.362	69.583	0.466479	SNLE	0	0	25	0
	110	CarT	0	29	110	0	5.40601	Q	H	E	L	E	H	86.9935	280.568	68.9938	0.198426	24.4578	32.9348	24.4578	11	55.8929	11	0	1.78571	8	7	25.1429	66	1	27.9643	71	3	5.40601	3.8812	192.925	64.3082	576.775	66.5511	0.440048	QED	0	0	0	0
	111	CarT	1	29	111	3.83015	3.82293	E	H	Q	H	D	H	103.587	284.744	63.6208	0.236276	22.4995	30.1468	22.4995	10	55.5357	10	1	1.42857	7	7	25.1429	66	1	27.9643	71	3	5.40601	3.8812	192.925	64.3082	576.775	66.5511	0.440048	QED	0	0	0	0
	112	CarT	2	29	112	5.40601	0	D	H	E	H	I	L	2.34382	260.342	99.0997	0.00534608	19.4331	28.0813	19.4331	9	55.1786	9	0	1.07143	6	7	25.1429	66	1	27.9643	71	3	5.40601	3.8812	192.925	64.3082	576.775	66.5511	0.440048	QED	0	0	0	0
	114	CarT	0	44	114	0	19.7881	A	E	I	L	T	E	4.87993	207.701	97.6505	0.0111308	19.4217	26.197	19.4217	7	54.4643	7	0	1.39286	6	6	24.4643	65	0	27.6071	70	7	19.7881	7.40337	47.2055	6.74365	1085.39	95.6508	0.107673	ATYFCQQ	0	0	0	14.2857
	115	CarT	1	44	115	3.74606	16.9504	T	E	A	E	Y	E	32.2219	246.715	86.9397	0.0734959	16.1059	24.3452	16.1059	6	54.1071	6	0	1.39286	6	5	24.1071	64	0	27.6071	70	7	19.7881	7.40337	47.2055	6.74365	1085.39	95.6508	0.107673	ATYFCQQ	0	0	0	14.2857
	116	CarT	2	44	116	6.32197	13.7377	Y	E	T	E	F	E	0	330.964	100	0	13.8786	21.8245	13.8786	5	53.75	5	0	1.39286	6	4	23.75	63	0	27.6071	70	7	19.7881	7.40337	47.2055	6.74365	1085.39	95.6508	0.107673	ATYFCQQ	0	0	0	14.2857
	117	CarT	3	44	117	9.79806	10.2081	F	E	Y	E	C	E	5.40917	314.285	98.2789	0.0123379	10.068	19.2434	10.068	4	53.3929	4	0	1.39286	6	3	23.3929	62	0	27.6071	70	7	19.7881	7.40337	47.2055	6.74365	1085.39	95.6508	0.107673	ATYFCQQ	0	0	0	14.2857
	118	CarT	4	44	118	13.1737	6.97306	C	E	F	E	Q	E	0	233.511	100	0	8.43603	17.285	8.43603	3	53.0357	3	0	1.39286	6	2	23.0357	61	0	27.6071	70	7	19.7881	7.40337	47.2055	6.74365	1085.39	95.6508	0.107673	ATYFCQQ	0	0	0	14.2857
	119	CarT	5	44	119	16.0588	3.8048	Q	E	C	E	Q	E	4.3528	275.284	98.4188	0.00992844	5.66088	14.9303	5.66088	2	52.6786	2	0	1.39286	6	1	22.6786	60	0	27.6071	70	7	19.7881	7.40337	47.2055	6.74365	1085.39	95.6508	0.107673	ATYFCQQ	0	0	0	14.2857
	120	CarT	6	44	120	19.7881	0	Q	E	Q	E	G	L	0.341746	266.42	99.8717	0.0007795	3.76162	13.6769	3.76162	1	52.3214	1	0	1.39286	6	0	22.3214	59	0	27.6071	70	7	19.7881	7.40337	47.2055	6.74365	1085.39	95.6508	0.107673	ATYFCQQ	0	0	0	14.2857
	121	CarT	0	10	121	0	5.75062	G	L	Q	E	N	L	19.4542	187.847	89.6436	0.0443736	0	12.3432	0	0	51.9643	0	0	1.39286	6	0	22.6429	59	0	26.9643	69	6	5.75062	4.57679	253.996	42.3327	802.554	68.3515	0.579348	GNTLPY	16.6667	16.6667	0	16.6667
	122	CarT	1	10	122	3.82965	7.77085	N	L	G	L	T	L	63.9299	259.887	75.4009	0.14582	0	12.9355	0	0	51.6786	0	0	1.39286	6	0	22.6429	59	0	26.6786	68	6	5.75062	4.57679	253.996	42.3327	802.554	68.3515	0.579348	GNTLPY	16.6667	16.6667	0	16.6667
	123	CarT	2	10	123	5.87904	6.6149	T	L	N	L	L	L	59.7622	242.678	75.3739	0.136313	0	13.6681	0	0	51.4643	0	0	1.39286	6	0	22.6429	59	0	26.4643	67	6	5.75062	4.57679	253.996	42.3327	802.554	68.3515	0.579348	GNTLPY	16.6667	16.6667	0	16.6667
	124	CarT	3	10	124	7.42378	5.04308	L	L	T	L	P	L	70.0651	281.412	75.1023	0.159814	0	14.1157	0	0	51.3214	0	0	1.39286	6	0	22.6429	59	0	26.3214	66	6	5.75062	4.57679	253.996	42.3327	802.554	68.3515	0.579348	GNTLPY	16.6667	16.6667	0	16.6667
	125	CarT	4	10	125	8.31241	3.76013	P	L	L	L	Y	L	15.9435	234.946	93.214	0.0363659	0	14.7977	0	0	51.25	0	0	1.39286	6	0	22.6429	59	0	26.25	65	6	5.75062	4.57679	253.996	42.3327	802.554	68.3515	0.579348	GNTLPY	16.6667	16.6667	0	16.6667
	126	CarT	5	10	126	5.75062	0	Y	L	P	L	T	E	24.8417	332.265	92.5235	0.0566621	0	13.7145	0	0	51.25	0	0	1.39286	6	0	22.6429	59	0	26.25	64	6	5.75062	4.57679	253.996	42.3327	802.554	68.3515	0.579348	GNTLPY	16.6667	16.6667	0	16.6667
	127	CarT	0	45	127	0	3.78459	T	E	Y	L	F	E	18.7434	242.96	92.2854	0.0427524	0	15.4059	0	0	51.3214	0	0	1.39286	6	0	22.2143	58	0	26.75	64	2	3.78459	3.23305	41.8537	20.9269	442.842	90.5488	0.0954655	TF	0	0	0	50
	128	CarT	1	45	128	3.78459	0	F	E	T	E	G	L	23.1103	313.576	92.6301	0.0527131	3.78459	16.9103	3.78459	1	51.4643	1	0	1.39286	6	0	22.3214	57	0	26.75	64	2	3.78459	3.23305	41.8537	20.9269	442.842	90.5488	0.0954655	TF	0	0	0	50
	129	CarT	0	11	129	0	5.47992	G	L	F	E	G	L	2.83281	183.318	98.4547	0.00646144	6.81722	19.1111	6.81722	2	51.6071	2	0	1.39286	6	1	22.8929	57	0	26.3214	63	3	5.47992	2.70495	69.4679	23.156	342.039	79.6901	0.158451	GGG	100	0	0	0
	130	CarT	1	11	130	3.85113	3.84223	G	L	G	L	G	L	60.174	187.13	67.8437	0.137253	9.71908	22.0595	9.71908	3	51.75	3	0	1.39286	6	1	22.8929	57	1	26.4643	62	3	5.47992	2.70495	69.4679	23.156	342.039	79.6901	0.158451	GGG	100	0	0	0
	131	CarT	2	11	131	5.47992	0	G	L	G	L	T	E	6.46108	184.6	96.5	0.0147373	11.5827	22.3141	11.5827	4	51.8929	4	0	1.39286	6	1	22.8929	57	2	26.6071	61	3	5.47992	2.70495	69.4679	23.156	342.039	79.6901	0.158451	GGG	100	0	0	0
	132	CarT	0	46	132	0	12.8528	T	E	G	L	K	E	0.125795	243.092	99.9483	0.000286929	15.0739	24.7194	15.0739	5	52.0357	5	0	1.39286	6	1	22.4643	56	3	27.1786	61	5	12.8528	5.27513	218.865	43.773	858.357	74.5019	0.499216	TKLEI	0	0	0	20
	133	CarT	1	46	133	3.78532	10.0667	K	E	T	E	L	E	104.136	307.207	66.1023	0.237528	17.9523	27.0435	17.9523	6	52.1786	6	0	1.39286	6	2	22.6071	55	3	27.1786	61	5	12.8528	5.27513	218.865	43.773	858.357	74.5019	0.499216	TKLEI	0	0	0	20
	134	CarT	2	46	134	6.25379	6.67507	L	E	K	E	E	E	1.71671	276.934	99.3801	0.00391569	20.1218	28.5447	20.1218	7	52.3214	7	0	1.39286	6	3	22.75	54	3	27.1786	61	5	12.8528	5.27513	218.865	43.773	858.357	74.5019	0.499216	TKLEI	0	0	0	20
	135	CarT	3	46	135	9.66503	3.72261	E	E	L	E	I	E	84.7021	289.735	70.7657	0.1932	23.6802	31.7984	23.6802	8	52.4643	8	0	1.39286	6	4	22.8929	53	3	27.1786	61	5	12.8528	5.27513	218.865	43.773	858.357	74.5019	0.499216	TKLEI	0	0	0	20
	136	CarT	4	46	136	12.8528	0	I	E	E	E	T	L	28.1841	276.066	89.7908	0.064286	25.0706	33.9853	25.0706	9	52.6071	9	0	1.39286	6	5	23.0357	52	3	27.1786	61	5	12.8528	5.27513	218.865	43.773	858.357	74.5019	0.499216	TKLEI	0	0	0	20
	137	CarT	0	12	137	0	34.6024	T	L	I	E	G	L	75.22	242.25	68.9495	0.171572	28.2889	37.3377	28.2889	10	52.75	10	0	1.39286	6	6	23.6071	52	3	26.75	60	18	34.6024	13.9659	1475.94	81.9969	1832.52	19.4582	3.36652	TGGGGSGGGGSGGGGSEV	66.6667	0	16.6667	5.55556
	138	CarT	1	12	138	3.74038	35.5372	G	L	T	L	G	L	71.5191	186.29	61.6087	0.16313	30.7496	39.7528	30.7496	11	52.8929	11	0	1.39286	6	6	23.6071	52	4	26.8929	59	18	34.6024	13.9659	1475.94	81.9969	1832.52	19.4582	3.36652	TGGGGSGGGGSGGGGSEV	66.6667	0	16.6667	5.55556
	139	CarT	2	12	139	6.53061	33.0715	G	L	G	L	G	L	46.9677	185.393	74.666	0.10713	30.7046	39.1219	30.7046	12	53.0357	12	0	1.39286	6	6	23.6071	52	5	27.0357	58	18	34.6024	13.9659	1475.94	81.9969	1832.52	19.4582	3.36652	TGGGGSGGGGSGGGGSEV	66.6667	0	16.6667	5.55556
	140	CarT	3	12	140	9.90985	34.4246	G	L	G	L	G	L	90.3472	186.795	51.633	0.206076	34.1657	41.9185	34.1657	13	53.1786	13	0	1.39286	6	6	23.6071	52	6	27.1786	57	18	34.6024	13.9659	1475.94	81.9969	1832.52	19.4582	3.36652	TGGGGSGGGGSGGGGSEV	66.6667	0	16.6667	5.55556
	141	CarT	4	12	141	12.0255	32.4232	G	L	G	L	S	L	60.9388	184.626	66.9934	0.138997	33.1497	40.9685	33.1497	14	53.3214	14	0	1.39286	6	6	23.6071	52	7	27.3214	56	18	34.6024	13.9659	1475.94	81.9969	1832.52	19.4582	3.36652	TGGGGSGGGGSGGGGSEV	66.6667	0	16.6667	5.55556
	142	CarT	5	12	142	15.2693	30.6259	S	L	G	L	G	L	123.741	224.273	44.8256	0.282245	34.3158	41.0277	34.3158	15	53.4643	15	0	1.39286	6	6	23.6071	52	8	27.4643	55	18	34.6024	13.9659	1475.94	81.9969	1832.52	19.4582	3.36652	TGGGGSGGGGSGGGGSEV	66.6667	0	16.6667	5.55556
	143	CarT	6	12	143	15.6172	26.8471	G	L	S	L	G	L	71.4245	184.579	61.3041	0.162914	30.7643	37.6804	30.7643	16	53.6071	16	0	1.39286	6	6	23.6071	52	9	27.6071	54	18	34.6024	13.9659	1475.94	81.9969	1832.52	19.4582	3.36652	TGGGGSGGGGSGGGGSEV	66.6667	0	16.6667	5.55556
	144	CarT	7	12	144	19.1533	26.0572	G	L	G	L	G	L	77.5151	184.802	58.0551	0.176807	29.6293	38.2438	29.6293	17	53.75	17	0	1.39286	6	6	23.6071	52	10	27.75	53	18	34.6024	13.9659	1475.94	81.9969	1832.52	19.4582	3.36652	TGGGGSGGGGSGGGGSEV	66.6667	0	16.6667	5.55556
	145	CarT	8	12	145	20.668	22.7223	G	L	G	L	G	L	77.2384	183.846	57.9874	0.176175	26.1926	36.1453	26.1926	18	53.8929	18	0	1.39286	6	6	23.6071	52	11	27.8929	52	18	34.6024	13.9659	1475.94	81.9969	1832.52	19.4582	3.36652	TGGGGSGGGGSGGGGSEV	66.6667	0	16.6667	5.55556
	146	CarT	9	12	146	22.3855	20.6102	G	L	G	L	S	L	75.98	184.534	58.826	0.173305	23.9863	34.3552	23.9863	19	54.0357	19	0	1.39286	6	6	23.6071	52	12	28.0357	51	18	34.6024	13.9659	1475.94	81.9969	1832.52	19.4582	3.36652	TGGGGSGGGGSGGGGSEV	66.6667	0	16.6667	5.55556
	147	CarT	10	12	147	25.3402	18.0476	S	L	G	L	G	L	117.306	223.934	47.6159	0.267566	21.0148	33.6801	21.0148	20	54.1786	20	0	1.39286	6	6	23.6071	52	13	28.1786	50	18	34.6024	13.9659	1475.94	81.9969	1832.52	19.4582	3.36652	TGGGGSGGGGSGGGGSEV	66.6667	0	16.6667	5.55556
	148	CarT	11	12	148	26.0881	14.9472	G	L	S	L	G	L	72.2594	184.546	60.8447	0.164819	18.0937	30.5803	18.0937	21	54.3214	21	0	1.39286	6	6	23.6071	52	14	28.3214	49	18	34.6024	13.9659	1475.94	81.9969	1832.52	19.4582	3.36652	TGGGGSGGGGSGGGGSEV	66.6667	0	16.6667	5.55556
	149	CarT	12	12	149	29.8775	13.9198	G	L	G	L	G	L	74.5378	184.147	59.5226	0.170016	16.196	31.024	16.196	22	54.4643	22	0	1.39286	6	6	23.6071	52	13	28.4643	49	18	34.6024	13.9659	1475.94	81.9969	1832.52	19.4582	3.36652	TGGGGSGGGGSGGGGSEV	66.6667	0	16.6667	5.55556
	150	CarT	13	12	150	31.9878	11.1827	G	L	G	L	G	L	85.6121	185.608	53.8747	0.195275	12.9344	29.8966	12.9344	23	54.6071	23	0	1.39286	6	6	23.6071	52	12	28.6071	50	18	34.6024	13.9659	1475.94	81.9969	1832.52	19.4582	3.36652	TGGGGSGGGGSGGGGSEV	66.6667	0	16.6667	5.55556
	151	CarT	14	12	151	33.5289	9.2335	G	L	G	L	S	L	50.1501	182.926	72.5845	0.114389	10.701	27.7495	10.701	24	54.75	24	0	1.39286	6	6	23.6071	52	11	28.75	51	18	34.6024	13.9659	1475.94	81.9969	1832.52	19.4582	3.36652	TGGGGSGGGGSGGGGSEV	66.6667	0	16.6667	5.55556
	152	CarT	15	12	152	35.9649	6.84533	S	L	G	L	E	L	135.707	225.69	39.8701	0.309539	7.08611	26.5163	7.08611	25	54.8929	25	0	1.39286	6	6	23.6071	52	10	28.8929	52	18	34.6024	13.9659	1475.94	81.9969	1832.52	19.4582	3.36652	TGGGGSGGGGSGGGGSEV	66.6667	0	16.6667	5.55556
	153	CarT	16	12	153	33.3078	3.86505	E	L	S	L	V	L	142.485	287.235	50.3943	0.324998	6.76688	23.699	6.76688	25	55.0357	25	0	1.39286	6	6	23.6071	52	9	29.0357	53	18	34.6024	13.9659	1475.94	81.9969	1832.52	19.4582	3.36652	TGGGGSGGGGSGGGGSEV	66.6667	0	16.6667	5.55556
	154	CarT	17	12	154	34.6024	0	V	L	E	L	K	E	26.9942	251.658	89.2734	0.0615719	4.85205	21.2033	4.85205	24	55.1786	24	0	1.39286	6	6	23.6071	52	8	29.1786	54	18	34.6024	13.9659	1475.94	81.9969	1832.52	19.4582	3.36652	TGGGGSGGGGSGGGGSEV	66.6667	0	16.6667	5.55556
	155	CarT	0	47	155	0	12.8578	K	E	V	L	L	E	111.252	307.018	63.7638	0.253757	6.95404	22.21	6.95404	23	55.3214	23	0	1.39286	6	6	23.1786	51	8	29.75	55	5	12.8578	5.03492	252.712	50.5424	813.921	68.9513	0.576418	KLQES	0	0	20	0
	156	CarT	1	47	156	3.65174	10.0619	L	E	K	E	Q	E	5.22769	278.438	98.1225	0.011924	9.22479	21.0956	9.22479	22	55.4643	22	0	1.39286	6	7	23.3214	50	8	29.75	55	5	12.8578	5.03492	252.712	50.5424	813.921	68.9513	0.576418	KLQES	0	0	20	0
	157	CarT	2	47	157	6.13314	6.73289	Q	E	L	E	E	E	62.915	283.011	77.7694	0.143505	11.5783	23.6169	11.5783	21	55.6071	21	0	1.39286	6	8	23.4643	49	8	29.75	55	5	12.8578	5.03492	252.712	50.5424	813.921	68.9513	0.576418	KLQES	0	0	20	0
	158	CarT	3	47	158	9.73645	3.77575	E	E	Q	E	S	E	10.0449	276.379	96.3655	0.0229118	15.0175	23.9317	15.0175	20	55.75	20	0	1.39286	6	9	23.6071	48	8	29.75	55	5	12.8578	5.03492	252.712	50.5424	813.921	68.9513	0.576418	KLQES	0	0	20	0
	159	CarT	4	47	159	12.8578	0	S	E	E	E	G	L	63.2725	221.098	71.3825	0.14432	17.4807	26.7607	17.4807	19	55.8929	19	0	1.39286	6	10	23.75	47	8	29.75	55	5	12.8578	5.03492	252.712	50.5424	813.921	68.9513	0.576418	KLQES	0	0	20	0
	160	CarT	0	13	160	0	6.25576	G	L	S	E	P	L	36.0617	184.507	80.4551	0.0822542	20.0032	27.9537	20.0032	18	56.0357	18	0	1.39286	6	10	24.3214	47	7	29.3214	55	3	6.25576	2.86439	124.9	41.6332	383.387	67.4221	0.284887	GPG	66.6667	33.3333	0	0
	161	CarT	1	13	161	3.80656	3.76799	P	L	G	L	G	L	43.945	233.907	81.2126	0.100235	23.7372	30.8683	23.7372	17	56.1786	17	0	1.39286	6	10	24.3214	47	6	29.4643	56	3	6.25576	2.86439	124.9	41.6332	383.387	67.4221	0.284887	GPG	66.6667	33.3333	0	0
	162	CarT	2	13	162	6.25576	0	G	L	P	L	L	E	44.8931	186.534	75.933	0.102398	25.6742	31.8414	25.6742	16	56.3214	16	0	1.39286	6	10	24.3214	47	5	29.6071	57	3	6.25576	2.86439	124.9	41.6332	383.387	67.4221	0.284887	GPG	66.6667	33.3333	0	0
	163	CarT	0	48	163	0	3.75078	L	E	G	L	V	E	95.5866	278.354	65.6601	0.218026	27.3889	33.8561	27.3889	15	56.4643	15	0	1.39286	6	9	23.8929	46	5	30.1786	58	2	3.75078	2.90401	105.147	52.5735	409.087	74.2971	0.239833	LV	0	0	0	0
	164	CarT	1	48	164	3.75078	0	V	E	L	E	A	L	9.56039	251.058	96.192	0.0218066	26.8747	33.5892	26.8747	14	56.6071	14	0	1.39286	6	8	24.0357	46	5	30.1786	58	2	3.75078	2.90401	105.147	52.5735	409.087	74.2971	0.239833	LV	0	0	0	0
	165	CarT	0	14	165	0	8.50835	A	L	V	E	P	L	43.7165	208.973	79.0803	0.0997143	28.231	35.7494	28.231	13	56.75	13	0	1.39286	6	8	24.6071	47	4	29.75	58	5	8.50835	4.13646	366.967	73.3935	664.394	44.7666	0.837027	APSQS	0	20	40	0
	166	CarT	1	14	166	3.75883	8.31147	P	L	A	L	S	L	51.004	236.451	78.4294	0.116336	26.3129	34.8134	26.3129	12	56.8929	12	0	1.39286	6	8	24.6071	47	3	29.8929	59	5	8.50835	4.13646	366.967	73.3935	664.394	44.7666	0.837027	APSQS	0	20	40	0
	167	CarT	2	14	167	6.55758	6.68688	S	L	P	L	Q	L	92.9717	225.158	58.7083	0.212062	25.4992	34.3119	25.4992	11	57.0357	11	0	1.39286	6	8	24.6071	47	2	30.0357	60	5	8.50835	4.13646	366.967	73.3935	664.394	44.7666	0.837027	APSQS	0	20	40	0
	168	CarT	3	14	168	5.83908	3.78286	Q	L	S	L	S	L	106.011	290.751	63.5388	0.241805	25.7821	33.6332	25.7821	10	57.1786	10	0	1.39286	6	8	24.6071	47	1	30.1786	61	5	8.50835	4.13646	366.967	73.3935	664.394	44.7666	0.837027	APSQS	0	20	40	0
	169	CarT	4	14	169	8.50835	0	S	L	Q	L	L	E	73.2637	223.919	67.2811	0.167109	23.3911	30.7667	23.3911	9	57.3214	9	0	1.39286	6	8	24.6071	47	0	30.3214	62	5	8.50835	4.13646	366.967	73.3935	664.394	44.7666	0.837027	APSQS	0	20	40	0
	170	CarT	0	49	170	0	22.9398	L	E	S	L	S	E	5.75446	279.014	97.9376	0.0131255	21.6525	28.7086	21.6525	8	57.4643	8	0	1.39286	6	7	24.1786	47	0	30.8929	63	8	22.9398	7.73154	180.822	22.6028	1063.03	82.9899	0.412443	LSVTCTVS	0	0	25	25
	171	CarT	1	49	171	3.82486	19.4847	S	E	L	E	V	E	49.2692	222.072	77.8139	0.112379	18.9792	26.9917	18.9792	7	57.6071	7	0	1.39286	6	6	24.3214	48	0	30.8929	63	8	22.9398	7.73154	180.822	22.6028	1063.03	82.9899	0.412443	LSVTCTVS	0	0	25	25
	172	CarT	2	49	172	6.61224	16.3844	V	E	S	E	T	E	0	250.982	100	0	16.8164	24.9752	16.8164	6	57.75	6	0	1.39286	6	5	24.4643	49	0	30.8929	63	8	22.9398	7.73154	180.822	22.6028	1063.03	82.9899	0.412443	LSVTCTVS	0	0	25	25
	173	CarT	3	49	173	10.0505	12.9269	T	E	V	E	C	E	18.2425	245.395	92.5661	0.0416098	14.051	24.017	14.051	5	57.8929	5	0	1.39286	6	4	24.6071	50	0	30.8929	63	8	22.9398	7.73154	180.822	22.6028	1063.03	82.9899	0.412443	LSVTCTVS	0	0	25	25
	174	CarT	4	49	174	13.3817	9.80868	C	E	T	E	T	E	0	239.443	100	0	11.2066	21.7015	11.2066	4	58.0357	4	0	1.39286	6	3	24.75	51	0	30.8929	63	8	22.9398	7.73154	180.822	22.6028	1063.03	82.9899	0.412443	LSVTCTVS	0	0	25	25
	175	CarT	5	49	175	16.4892	6.48492	T	E	C	E	V	E	46.3354	244.37	81.0388	0.105688	9.67049	22.601	9.67049	3	58.1786	3	0	1.39286	6	2	24.8929	52	0	30.8929	63	8	22.9398	7.73154	180.822	22.6028	1063.03	82.9899	0.412443	LSVTCTVS	0	0	25	25
	176	CarT	6	49	176	19.7701	3.84939	V	E	T	E	S	E	8.26103	251.081	96.7098	0.0188428	6.99473	20.7507	6.99473	2	58.3214	2	0	1.39286	6	1	25.0357	53	0	30.8929	63	8	22.9398	7.73154	180.822	22.6028	1063.03	82.9899	0.412443	LSVTCTVS	0	0	25	25
	177	CarT	7	49	177	22.9398	0	S	E	V	E	G	L	52.9599	221.521	76.0926	0.120798	3.90627	22.7288	3.90627	1	58.4643	1	0	1.39286	6	0	25.1786	54	0	30.8929	63	8	22.9398	7.73154	180.822	22.6028	1063.03	82.9899	0.412443	LSVTCTVS	0	0	25	25
	178	CarT	0	15	178	0	15.4797	G	L	S	E	V	L	74.6498	186.707	60.0178	0.170271	0	22.7057	0	0	58.6071	0	0	1.39286	6	0	25.75	55	0	30.5	63	8	15.4797	5.35766	473.557	59.1946	1010.67	53.1445	1.08015	GVSLPDYG	25	12.5	12.5	0
	179	CarT	1	15	179	3.8827	12.8564	V	L	G	L	S	L	60.5434	252.186	75.9925	0.138095	0	20.5138	0	0	58.8214	0	0	1.39286	6	0	25.75	55	0	30.7143	64	8	15.4797	5.35766	473.557	59.1946	1010.67	53.1445	1.08015	GVSLPDYG	25	12.5	12.5	0
	180	CarT	2	15	180	7.25698	11.5953	S	L	V	L	L	L	74.9513	219.03	65.7803	0.170959	0	20.0889	0	0	59.1071	0	0	1.39286	6	0	25.75	55	0	31	65	8	15.4797	5.35766	473.557	59.1946	1010.67	53.1445	1.08015	GVSLPDYG	25	12.5	12.5	0
	181	CarT	3	15	181	9.26516	8.21699	L	L	S	L	P	L	8.13888	283.191	97.126	0.0185642	0	18.1152	0	0	59.4643	0	0	1.39286	6	0	25.75	55	0	31.3571	66	8	15.4797	5.35766	473.557	59.1946	1010.67	53.1445	1.08015	GVSLPDYG	25	12.5	12.5	0
	182	CarT	4	15	182	12.5504	8.49776	P	L	L	L	D	L	59.4413	237.525	74.9747	0.135581	0	18.2603	0	0	59.8929	0	0	1.39286	6	0	25.75	55	0	31.7857	67	8	15.4797	5.35766	473.557	59.1946	1010.67	53.1445	1.08015	GVSLPDYG	25	12.5	12.5	0
	183	CarT	5	15	183	13.9245	6.93821	D	L	P	L	Y	L	125.491	261.664	52.0409	0.286237	0	16.4863	0	0	60.3929	0	0	1.39286	6	0	25.75	55	0	32.2857	68	8	15.4797	5.35766	473.557	59.1946	1010.67	53.1445	1.08015	GVSLPDYG	25	12.5	12.5	0
	184	CarT	6	15	184	13.2276	3.80554	Y	L	D	L	G	L	69.4294	330.95	79.0212	0.158364	0	14.858	0	0	60.9643	0	0	1.39286	6	0	25.75	55	0	32.8571	69	8	15.4797	5.35766	473.557	59.1946	1010.67	53.1445	1.08015	GVSLPDYG	25	12.5	12.5	0
	185	CarT	7	15	185	15.4797	0	G	L	Y	L	V	E	0.911324	184.826	99.5069	0.00207867	0	14.1939	0	0	61.6071	0	0	1.39286	6	0	25.75	55	0	33.5	70	8	15.4797	5.35766	473.557	59.1946	1010.67	53.1445	1.08015	GVSLPDYG	25	12.5	12.5	0
	186	CarT	0	50	186	0	16.4612	V	E	G	L	S	E	1.88692	251.207	99.2489	0.00430393	3.82328	15.3719	3.82328	1	62.3214	1	0	1.39286	6	0	25.6071	55	0	34.3214	71	6	16.4612	6.70336	46.6977	7.78295	1110.89	95.7964	0.106514	VSWIRQ	0	0	16.6667	0
	187	CarT	1	50	187	3.7533	13.2438	S	E	V	E	W	E	0	225.336	100	0	6.58309	15.4636	6.58309	2	63.0357	2	0	1.39286	6	1	26.3214	56	0	34.3214	71	6	16.4612	6.70336	46.6977	7.78295	1110.89	95.7964	0.106514	VSWIRQ	0	0	16.6667	0
	188	CarT	2	50	188	6.80585	10.2324	W	E	S	E	I	E	0	356.554	100	0	10.1535	17.6252	10.1535	3	63.75	3	0	1.39286	6	2	27.0357	57	0	34.3214	71	6	16.4612	6.70336	46.6977	7.78295	1110.89	95.7964	0.106514	VSWIRQ	0	0	16.6667	0
	189	CarT	3	50	189	9.88937	6.77505	I	E	W	E	R	E	0	273.395	100	0	9.89961	18.277	9.89961	4	64.4643	4	0	1.39286	6	3	27.75	58	0	34.3214	71	6	16.4612	6.70336	46.6977	7.78295	1110.89	95.7964	0.106514	VSWIRQ	0	0	16.6667	0
	190	CarT	4	50	190	13.3913	3.80033	R	E	I	E	Q	E	16.4038	338.455	95.1533	0.037416	11.7907	20.9899	11.7907	5	65.1786	5	0	1.39286	6	4	28.4643	59	0	34.3214	71	6	16.4612	6.70336	46.6977	7.78295	1110.89	95.7964	0.106514	VSWIRQ	0	0	16.6667	0
	191	CarT	5	50	191	16.4612	0	Q	E	R	E	P	L	28.407	286.872	90.0977	0.0647943	12.6404	22.7037	12.6404	6	65.8929	6	0	1.39286	6	5	29.1786	60	0	34.3214	71	6	16.4612	6.70336	46.6977	7.78295	1110.89	95.7964	0.106514	VSWIRQ	0	0	16.6667	0
	192	CarT	0	16	192	0	7.54202	P	L	Q	E	P	L	11.7765	235.879	95.0074	0.0268615	14.7945	25.5298	14.7945	7	66.6071	7	0	1.39286	6	6	30.0357	61	0	34.1786	71	6	7.54202	5.3957	506.718	84.4529	897.609	43.5481	1.15579	PPRKGL	16.6667	33.3333	0	0
	193	CarT	1	16	193	3.82092	9.97913	P	L	P	L	R	L	82.7693	235.634	64.8738	0.188791	17.6103	28.2351	17.6103	8	67.3214	8	0	1.39286	6	6	30.0357	61	1	34.8929	72	6	7.54202	5.3957	506.718	84.4529	897.609	43.5481	1.15579	PPRKGL	16.6667	33.3333	0	0
	194	CarT	2	16	194	6.1978	9.87295	R	L	P	L	K	L	238.416	339.106	29.6929	0.54381	16.839	28.2016	16.839	9	68.0357	9	0	1.39286	6	6	30.0357	61	2	35.6071	73	6	7.54202	5.3957	506.718	84.4529	897.609	43.5481	1.15579	PPRKGL	16.6667	33.3333	0	0
	195	CarT	3	16	195	5.1709	6.92192	K	L	R	L	G	L	139.666	308.187	54.6814	0.318568	13.2587	25.2962	13.2587	10	68.75	10	0	1.39286	6	6	30.0357	61	3	36.3214	74	6	7.54202	5.3957	506.718	84.4529	897.609	43.5481	1.15579	PPRKGL	16.6667	33.3333	0	0
	196	CarT	4	16	196	6.80517	3.78307	G	L	K	L	L	L	21.0315	183.755	88.5546	0.0479715	10.3524	22.3312	10.3524	9	69.4643	9	0	1.39286	6	6	30.0357	61	2	37.0357	75	6	7.54202	5.3957	506.718	84.4529	897.609	43.5481	1.15579	PPRKGL	16.6667	33.3333	0	0
	197	CarT	5	16	197	7.54202	0	L	L	G	L	E	E	13.0584	280.816	95.3498	0.0297853	8.44065	19.7906	8.44065	8	70.1786	8	0	1.39286	6	6	30.0357	61	1	37.75	76	6	7.54202	5.3957	506.718	84.4529	897.609	43.5481	1.15579	PPRKGL	16.6667	33.3333	0	0
	198	CarT	0	51	198	0	15.8691	E	E	L	L	W	E	57.4192	287.154	80.0041	0.130969	7.08278	19.0193	7.08278	7	70.8929	7	0	1.39286	6	5	29.8929	61	1	38.6071	77	6	15.8691	6.05633	69.7539	11.6256	929.97	92.4993	0.159104	EWLGVI	16.6667	0	0	0
	199	CarT	1	51	199	3.83099	12.2106	W	E	E	E	L	E	3.92064	344.149	98.8608	0.00894271	6.15478	16.8413	6.15478	6	71.6071	6	0	1.39286	6	4	30.6071	62	1	38.6071	77	6	15.8691	6.05633	69.7539	11.6256	929.97	92.4993	0.159104	EWLGVI	16.6667	0	0	0
	200	CarT	2	51	200	6.42014	10.5402	L	E	W	E	G	E	0.503178	282.343	99.8218	0.00114771	8.1723	18.2399	8.1723	5	72.3214	5	0	1.39286	6	3	31.3214	63	1	38.6071	77	6	15.8691	6.05633	69.7539	11.6256	929.97	92.4993	0.159104	EWLGVI	16.6667	0	0	0
	201	CarT	3	51	201	9.57646	6.95917	G	E	L	E	V	E	0	184.161	100	0	7.53416	16.7112	7.53416	4	73.0357	4	0	1.39286	6	2	32.0357	64	1	38.6071	77	6	15.8691	6.05633	69.7539	11.6256	929.97	92.4993	0.159104	EWLGVI	16.6667	0	0	0
	202	CarT	4	51	202	12.3021	3.72148	V	E	G	E	I	E	0	246.619	100	0	6.5101	15.4263	6.5101	3	73.75	3	0	1.39286	6	1	32.75	65	1	38.6071	77	6	15.8691	6.05633	69.7539	11.6256	929.97	92.4993	0.159104	EWLGVI	16.6667	0	0	0
	203	CarT	5	51	203	15.8691	0	I	E	V	E	W	L	7.91088	270.321	97.0735	0.0180442	5.42845	16.227	5.42845	2	74.4643	2	0	1.39286	6	0	33.4643	66	1	38.6071	77	6	15.8691	6.05633	69.7539	11.6256	929.97	92.4993	0.159104	EWLGVI	16.6667	0	0	0
	204	CarT	0	17	204	0	5.26426	W	L	I	E	G	L	42.0672	355.795	88.1766	0.0959523	3.78372	15.2764	3.78372	1	75.1786	1	0	1.39286	6	0	34.3214	67	0	38.4643	77	5	5.26426	4.55969	343.712	68.7423	705.816	51.3029	0.783982	WGSET	20	0	20	20
	205	CarT	1	17	205	3.78372	7.22072	G	L	W	L	S	L	27.6841	186.484	85.1547	0.0631454	0	16.3533	0	0	75.8929	0	0	1.39286	6	0	34.3214	67	0	39.2143	78	5	5.26426	4.55969	343.712	68.7423	705.816	51.3029	0.783982	WGSET	20	0	20	20
	206	CarT	2	17	206	5.22824	5.32404	S	L	G	L	E	L	86.7961	222.264	60.9491	0.197976	0	17.833	0	0	76.6786	0	0	1.39286	6	0	34.3214	67	0	40	79	5	5.26426	4.55969	343.712	68.7423	705.816	51.3029	0.783982	WGSET	20	0	20	20
	207	CarT	3	17	207	5.19485	3.75691	E	L	S	L	T	L	134.602	288.581	53.3572	0.307019	3.78831	18.6672	3.78831	1	77.5357	1	0	1.39286	6	0	34.3214	67	0	40.8214	80	5	5.26426	4.55969	343.712	68.7423	705.816	51.3029	0.783982	WGSET	20	0	20	20
	208	CarT	4	17	208	5.26426	0	T	L	E	L	T	E	52.562	244.866	78.5344	0.11989	5.32404	17.8158	5.32404	2	78.3929	2	0	1.39286	6	0	34.3214	67	1	41.6786	81	5	5.26426	4.55969	343.712	68.7423	705.816	51.3029	0.783982	WGSET	20	0	20	20
	209	CarT	0	52	209	0	6.75146	T	E	T	L	Y	E	49.0539	242.979	79.8115	0.111888	8.70416	17.6168	8.70416	3	79.25	3	0	1.39286	6	0	34.25	67	2	42.6071	82	3	6.75146	4.08993	201.989	67.3298	609.931	66.8833	0.460724	TYY	0	0	0	33.3333
	210	CarT	1	52	210	3.78499	3.77333	Y	E	T	E	Y	E	99.7866	330.48	69.8056	0.227606	7.67208	16.8459	7.67208	4	80.1071	4	0	1.39286	6	1	35.1071	68	2	42.6071	82	3	6.75146	4.08993	201.989	67.3298	609.931	66.8833	0.460724	TYY	0	0	0	33.3333
	211	CarT	2	52	211	6.75146	0	Y	E	Y	E	N	L	53.149	330.736	83.9301	0.121229	7.08003	18.0941	7.08003	5	80.9643	5	0	1.39286	6	2	35.9643	69	2	42.6071	82	3	6.75146	4.08993	201.989	67.3298	609.931	66.8833	0.460724	TYY	0	0	0	33.3333
	212	CarT	0	18	212	0	5.77997	N	L	Y	E	S	L	19.5174	257.504	92.4205	0.0445178	5.84774	18.497	5.84774	6	81.8214	6	0	1.39286	6	3	36.8929	70	2	42.5357	82	4	5.77997	3.52965	190.23	47.5575	566.9	66.4438	0.433901	NSAL	0	0	25	0	CAR_T_N184_P7	CarT	N	MALPVTALLLPLALLLHAARPEQKLISEEDLDIQMTQTTSSLSASLGDRVTISCRASQDISKYLNWYQQKPDGTVKLLIYHTSRLHSGVPSRFSGSGSGTDYSLTISNLEQEDIATYFCQQGNTLPYTFGGGTKLEITGGGGSGGGGSGGGGSEVKLQESGPGLVAPSQSLSVTCTVSGVSLPDYGVSWIRQPPRKGLEWLGVIWGSETTYYNSGSSGSEIQALEEKNAQLKQEIAALEEKNQALKYGGSGGSALKSRLTIIKDNSKSQVFLKMNSLQTDDTAIYYCAKHYYYGGSYAMDYWGQGTSVTVSSTTTPAPRPPTPAPTIASQPLSLRPEACRPAAGGAVHTRGLDFACDIYIWAPLAGTCGVLLLSLVITLYCKRGRKKLLYIFKQPFMRP…
	213	CarT	1	18	213	3.81194	5.60262	S	L	N	L	A	L	69.7506	227.742	69.373	0.159096	8.12088	20.8336	8.12088	7	82.6786	7	0	1.39286	6	3	36.8929	70	3	43.3929	83	4	5.77997	3.52965	190.23	47.5575	566.9	66.4438	0.433901	NSAL	0	0	25	0
	214	CarT	2	18	214	5.49726	3.85627	A	L	S	L	L	L	82.0927	210.893	61.0738	0.187248	10.2594	22.6955	10.2594	8	83.5357	8	0	1.39286	6	3	36.8929	70	4	44.25	84	4	5.77997	3.52965	190.23	47.5575	566.9	66.4438	0.433901	NSAL	0	0	25	0
	215	CarT	3	18	215	5.77997	0	L	L	A	L	K	H	18.8692	280.983	93.2846	0.0430393	11.5242	23.0134	11.5242	9	84.3929	9	0	1.39286	6	3	36.8929	70	5	45.1071	85	4	5.77997	3.52965	190.23	47.5575	566.9	66.4438	0.433901	NSAL	0	0	25	0
	216	CarT	0	30	216	0	5.55799	K	H	L	L	S	H	119.696	306.228	60.9129	0.273017	11.2442	22.4248	11.2442	10	85.25	10	0	1.32143	5	3	36.8929	70	6	46.0357	86	3	5.55799	4.50384	265.936	88.6454	629.005	57.7211	0.606582	KSR	0	0	33.3333	0
	217	CarT	1	30	217	3.80087	3.82108	S	H	K	H	R	H	113.077	223.365	49.3758	0.25792	14.9719	25.659	14.9719	11	86.1071	11	1	2.17857	4	3	36.8929	70	6	46.0357	86	3	5.55799	4.50384	265.936	88.6454	629.005	57.7211	0.606582	KSR	0	0	33.3333	0
	218	CarT	2	30	218	5.55799	0	R	H	S	H	L	E	33.1636	336.079	90.1322	0.0756438	16.2099	26.0876	16.2099	12	86.9643	12	2	3.03571	5	3	36.8929	70	6	46.0357	86	3	5.55799	4.50384	265.936	88.6454	629.005	57.7211	0.606582	KSR	0	0	33.3333	0
	219	CarT	0	53	219	0	16.6131	L	E	R	H	T	E	11.6235	279.703	95.8443	0.0265124	14.1636	23.2645	14.1636	13	87.8214	13	3	3.96429	6	3	36.8214	70	6	46.0357	86	6	16.6131	6.64356	215.842	35.9737	1037.43	79.1945	0.492321	LTIIKD	0	0	0	16.6667
	220	CarT	1	53	220	3.82566	13.111	T	E	L	E	I	E	51.2634	244.192	79.0069	0.116928	14.9883	22.8994	14.9883	14	88.6786	14	3	3.96429	6	4	37.6786	71	6	46.0357	86	6	16.6131	6.64356	215.842	35.9737	1037.43	79.1945	0.492321	LTIIKD	0	0	0	16.6667
	221	CarT	2	53	221	6.76523	10.1742	I	E	T	E	I	E	11.4835	275.538	95.8323	0.0261932	11.5465	20.6908	11.5465	15	89.5357	15	3	3.96429	6	5	38.5357	72	6	46.0357	86	6	16.6131	6.64356	215.842	35.9737	1037.43	79.1945	0.492321	LTIIKD	0	0	0	16.6667
	222	CarT	3	53	222	10.0387	6.73174	I	E	I	E	K	E	67.0485	276.16	75.7211	0.152933	11.2071	21.7111	11.2071	16	90.3929	16	3	3.96429	6	6	39.3929	73	6	46.0357	86	6	16.6131	6.64356	215.842	35.9737	1037.43	79.1945	0.492321	LTIIKD	0	0	0	16.6667	CAR_T_I193_P7	CarT	N	MALPVTALLLPLALLLHAARPEQKLISEEDLDIQMTQTTSSLSASLGDRVTISCRASQDISKYLNWYQQKPDGTVKLLIYHTSRLHSGVPSRFSGSGSGTDYSLTISNLEQEDIATYFCQQGNTLPYTFGGGTKLEITGGGGSGGGGSGGGGSEVKLQESGPGLVAPSQSLSVTCTVSGVSLPDYGVSWIRQPPRKGLEWLGVIWGSETTYYNSALKSRLTIIGSSGSEIQALEEKNAQLKQEIAALEEKNQALKYGGSGGSKDNSKSQVFLKMNSLQTDDTAIYYCAKHYYYGGSYAMDYWGQGTSVTVSSTTTPAPRPPTPAPTIASQPLSLRPEACRPAAGGAVHTRGLDFACDIYIWAPLAGTCGVLLLSLVITLYCKRGRKKLLYIFKQPFMRP…
	223	CarT	4	53	223	13.4576	3.86453	K	E	I	E	D	E	34.5718	302.47	88.5702	0.0788559	8.78506	20.6788	8.78506	17	91.25	17	3	3.96429	6	7	40.25	74	6	46.0357	86	6	16.6131	6.64356	215.842	35.9737	1037.43	79.1945	0.492321	LTIIKD	0	0	0	16.6667
	224	CarT	5	53	224	16.6131	0	D	E	K	E	N	L	39.8512	254.349	84.3321	0.0908978	9.10729	23.0033	9.10729	18	92.1071	18	3	3.96429	6	8	41.1071	75	6	46.0357	86	6	16.6131	6.64356	215.842	35.9737	1037.43	79.1945	0.492321	LTIIKD	0	0	0	16.6667
	225	CarT	0	19	225	0	4.62375	N	L	D	E	S	L	79.137	263.292	69.9433	0.180506	6.59927	22.2639	6.59927	19	92.9643	19	3	3.96429	6	9	42.0357	76	6	45.9643	86	4	4.62375	4.12417	338.542	84.6356	633.941	46.5972	0.772192	NSKS	0	0	50	0	CAR_T_P7N_195	CarT	N	MALPVTALLLPLALLLHAARPEQKLISEEDLDIQMTQTTSSLSASLGDRVTISCRASQDISKYLNWYQQKPDGTVKLLIYHTSRLHSGVPSRFSGSGSGTDYSLTISNLEQEDIATYFCQQGNTLPYTFGGGTKLEITGGGGSGGGGSGGGGSEVKLQESGPGLVAPSQSLSVTCTVSGVSLPDYGVSWIRQPPRKGLEWLGVIWGSETTYYNSALKSRLTIIKDNGSSGSEIQALEEKNAQLKQEIAALEEKNQALKYGGSGGSSKSQVFLKMNSLQTDDTAIYYCAKHYYYGGSYAMDYWGQGTSVTVSSTTTPAPRPPTPAPTIASQPLSLRPEACRPAAGGAVHTRGLDFACDIYIWAPLAGTCGVLLLSLVITLYCKRGRKKLLYIFKQPFMRP…
	226	CarT	1	19	226	3.8233	5.60433	S	L	N	L	K	L	103.342	225.136	54.0981	0.235716	9.39426	25.5469	9.39426	20	93.8214	20	3	3.96429	6	9	42.0357	76	7	46.8214	87	4	4.62375	4.12417	338.542	84.6356	633.941	46.5972	0.772192	NSKS	0	0	50	0
	227	CarT	2	19	227	5.34314	3.77801	K	L	S	L	S	L	123.074	308.225	60.0699	0.280724	9.4637	25.3512	9.4637	21	94.6786	21	3	3.96429	6	9	42.0357	76	6	47.6786	88	4	4.62375	4.12417	338.542	84.6356	633.941	46.5972	0.772192	NSKS	0	0	50	0
	228	CarT	3	19	228	4.62375	0	S	L	K	L	Q	E	32.9892	224.06	85.2766	0.0752461	6.01243	22.1822	6.01243	22	95.5357	22	3	3.96429	6	9	42.0357	76	5	48.5357	89	4	4.62375	4.12417	338.542	84.6356	633.941	46.5972	0.772192	NSKS	0	0	50	0	CAR_T_S199_P7	CarT	N	MALPVTALLLPLALLLHAARPEQKLISEEDLDIQMTQTTSSLSASLGDRVTISCRASQDISKYLNWYQQKPDGTVKLLIYHTSRLHSGVPSRFSGSGSGTDYSLTISNLEQEDIATYFCQQGNTLPYTFGGGTKLEITGGGGSGGGGSGGGGSEVKLQESGPGLVAPSQSLSVTCTVSGVSLPDYGVSWIRQPPRKGLEWLGVIWGSETTYYNSALKSRLTIIKDNSKSGSSGSEIQALEEKNAQLKQEIAALEEKNQALKYGGSGGSQVFLKMNSLQTDDTAIYYCAKHYYYGGSYAMDYWGQGTSVTVSSTTTPAPRPPTPAPTIASQPLSLRPEACRPAAGGAVHTRGLDFACDIYIWAPLAGTCGVLLLSLVITLYCKRGRKKLLYIFKQPFMRP…
	229	CarT	0	54	229	0	16.3572	Q	E	S	L	V	E	40.8324	289.983	85.919	0.0931359	8.21659	22.1251	8.21659	23	96.3929	23	3	3.96429	6	9	41.9643	76	5	49.4643	90	6	16.3572	6.41241	181.019	30.1698	1057.18	82.8771	0.412891	QVFLKM	0	0	0	0
	230	CarT	1	54	230	3.74282	13.3178	V	E	Q	E	F	E	0	251.556	100	0	9.33842	20.5969	9.33842	22	97.25	22	3	3.96429	6	10	42.8214	77	5	49.4643	90	6	16.3572	6.41241	181.019	30.1698	1057.18	82.8771	0.412891	QVFLKM	0	0	0	0
	231	CarT	2	54	231	6.57526	9.81462	F	E	V	E	L	E	46.9214	314.414	85.0765	0.107024	12.9462	22.5194	12.9462	21	98.1071	21	3	3.96429	6	11	43.6786	78	5	49.4643	90	6	16.3572	6.41241	181.019	30.1698	1057.18	82.8771	0.412891	QVFLKM	0	0	0	0
	232	CarT	3	54	232	10.0883	6.56114	L	E	F	E	K	E	3.17137	277.864	98.8587	0.00723367	13.7523	22.3232	13.7523	20	98.9643	20	3	3.96429	6	11	44.5357	79	5	49.4643	90	6	16.3572	6.41241	181.019	30.1698	1057.18	82.8771	0.412891	QVFLKM	0	0	0	0
	233	CarT	4	54	233	12.8391	3.73386	K	E	L	E	M	E	88.1983	307.026	71.2733	0.201174	16.9895	24.9214	16.9895	19	99.8214	19	3	3.96429	6	10	45.3929	80	5	49.4643	90	6	16.3572	6.41241	181.019	30.1698	1057.18	82.8771	0.412891	QVFLKM	0	0	0	0
	234	CarT	5	54	234	16.3572	0	M	E	K	E	N	L	1.89517	294.694	99.3569	0.00432274	17.9543	26.0364	17.9543	18	100.679	18	3	3.96429	6	9	46.25	81	5	49.4643	90	6	16.3572	6.41241	181.019	30.1698	1057.18	82.8771	0.412891	QVFLKM	0	0	0	0
	235	CarT	0	20	235	0	8.9992	N	L	M	E	S	L	74.7842	262.297	71.4887	0.170578	20.3368	28.928	20.3368	17	101.536	17	3	3.96429	6	9	47.1786	82	4	49.3929	90	4	8.9992	4.53592	222.115	55.5288	685.802	67.6124	0.506629	NSLQ	0	0	25	0
	236	CarT	1	20	236	3.75923	6.49674	S	L	N	L	L	L	59.3079	221.592	73.2355	0.135277	21.9428	31.1744	21.9428	16	102.393	16	3	3.96429	6	9	47.1786	82	3	50.25	91	4	8.9992	4.53592	222.115	55.5288	685.802	67.6124	0.506629	NSLQ	0	0	25	0
	237	CarT	2	20	237	5.59637	3.74728	L	L	S	L	Q	L	5.74886	281.474	97.9576	0.0131128	21.4018	30.3555	21.4018	15	103.25	15	3	3.96429	6	9	47.1786	82	2	51.1071	92	4	8.9992	4.53592	222.115	55.5288	685.802	67.6124	0.506629	NSLQ	0	0	25	0
	238	CarT	3	20	238	8.9992	0	Q	L	L	L	T	H	82.2742	288.794	71.5111	0.187662	21.5931	31.0831	21.5931	14	104.107	14	3	3.96429	6	9	47.1786	82	1	51.9643	93	4	8.9992	4.53592	222.115	55.5288	685.802	67.6124	0.506629	NSLQ	0	0	25	0
	239	CarT	0	31	239	0	5.27404	T	H	Q	L	D	H	97.1327	246.139	60.5374	0.221553	22.3544	32.1362	22.3544	13	104.964	13	2	3.89286	6	9	47.1786	82	1	52.8929	94	3	5.27404	3.36183	177.9	59.3	502.372	64.5879	0.405778	TDD	0	0	0	33.3333
	240	CarT	1	31	240	3.8888	3.8012	D	H	T	H	D	H	80.0977	253.392	68.3898	0.182697	18.6797	29.2857	18.6797	12	105.821	12	1	4.75	7	9	47.1786	82	1	52.8929	94	3	5.27404	3.36183	177.9	59.3	502.372	64.5879	0.405778	TDD	0	0	0	33.3333
	241	CarT	2	31	241	5.27404	0	D	H	D	H	T	L	0.669662	260.94	99.7434	0.00152745	17.9269	27.4479	17.9269	11	106.679	11	0	5.60714	8	9	47.1786	82	1	52.8929	94	3	5.27404	3.36183	177.9	59.3	502.372	64.5879	0.405778	TDD	0	0	0	33.3333
	243	CarT	0	55	243	0	28.2013	A	E	T	L	I	E	5.3831	208.957	97.4238	0.0122785	17.1348	26.2213	17.1348	9	108.393	9	0	6.53571	9	8	47.1071	82	0	53.75	95	10	28.2013	10.7316	279.005	27.9005	1656.39	83.1558	0.636391	AIYYCAKHYY	0	0	0	0
	244	CarT	1	55	244	3.7612	25.707	I	E	A	E	Y	E	59.0997	274.847	78.4972	0.134802	16.9571	24.7626	16.9571	8	109.25	8	0	6.53571	9	7	47.9643	83	0	53.75	95	10	28.2013	10.7316	279.005	27.9005	1656.39	83.1558	0.636391	AIYYCAKHYY	0	0	0	0
	245	CarT	2	55	245	6.23033	22.8691	Y	E	I	E	Y	E	0.3632	330.615	99.8901	0.000828433	15.6117	22.4066	15.6117	7	110.107	7	0	6.53571	9	6	48.8214	84	0	53.75	95	10	28.2013	10.7316	279.005	27.9005	1656.39	83.1558	0.636391	AIYYCAKHYY	0	0	0	0
	246	CarT	3	55	246	9.62542	19.4278	Y	E	Y	E	C	E	5.3573	330.86	98.3808	0.0122196	13.7953	20.1772	13.7953	6	110.964	6	0	6.53571	9	5	49.6786	85	0	53.75	95	10	28.2013	10.7316	279.005	27.9005	1656.39	83.1558	0.636391	AIYYCAKHYY	0	0	0	0
	247	CarT	4	55	247	12.9902	16.6382	C	E	Y	E	A	E	0	233.401	100	0	10.3888	18.436	10.3888	5	111.821	5	0	6.53571	9	4	50.5357	86	0	53.75	95	10	28.2013	10.7316	279.005	27.9005	1656.39	83.1558	0.636391	AIYYCAKHYY	0	0	0	0
	248	CarT	5	55	248	15.7757	13.1099	A	E	C	E	K	E	0	208.615	100	0	8.45496	16.4088	8.45496	4	112.679	4	0	6.53571	9	3	51.3929	87	0	53.75	95	10	28.2013	10.7316	279.005	27.9005	1656.39	83.1558	0.636391	AIYYCAKHYY	0	0	0	0
	249	CarT	6	55	249	19.4225	10.2022	K	E	A	E	H	E	8.00759	304.877	97.3735	0.0182648	6.06268	15.4473	6.06268	3	113.536	3	0	6.53571	9	2	52.25	88	0	53.75	95	10	28.2013	10.7316	279.005	27.9005	1656.39	83.1558	0.636391	AIYYCAKHYY	0	0	0	0
	250	CarT	7	55	250	21.7841	6.76343	H	E	K	E	Y	E	2.79399	292.463	99.0447	0.00637289	5.24161	13.8701	5.24161	2	114.393	2	0	6.53571	9	1	53.1071	89	0	53.75	95	10	28.2013	10.7316	279.005	27.9005	1656.39	83.1558	0.636391	AIYYCAKHYY	0	0	0	0
	251	CarT	8	55	251	25.1745	3.77038	Y	E	H	E	Y	E	83.8383	330.827	74.6579	0.191229	3.77038	14.4316	3.77038	1	115.25	1	0	6.53571	9	0	53.9643	90	0	53.75	95	10	28.2013	10.7316	279.005	27.9005	1656.39	83.1558	0.636391	AIYYCAKHYY	0	0	0	0
	252	CarT	9	55	252	28.2013	0	Y	E	Y	E	Y	L	114.162	330.042	65.4099	0.260395	0	14.3807	0	0	116.107	0	0	6.53571	9	0	54.8571	91	0	53.75	95	10	28.2013	10.7316	279.005	27.9005	1656.39	83.1558	0.636391	AIYYCAKHYY	0	0	0	0
	253	CarT	0	21	253	0	5.65156	Y	L	Y	E	G	L	49.3828	332.084	85.1294	0.112639	3.93384	15.6518	3.93384	1	117.036	1	0	6.53571	9	0	55.7857	92	0	53.7143	95	4	5.65156	4.15186	174.321	43.5802	558.681	68.7978	0.397614	YGGS	50	0	25	0
	254	CarT	1	21	254	3.83788	6.19293	G	L	Y	L	G	L	66.1672	186.565	64.534	0.150923	5.93699	16.7705	5.93699	2	117.964	2	0	6.53571	9	0	55.7857	92	1	54.6429	96	4	5.65156	4.15186	174.321	43.5802	558.681	68.7978	0.397614	YGGS	50	0	25	0
	255	CarT	2	21	255	5.82984	3.85723	G	L	G	L	S	L	43.8169	186.61	76.5195	0.0999433	3.85723	15.4305	3.85723	1	118.893	1	0	6.53571	9	0	55.7857	92	0	55.5714	97	4	5.65156	4.15186	174.321	43.5802	558.681	68.7978	0.397614	YGGS	50	0	25	0
	256	CarT	3	21	256	5.65156	0	S	L	G	L	Y	E	14.9539	220.621	93.2219	0.0341089	0	13.3865	0	0	119.821	0	0	6.53571	9	0	55.7857	92	0	56.5357	98	4	5.65156	4.15186	174.321	43.5802	558.681	68.7978	0.397614	YGGS	50	0	25	0
	257	CarT	0	56	257	0	13.8583	Y	E	S	L	A	E	103.246	333.414	69.0335	0.235498	3.8186	12.7929	3.8186	1	120.821	1	0	6.53571	9	0	55.7857	92	0	57.5	99	6	13.8583	6.37481	222.171	37.0285	1095.49	79.7194	0.506756	YAMDYW	0	0	0	0
	258	CarT	1	56	258	3.79039	10.8394	A	E	Y	E	M	E	0.628973	207.435	99.6968	0.00143464	6.48676	13.3463	6.48676	2	121.821	2	0	6.53571	9	1	56.7857	93	0	57.5	99	6	13.8583	6.37481	222.171	37.0285	1095.49	79.7194	0.506756	YAMDYW	0	0	0	0
	259	CarT	2	56	259	6.85524	7.22876	M	E	A	E	D	E	1.32435	296.869	99.5539	0.00302074	8.92225	14.3025	8.92225	3	122.821	3	0	6.53571	9	2	57.7857	94	0	57.5	99	6	13.8583	6.37481	222.171	37.0285	1095.49	79.7194	0.506756	YAMDYW	0	0	0	0
	260	CarT	3	56	260	8.67189	6.45428	D	E	M	E	Y	E	16.5183	257.268	93.5793	0.0376771	9.06579	15.8616	9.06579	4	123.821	4	0	6.53571	9	3	58.7857	95	0	57.5	99	6	13.8583	6.37481	222.171	37.0285	1095.49	79.7194	0.506756	YAMDYW	0	0	0	0
	261	CarT	4	56	261	11.7562	3.75276	Y	E	D	E	W	E	71.32	330.524	78.4222	0.162676	10.9782	17.4491	10.9782	5	124.821	5	0	6.53571	9	4	59.7857	96	0	57.5	99	6	13.8583	6.37481	222.171	37.0285	1095.49	79.7194	0.506756	YAMDYW	0	0	0	0
	262	CarT	5	56	262	13.8583	0	W	E	Y	E	G	L	29.1327	355.19	91.798	0.0664496	12.2608	18.5064	12.2608	6	125.821	6	0	6.53571	9	5	60.7857	97	0	57.5	99	6	13.8583	6.37481	222.171	37.0285	1095.49	79.7194	0.506756	YAMDYW	0	0	0	0
	263	CarT	0	22	263	0	5.45593	G	L	W	E	Q	L	5.16431	183.655	97.188	0.0117794	13.1726	20.6769	13.1726	7	126.821	7	0	6.53571	9	6	61.7857	98	0	57.5	99	3	5.45593	3.09903	121.316	40.4387	429.132	71.7299	0.276714	GQG	66.6667	0	0	0
	264	CarT	1	22	264	3.84227	3.76951	Q	L	G	L	G	L	99.1568	289.107	65.7024	0.22617	15.5937	23.4591	15.5937	8	127.821	8	0	6.53571	9	6	61.7857	98	1	58.5	100	3	5.45593	3.09903	121.316	40.4387	429.132	71.7299	0.276714	GQG	66.6667	0	0	0
	265	CarT	2	22	265	5.45593	0	G	L	Q	L	T	E	16.995	183.489	90.7379	0.0387644	17.3636	23.3695	17.3636	9	128.821	9	0	6.53571	9	6	61.7857	98	2	59.5	101	3	5.45593	3.09903	121.316	40.4387	429.132	71.7299	0.276714	GQG	66.6667	0	0	0
	266	CarT	0	57	266	0	13.0281	T	E	G	L	S	E	15.5194	238.92	93.5043	0.0353987	19.4786	25.7429	19.4786	10	129.821	10	0	6.53571	9	6	61.7857	98	3	60.5	102	5	13.0281	5.04575	149.607	29.9215	704.096	78.7518	0.341244	TSVTV	0	0	20	40
	267	CarT	1	57	267	3.78403	10.0584	S	E	T	E	V	E	71.8793	224.048	67.9179	0.163952	21.2674	27.8322	21.2674	11	130.821	11	0	6.53571	9	7	62.7857	99	3	60.5	102	5	13.0281	5.04575	149.607	29.9215	704.096	78.7518	0.341244	TSVTV	0	0	20	40
	268	CarT	2	57	268	6.37613	6.65773	V	E	S	E	T	E	1.28445	252.355	99.491	0.00292974	21.7686	28.7616	21.7686	12	131.821	12	0	6.53571	9	8	63.7857	100	3	60.5	102	5	13.0281	5.04575	149.607	29.9215	704.096	78.7518	0.341244	TSVTV	0	0	20	40
	269	CarT	3	57	269	9.89302	3.83753	T	E	V	E	V	E	53.0831	244.211	78.2634	0.121079	23.5887	31.4837	23.5887	13	132.821	13	0	6.53571	9	9	64.7857	101	3	60.5	102	5	13.0281	5.04575	149.607	29.9215	704.096	78.7518	0.341244	TSVTV	0	0	20	40
	270	CarT	4	57	270	13.0281	0	V	E	T	E	S	L	7.84109	251.361	96.8805	0.017885	24.3674	32.6503	24.3674	14	133.821	14	0	6.53571	9	10	65.7857	102	3	60.5	102	5	13.0281	5.04575	149.607	29.9215	704.096	78.7518	0.341244	TSVTV	0	0	20	40
	271	CarT	0	23	271	0	58.0393	S	L	V	E	S	L	31.645	223.488	85.8404	0.0721801	27.5247	36.0298	27.5247	15	134.821	15	0	6.53571	9	11	66.7857	103	3	60.5	102	44	58.0393	28.2119	5498.66	124.97	5745.8	4.30112	12.5421	SSTTTPAPRPPTPAPTIASQPLSLRPEACRPAAGGAVHTRGLDF	6.81818	20.4545	9.09091	13.6364
	272	CarT	1	23	272	3.73499	56.5623	S	L	S	L	T	L	93.3104	223.536	58.257	0.212834	30.8331	39.1004	30.8331	16	135.821	16	0	6.53571	9	11	66.7857	103	4	61.5	103	44	58.0393	28.2119	5498.66	124.97	5745.8	4.30112	12.5421	SSTTTPAPRPPTPAPTIASQPLSLRPEACRPAAGGAVHTRGLDF	6.81818	20.4545	9.09091	13.6364
	273	CarT	2	23	273	5.30955	58.7934	T	L	S	L	T	L	89.2269	242.628	63.2248	0.20352	32.5978	40.712	32.5978	17	136.821	17	0	6.53571	9	11	66.7857	103	5	62.5	104	44	58.0393	28.2119	5498.66	124.97	5745.8	4.30112	12.5421	SSTTTPAPRPPTPAPTIASQPLSLRPEACRPAAGGAVHTRGLDF	6.81818	20.4545	9.09091	13.6364
	274	CarT	3	23	274	8.19057	61.0909	T	L	T	L	T	L	111.227	243.406	54.3039	0.253701	35.2653	42.4665	35.2653	18	137.821	18	0	6.53571	9	11	66.7857	103	6	63.5	105	44	58.0393	28.2119	5498.66	124.97	5745.8	4.30112	12.5421	SSTTTPAPRPPTPAPTIASQPLSLRPEACRPAAGGAVHTRGLDF	6.81818	20.4545	9.09091	13.6364
	275	CarT	4	23	275	10.1656	63.7971	T	L	T	L	P	L	114.251	247.249	53.7912	0.260598	36.157	43.1971	36.157	19	138.821	19	0	6.53571	9	11	66.7857	103	7	64.5	106	44	58.0393	28.2119	5498.66	124.97	5745.8	4.30112	12.5421	SSTTTPAPRPPTPAPTIASQPLSLRPEACRPAAGGAVHTRGLDF	6.81818	20.4545	9.09091	13.6364
	276	CarT	5	23	276	12.5426	62.5251	P	L	T	L	A	L	110.149	232.906	52.7067	0.251242	39.1657	46.5611	39.1657	20	139.821	20	0	6.53571	9	11	66.7857	103	8	65.5	107	44	58.0393	28.2119	5498.66	124.97	5745.8	4.30112	12.5421	SSTTTPAPRPPTPAPTIASQPLSLRPEACRPAAGGAVHTRGLDF	6.81818	20.4545	9.09091	13.6364
	277	CarT	6	23	277	15.3979	65.1745	A	L	P	L	P	L	73.5598	207.941	64.6246	0.167785	41.9033	48.5383	41.9033	21	140.821	21	0	6.53571	9	11	66.7857	103	9	66.5	108	44	58.0393	28.2119	5498.66	124.97	5745.8	4.30112	12.5421	SSTTTPAPRPPTPAPTIASQPLSLRPEACRPAAGGAVHTRGLDF	6.81818	20.4545	9.09091	13.6364
	278	CarT	7	23	278	18.0746	67.0376	P	L	A	L	R	L	114.735	232.645	50.6826	0.261701	43.8836	50.5898	43.8836	22	141.821	22	0	6.53571	9	11	66.7857	103	10	67.5	109	44	58.0393	28.2119	5498.66	124.97	5745.8	4.30112	12.5421	SSTTTPAPRPPTPAPTIASQPLSLRPEACRPAAGGAVHTRGLDF	6.81818	20.4545	9.09091	13.6364
	279	CarT	8	23	279	19.4282	64.7679	R	L	P	L	P	L	207.93	340.675	38.9654	0.474273	45.8653	53.079	45.8653	23	142.821	23	0	6.53571	9	11	66.7857	103	11	68.5	110	44	58.0393	28.2119	5498.66	124.97	5745.8	4.30112	12.5421	SSTTTPAPRPPTPAPTIASQPLSLRPEACRPAAGGAVHTRGLDF	6.81818	20.4545	9.09091	13.6364
	280	CarT	9	23	280	22.8259	67.112	P	L	R	L	P	L	101.95	234.202	56.4692	0.232541	49.3468	56.1056	49.3468	24	143.821	24	0	6.53571	9	11	66.7857	103	12	69.5	111	44	58.0393	28.2119	5498.66	124.97	5745.8	4.30112	12.5421	SSTTTPAPRPPTPAPTIASQPLSLRPEACRPAAGGAVHTRGLDF	6.81818	20.4545	9.09091	13.6364
	281	CarT	10	23	281	25.3342	68.2264	P	L	P	L	T	L	115.628	233.008	50.376	0.263739	51.2921	58.2877	51.2921	25	144.821	25	0	6.53571	9	11	66.7857	103	13	70.5	112	44	58.0393	28.2119	5498.66	124.97	5745.8	4.30112	12.5421	SSTTTPAPRPPTPAPTIASQPLSLRPEACRPAAGGAVHTRGLDF	6.81818	20.4545	9.09091	13.6364
	282	CarT	11	23	282	26.0637	65.4209	T	L	P	L	P	L	118.7	246.688	51.8824	0.270747	52.2924	59.8287	52.2924	26	145.821	26	0	6.53571	9	11	66.7857	103	14	71.5	113	44	58.0393	28.2119	5498.66	124.97	5745.8	4.30112	12.5421	SSTTTPAPRPPTPAPTIASQPLSLRPEACRPAAGGAVHTRGLDF	6.81818	20.4545	9.09091	13.6364
	283	CarT	12	23	283	29.878	67.433	P	L	T	L	A	L	113.135	232.837	51.4102	0.258053	56.1711	63.5167	56.1711	27	146.821	27	0	6.53571	9	11	66.7857	103	15	72.5	114	44	58.0393	28.2119	5498.66	124.97	5745.8	4.30112	12.5421	SSTTTPAPRPPTPAPTIASQPLSLRPEACRPAAGGAVHTRGLDF	6.81818	20.4545	9.09091	13.6364
	284	CarT	13	23	284	31.8477	67.4378	A	L	P	L	P	L	80.4662	208.168	61.3456	0.183538	57.5232	65.2369	57.5232	28	147.821	28	0	6.53571	9	11	66.7857	103	16	73.5	115	44	58.0393	28.2119	5498.66	124.97	5745.8	4.30112	12.5421	SSTTTPAPRPPTPAPTIASQPLSLRPEACRPAAGGAVHTRGLDF	6.81818	20.4545	9.09091	13.6364
	285	CarT	14	23	285	32.749	64.5315	P	L	A	L	T	L	118.579	231.424	48.7611	0.27047	58.4893	66.6413	58.4893	29	148.821	29	0	6.53571	9	11	66.7857	103	17	74.5	116	44	58.0393	28.2119	5498.66	124.97	5745.8	4.30112	12.5421	SSTTTPAPRPPTPAPTIASQPLSLRPEACRPAAGGAVHTRGLDF	6.81818	20.4545	9.09091	13.6364
	286	CarT	15	23	286	36.0493	65.7375	T	L	P	L	I	L	128.277	245.125	47.6687	0.292591	62.0908	70.1068	62.0908	30	149.821	30	0	6.53571	9	11	66.7857	103	18	75.5	117	44	58.0393	28.2119	5498.66	124.97	5745.8	4.30112	12.5421	SSTTTPAPRPPTPAPTIASQPLSLRPEACRPAAGGAVHTRGLDF	6.81818	20.4545	9.09091	13.6364
	287	CarT	16	23	287	37.5991	63.8509	I	L	T	L	A	L	157.42	274.246	42.5988	0.359065	63.1742	71.6245	63.1742	31	150.821	31	0	6.53571	9	11	66.7857	103	19	76.5	118	44	58.0393	28.2119	5498.66	124.97	5745.8	4.30112	12.5421	SSTTTPAPRPPTPAPTIASQPLSLRPEACRPAAGGAVHTRGLDF	6.81818	20.4545	9.09091	13.6364
	288	CarT	17	23	288	38.9917	62.2295	A	L	I	L	S	L	80.9888	208.382	61.1345	0.18473	64.875	73.3833	64.875	32	151.821	32	0	6.53571	9	11	66.7857	103	20	77.5	119	44	58.0393	28.2119	5498.66	124.97	5745.8	4.30112	12.5421	SSTTTPAPRPPTPAPTIASQPLSLRPEACRPAAGGAVHTRGLDF	6.81818	20.4545	9.09091	13.6364
	289	CarT	18	23	289	39.4693	58.9362	S	L	A	L	Q	L	100.945	220.976	54.3186	0.230248	65.0053	73.8685	65.0053	33	152.821	33	0	6.53571	9	11	66.7857	103	21	78.5	120	44	58.0393	28.2119	5498.66	124.97	5745.8	4.30112	12.5421	SSTTTPAPRPPTPAPTIASQPLSLRPEACRPAAGGAVHTRGLDF	6.81818	20.4545	9.09091	13.6364
	290	CarT	19	23	290	38.3598	55.2239	Q	L	S	L	P	L	175.339	291.037	39.7537	0.399936	63.5107	72.6674	63.5107	34	153.821	34	0	6.53571	9	11	66.7857	103	22	79.5	121	44	58.0393	28.2119	5498.66	124.97	5745.8	4.30112	12.5421	SSTTTPAPRPPTPAPTIASQPLSLRPEACRPAAGGAVHTRGLDF	6.81818	20.4545	9.09091	13.6364
	291	CarT	20	23	291	39.0312	52.8325	P	L	Q	L	L	L	121.509	229.787	47.1211	0.277153	64.15	73.3459	64.15	35	154.821	35	0	6.53571	9	11	66.7857	103	23	80.5	122	44	58.0393	28.2119	5498.66	124.97	5745.8	4.30112	12.5421	SSTTTPAPRPPTPAPTIASQPLSLRPEACRPAAGGAVHTRGLDF	6.81818	20.4545	9.09091	13.6364
	292	CarT	21	23	292	38.7667	49.1902	L	L	P	L	S	L	167.881	282.596	40.5933	0.382925	63.0583	72.6021	63.0583	36	155.821	36	0	6.53571	9	11	66.7857	103	24	81.5	123	44	58.0393	28.2119	5498.66	124.97	5745.8	4.30112	12.5421	SSTTTPAPRPPTPAPTIASQPLSLRPEACRPAAGGAVHTRGLDF	6.81818	20.4545	9.09091	13.6364
	293	CarT	22	23	293	38.8488	46.9798	S	L	L	L	L	L	96.5298	223.642	56.8373	0.220178	63.125	72.5801	63.125	37	156.821	37	0	6.53571	9	11	66.7857	103	25	82.5	124	44	58.0393	28.2119	5498.66	124.97	5745.8	4.30112	12.5421	SSTTTPAPRPPTPAPTIASQPLSLRPEACRPAAGGAVHTRGLDF	6.81818	20.4545	9.09091	13.6364
	294	CarT	23	23	294	37.1532	44.5476	L	L	S	L	R	L	168.975	283.543	40.4059	0.38542	61.1693	70.598	61.1693	38	157.821	38	0	6.53571	9	11	66.7857	103	26	83.5	125	44	58.0393	28.2119	5498.66	124.97	5745.8	4.30112	12.5421	SSTTTPAPRPPTPAPTIASQPLSLRPEACRPAAGGAVHTRGLDF	6.81818	20.4545	9.09091	13.6364
	295	CarT	24	23	295	38.5371	40.9329	R	L	L	L	P	L	226.052	343.19	34.1323	0.515608	61.5044	71.173	61.5044	39	158.821	39	0	6.53571	9	11	66.7857	103	27	84.5	126	44	58.0393	28.2119	5498.66	124.97	5745.8	4.30112	12.5421	SSTTTPAPRPPTPAPTIASQPLSLRPEACRPAAGGAVHTRGLDF	6.81818	20.4545	9.09091	13.6364
	296	CarT	25	23	296	36.5404	38.4576	P	L	R	L	E	L	120.063	232.024	48.2543	0.273854	58.9091	68.5818	58.9091	40	159.821	40	0	6.53571	9	11	66.7857	103	28	85.5	127	44	58.0393	28.2119	5498.66	124.97	5745.8	4.30112	12.5421	SSTTTPAPRPPTPAPTIASQPLSLRPEACRPAAGGAVHTRGLDF	6.81818	20.4545	9.09091	13.6364
	297	CarT	26	23	297	38.9151	37.0705	E	L	P	L	A	L	171.674	288.806	40.5572	0.391577	60.9477	70.4403	60.9477	41	160.821	41	0	6.53571	9	11	66.7857	103	29	86.5	128	44	58.0393	28.2119	5498.66	124.97	5745.8	4.30112	12.5421	SSTTTPAPRPPTPAPTIASQPLSLRPEACRPAAGGAVHTRGLDF	6.81818	20.4545	9.09091	13.6364
	298	CarT	27	23	298	40.6485	33.4995	A	L	E	L	C	L	95.3821	208.548	54.2637	0.21756	61.4424	71.1103	61.4424	42	161.821	42	0	6.53571	9	11	66.7857	103	30	87.5	129	44	58.0393	28.2119	5498.66	124.97	5745.8	4.30112	12.5421	SSTTTPAPRPPTPAPTIASQPLSLRPEACRPAAGGAVHTRGLDF	6.81818	20.4545	9.09091	13.6364
	299	CarT	28	23	299	39.964	32.3696	C	L	A	L	R	L	129.838	241.89	46.3236	0.296151	59.9523	69.684	59.9523	43	162.821	43	0	6.53571	9	11	66.7857	103	31	88.5	130	44	58.0393	28.2119	5498.66	124.97	5745.8	4.30112	12.5421	SSTTTPAPRPPTPAPTIASQPLSLRPEACRPAAGGAVHTRGLDF	6.81818	20.4545	9.09091	13.6364
	300	CarT	29	23	300	43.5739	30.2474	R	L	C	L	P	L	232.372	345.203	32.6854	0.530024	62.6491	72.5076	62.6491	44	163.821	44	0	6.53571	9	11	66.7857	103	32	89.5	131	44	58.0393	28.2119	5498.66	124.97	5745.8	4.30112	12.5421	SSTTTPAPRPPTPAPTIASQPLSLRPEACRPAAGGAVHTRGLDF	6.81818	20.4545	9.09091	13.6364
	301	CarT	30	23	301	44.2779	28.3012	P	L	R	L	A	L	118.271	231.284	48.8631	0.269768	62.0139	72.0225	62.0139	45	164.821	45	0	6.53571	9	11	66.7857	103	33	90.5	132	44	58.0393	28.2119	5498.66	124.97	5745.8	4.30112	12.5421	SSTTTPAPRPPTPAPTIASQPLSLRPEACRPAAGGAVHTRGLDF	6.81818	20.4545	9.09091	13.6364
	302	CarT	31	23	302	47.7261	28.6163	A	L	P	L	A	L	97.165	207.502	53.1739	0.221626	65.1613	75.1565	65.1613	46	165.821	46	0	6.53571	9	11	66.7857	103	34	91.5	133	44	58.0393	28.2119	5498.66	124.97	5745.8	4.30112	12.5421	SSTTTPAPRPPTPAPTIASQPLSLRPEACRPAAGGAVHTRGLDF	6.81818	20.4545	9.09091	13.6364
	303	CarT	32	23	303	51.2239	27.1896	A	L	A	L	G	L	108.403	208.299	47.9581	0.247259	68.1019	78.1701	68.1019	47	166.821	47	0	6.53571	9	11	66.7857	103	35	92.5	134	44	58.0393	28.2119	5498.66	124.97	5745.8	4.30112	12.5421	SSTTTPAPRPPTPAPTIASQPLSLRPEACRPAAGGAVHTRGLDF	6.81818	20.4545	9.09091	13.6364
	304	CarT	33	23	304	53.2261	25.7912	G	L	A	L	G	L	84.0603	184.869	54.5297	0.191736	68.8669	79.0286	68.8669	48	167.821	48	0	6.53571	9	11	66.7857	103	36	93.5	135	44	58.0393	28.2119	5498.66	124.97	5745.8	4.30112	12.5421	SSTTTPAPRPPTPAPTIASQPLSLRPEACRPAAGGAVHTRGLDF	6.81818	20.4545	9.09091	13.6364
	305	CarT	34	23	305	55.3408	23.4585	G	L	G	L	A	L	76.9728	185.199	58.4377	0.17557	69.7377	80.0106	69.7377	49	168.821	49	0	6.53571	9	11	66.7857	103	37	94.5	136	44	58.0393	28.2119	5498.66	124.97	5745.8	4.30112	12.5421	SSTTTPAPRPPTPAPTIASQPLSLRPEACRPAAGGAVHTRGLDF	6.81818	20.4545	9.09091	13.6364
	306	CarT	35	23	306	58.2804	21.6787	A	L	G	L	V	L	93.3464	208.722	55.2771	0.212917	72.0523	82.3926	72.0523	50	169.821	50	0	6.53571	9	11	66.7857	103	38	95.5	137	44	58.0393	28.2119	5498.66	124.97	5745.8	4.30112	12.5421	SSTTTPAPRPPTPAPTIASQPLSLRPEACRPAAGGAVHTRGLDF	6.81818	20.4545	9.09091	13.6364
	307	CarT	36	23	307	59.8473	19.1772	V	L	A	L	H	L	122.658	252.31	51.386	0.279775	72.2828	82.7111	72.2828	51	170.821	51	0	6.53571	9	11	66.7857	103	39	96.5	138	44	58.0393	28.2119	5498.66	124.97	5745.8	4.30112	12.5421	SSTTTPAPRPPTPAPTIASQPLSLRPEACRPAAGGAVHTRGLDF	6.81818	20.4545	9.09091	13.6364
	308	CarT	37	23	308	62.1322	17.3186	H	L	V	L	T	L	154.738	296.07	47.7359	0.352947	73.9099	84.384	73.9099	52	171.821	52	0	6.53571	9	11	66.7857	103	40	97.5	139	44	58.0393	28.2119	5498.66	124.97	5745.8	4.30112	12.5421	SSTTTPAPRPPTPAPTIASQPLSLRPEACRPAAGGAVHTRGLDF	6.81818	20.4545	9.09091	13.6364
	309	CarT	38	23	309	63.6936	15.2541	T	L	H	L	R	L	107.357	243.953	55.9929	0.244873	74.8633	85.3705	74.8633	53	172.821	53	0	6.53571	9	11	66.7857	103	41	98.5	140	44	58.0393	28.2119	5498.66	124.97	5745.8	4.30112	12.5421	SSTTTPAPRPPTPAPTIASQPLSLRPEACRPAAGGAVHTRGLDF	6.81818	20.4545	9.09091	13.6364
	310	CarT	39	23	310	64.4318	12.568	R	L	T	L	G	L	238.2	342.654	30.484	0.543317	74.2926	85.0434	74.2926	54	173.821	54	0	6.53571	9	11	66.7857	103	42	99.5	141	44	58.0393	28.2119	5498.66	124.97	5745.8	4.30112	12.5421	SSTTTPAPRPPTPAPTIASQPLSLRPEACRPAAGGAVHTRGLDF	6.81818	20.4545	9.09091	13.6364
	311	CarT	40	23	311	63.9151	9.51046	G	L	R	L	L	L	73.2712	185.524	60.5058	0.167126	72.0457	83.2974	72.0457	55	174.821	55	0	6.53571	9	11	66.7857	103	43	100.5	142	44	58.0393	28.2119	5498.66	124.97	5745.8	4.30112	12.5421	SSTTTPAPRPPTPAPTIASQPLSLRPEACRPAAGGAVHTRGLDF	6.81818	20.4545	9.09091	13.6364
	312	CarT	41	23	312	62.6022	6.16404	L	L	G	L	D	L	153.577	282.537	45.6434	0.350299	69.527	81.3639	69.527	56	175.821	56	0	6.53571	9	11	66.7857	103	44	101.5	143	44	58.0393	28.2119	5498.66	124.97	5745.8	4.30112	12.5421	SSTTTPAPRPPTPAPTIASQPLSLRPEACRPAAGGAVHTRGLDF	6.81818	20.4545	9.09091	13.6364
	313	CarT	42	23	313	59.6934	3.88435	D	L	L	L	F	L	154.018	263.094	41.4591	0.351303	66.732	78.8002	66.732	57	176.821	57	0	6.53571	9	11	66.7857	103	45	102.5	144	44	58.0393	28.2119	5498.66	124.97	5745.8	4.30112	12.5421	SSTTTPAPRPPTPAPTIASQPLSLRPEACRPAAGGAVHTRGLDF	6.81818	20.4545	9.09091	13.6364
	314	CarT	43	23	314	58.0393	0	F	L	D	L	A	H	148.89	315.28	52.7752	0.339608	63.5547	75.841	63.5547	58	177.821	58	0	6.53571	9	11	66.7857	103	46	103.5	145	44	58.0393	28.2119	5498.66	124.97	5745.8	4.30112	12.5421	SSTTTPAPRPPTPAPTIASQPLSLRPEACRPAAGGAVHTRGLDF	6.81818	20.4545	9.09091	13.6364
	315	CarT	0	32	315	0	54.6255	A	H	F	L	C	H	64.6096	210.304	69.2781	0.14737	61.522	73.5405	61.522	59	178.821	59	0	6.53571	9	11	66.7857	103	47	104.5	146	37	54.6255	16.7469	3907.19	105.6	4107.69	4.88098	8.91203	ACDIYIWAPLAGTCGVLLLSLVITLYCKRGRKKLLYI	8.10811	2.7027	2.7027	5.40541
	316	CarT	1	32	316	3.86606	53.4209	C	H	A	H	D	H	99.7354	243.913	59.1103	0.227489	60.6789	73.3773	60.6789	60	179.821	60	1	7.53571	10	11	66.7857	103	47	104.5	146	37	54.6255	16.7469	3907.19	105.6	4107.69	4.88098	8.91203	ACDIYIWAPLAGTCGVLLLSLVITLYCKRGRKKLLYI	8.10811	2.7027	2.7027	5.40541
	317	CarT	2	32	317	5.84045	51.2768	D	H	C	H	I	H	95.2681	264.821	64.0255	0.2173	59.1438	72.2837	59.1438	61	180.821	61	2	8.53571	11	11	66.7857	103	47	104.5	146	37	54.6255	16.7469	3907.19	105.6	4107.69	4.88098	8.91203	ACDIYIWAPLAGTCGVLLLSLVITLYCKRGRKKLLYI	8.10811	2.7027	2.7027	5.40541
	318	CarT	3	32	318	5.95913	49.0057	I	H	D	H	Y	H	118.692	275.805	56.9655	0.270727	56.4345	69.1371	56.4345	62	181.821	62	3	9.53571	12	11	66.7857	103	47	104.5	146	37	54.6255	16.7469	3907.19	105.6	4107.69	4.88098	8.91203	ACDIYIWAPLAGTCGVLLLSLVITLYCKRGRKKLLYI	8.10811	2.7027	2.7027	5.40541
	319	CarT	4	32	319	6.64487	48.6179	Y	H	I	H	I	H	179.633	332.58	45.9882	0.409729	55.511	68.1352	55.511	63	182.821	63	4	10.5357	13	11	66.7857	103	47	104.5	146	37	54.6255	16.7469	3907.19	105.6	4107.69	4.88098	8.91203	ACDIYIWAPLAGTCGVLLLSLVITLYCKRGRKKLLYI	8.10811	2.7027	2.7027	5.40541
	320	CarT	5	32	320	9.15238	47.544	I	H	Y	H	W	H	100.6	278.051	63.8197	0.229461	55.0441	68.4559	55.0441	64	183.821	64	5	11.5357	14	11	66.7857	103	47	104.5	146	37	54.6255	16.7469	3907.19	105.6	4107.69	4.88098	8.91203	ACDIYIWAPLAGTCGVLLLSLVITLYCKRGRKKLLYI	8.10811	2.7027	2.7027	5.40541
	321	CarT	6	32	321	10.7673	45.1911	W	H	I	H	A	H	163.675	356.5	54.0884	0.373331	53.2188	66.9091	53.2188	65	184.821	65	6	12.5357	15	11	66.7857	103	47	104.5	146	37	54.6255	16.7469	3907.19	105.6	4107.69	4.88098	8.91203	ACDIYIWAPLAGTCGVLLLSLVITLYCKRGRKKLLYI	8.10811	2.7027	2.7027	5.40541
	322	CarT	7	32	322	11.1261	43.5749	A	H	W	H	P	H	59.1089	211.534	72.0571	0.134823	50.9491	64.0594	50.9491	66	185.821	66	7	13.5357	16	11	66.7857	103	47	104.5	146	37	54.6255	16.7469	3907.19	105.6	4107.69	4.88098	8.91203	ACDIYIWAPLAGTCGVLLLSLVITLYCKRGRKKLLYI	8.10811	2.7027	2.7027	5.40541
	323	CarT	8	32	323	13.4685	41.9045	P	H	A	H	L	H	66.9332	237.216	71.7838	0.15267	48.9882	62.3546	48.9882	67	186.821	67	8	14.5357	17	11	66.7857	103	47	104.5	146	37	54.6255	16.7469	3907.19	105.6	4107.69	4.88098	8.91203	ACDIYIWAPLAGTCGVLLLSLVITLYCKRGRKKLLYI	8.10811	2.7027	2.7027	5.40541
	324	CarT	9	32	324	15.1924	40.9117	L	H	P	H	A	H	95.3269	284.445	66.4867	0.217434	48.8844	63.0573	48.8844	68	187.821	68	9	15.5357	18	11	66.7857	103	47	104.5	146	37	54.6255	16.7469	3907.19	105.6	4107.69	4.88098	8.91203	ACDIYIWAPLAGTCGVLLLSLVITLYCKRGRKKLLYI	8.10811	2.7027	2.7027	5.40541
	325	CarT	10	32	325	15.9178	39.3563	A	H	L	H	G	H	66.8721	211.105	68.3228	0.152531	47.593	61.6471	47.593	69	188.821	69	10	16.5357	19	11	66.7857	103	47	104.5	146	37	54.6255	16.7469	3907.19	105.6	4107.69	4.88098	8.91203	ACDIYIWAPLAGTCGVLLLSLVITLYCKRGRKKLLYI	8.10811	2.7027	2.7027	5.40541
	326	CarT	11	32	326	16.965	37.7398	G	H	A	H	T	H	33.9709	186.285	81.764	0.0774853	45.132	58.7314	45.132	70	189.821	70	11	17.5357	20	11	66.7857	103	47	104.5	146	37	54.6255	16.7469	3907.19	105.6	4107.69	4.88098	8.91203	ACDIYIWAPLAGTCGVLLLSLVITLYCKRGRKKLLYI	8.10811	2.7027	2.7027	5.40541
	327	CarT	12	32	327	19.2398	36.269	T	H	G	H	C	H	74.7389	246.88	69.7267	0.170474	43.8297	58.0678	43.8297	71	190.821	71	12	18.5357	21	11	66.7857	103	47	104.5	146	37	54.6255	16.7469	3907.19	105.6	4107.69	4.88098	8.91203	ACDIYIWAPLAGTCGVLLLSLVITLYCKRGRKKLLYI	8.10811	2.7027	2.7027	5.40541
	328	CarT	13	32	328	20.7077	35.0055	C	H	T	H	G	H	73.6164	243.488	69.7659	0.167914	43.5974	58.4383	43.5974	72	191.821	72	13	19.5357	22	11	66.7857	103	47	104.5	146	37	54.6255	16.7469	3907.19	105.6	4107.69	4.88098	8.91203	ACDIYIWAPLAGTCGVLLLSLVITLYCKRGRKKLLYI	8.10811	2.7027	2.7027	5.40541
	329	CarT	14	32	329	21.386	33.4548	G	H	C	H	V	H	30.6312	186.707	83.594	0.0698676	41.712	56.0562	41.712	73	192.821	73	14	20.5357	23	11	66.7857	103	47	104.5	146	37	54.6255	16.7469	3907.19	105.6	4107.69	4.88098	8.91203	ACDIYIWAPLAGTCGVLLLSLVITLYCKRGRKKLLYI	8.10811	2.7027	2.7027	5.40541
	330	CarT	15	32	330	23.1379	31.6777	V	H	G	H	L	H	99.6663	250.981	60.2894	0.227332	39.1704	53.4588	39.1704	74	193.821	74	15	21.5357	24	11	66.7857	103	47	104.5	146	37	54.6255	16.7469	3907.19	105.6	4107.69	4.88098	8.91203	ACDIYIWAPLAGTCGVLLLSLVITLYCKRGRKKLLYI	8.10811	2.7027	2.7027	5.40541
	331	CarT	16	32	331	25.127	30.4134	L	H	V	H	L	H	110.433	283.948	61.1079	0.251891	38.734	53.9296	38.734	75	194.821	75	16	22.5357	25	11	66.7857	103	47	104.5	146	37	54.6255	16.7469	3907.19	105.6	4107.69	4.88098	8.91203	ACDIYIWAPLAGTCGVLLLSLVITLYCKRGRKKLLYI	8.10811	2.7027	2.7027	5.40541
	332	CarT	17	32	332	26.2174	29.1567	L	H	L	H	L	H	101.585	282.862	64.0866	0.231709	38.2807	53.6436	38.2807	76	195.821	76	17	23.5357	26	11	66.7857	103	47	104.5	146	37	54.6255	16.7469	3907.19	105.6	4107.69	4.88098	8.91203	ACDIYIWAPLAGTCGVLLLSLVITLYCKRGRKKLLYI	8.10811	2.7027	2.7027	5.40541
	333	CarT	18	32	333	27.2481	27.4276	L	H	L	H	S	H	110.723	283.194	60.9021	0.252552	35.7268	50.5474	35.7268	77	196.821	77	18	24.5357	27	11	66.7857	103	47	104.5	146	37	54.6255	16.7469	3907.19	105.6	4107.69	4.88098	8.91203	ACDIYIWAPLAGTCGVLLLSLVITLYCKRGRKKLLYI	8.10811	2.7027	2.7027	5.40541
	334	CarT	19	32	334	29.2024	25.7875	S	H	L	H	L	H	49.7947	223.736	77.744	0.113578	33.7998	49.0951	33.7998	78	197.821	78	19	25.5357	28	11	66.7857	103	47	104.5	146	37	54.6255	16.7469	3907.19	105.6	4107.69	4.88098	8.91203	ACDIYIWAPLAGTCGVLLLSLVITLYCKRGRKKLLYI	8.10811	2.7027	2.7027	5.40541
	335	CarT	20	32	335	30.9318	24.6187	L	H	S	H	V	H	102.131	283.089	63.9227	0.232954	33.9653	50.0652	33.9653	79	198.821	79	20	26.5357	29	11	66.7857	103	47	104.5	146	37	54.6255	16.7469	3907.19	105.6	4107.69	4.88098	8.91203	ACDIYIWAPLAGTCGVLLLSLVITLYCKRGRKKLLYI	8.10811	2.7027	2.7027	5.40541
	336	CarT	21	32	336	31.9272	23.1849	V	H	L	H	I	H	92.9036	250.704	62.9429	0.211907	32.7377	48.538	32.7377	80	199.821	80	21	27.5357	30	11	66.7857	103	47	104.5	146	37	54.6255	16.7469	3907.19	105.6	4107.69	4.88098	8.91203	ACDIYIWAPLAGTCGVLLLSLVITLYCKRGRKKLLYI	8.10811	2.7027	2.7027	5.40541
	337	CarT	22	32	337	33.3337	21.2968	I	H	V	H	T	H	91.1869	275.162	66.8607	0.207991	29.6988	45.2374	29.6988	81	200.821	81	22	28.5357	31	11	66.7857	103	47	104.5	146	37	54.6255	16.7469	3907.19	105.6	4107.69	4.88098	8.91203	ACDIYIWAPLAGTCGVLLLSLVITLYCKRGRKKLLYI	8.10811	2.7027	2.7027	5.40541
	338	CarT	23	32	338	35.2183	19.9736	T	H	I	H	L	H	71.1095	245.723	71.0611	0.162196	28.9365	45.3574	28.9365	82	201.821	82	23	29.5357	32	11	66.7857	103	47	104.5	146	37	54.6255	16.7469	3907.19	105.6	4107.69	4.88098	8.91203	ACDIYIWAPLAGTCGVLLLSLVITLYCKRGRKKLLYI	8.10811	2.7027	2.7027	5.40541
	339	CarT	24	32	339	36.5691	19.0007	L	H	T	H	Y	H	115.988	282.902	59.0007	0.26456	29.4121	46.2176	29.4121	83	202.821	83	24	30.5357	33	11	66.7857	103	47	104.5	146	37	54.6255	16.7469	3907.19	105.6	4107.69	4.88098	8.91203	ACDIYIWAPLAGTCGVLLLSLVITLYCKRGRKKLLYI	8.10811	2.7027	2.7027	5.40541
	340	CarT	25	32	340	37.5003	17.4203	Y	H	L	H	C	H	169.766	327.284	48.1287	0.387225	27.2827	43.5558	27.2827	84	203.821	84	25	31.5357	34	11	66.7857	103	47	104.5	146	37	54.6255	16.7469	3907.19	105.6	4107.69	4.88098	8.91203	ACDIYIWAPLAGTCGVLLLSLVITLYCKRGRKKLLYI	8.10811	2.7027	2.7027	5.40541
	341	CarT	26	32	341	38.9976	15.703	C	H	Y	H	K	H	73.6092	244.152	69.851	0.167897	24.5949	41.1322	24.5949	85	204.821	85	26	32.5357	35	11	66.7857	103	47	104.5	146	37	54.6255	16.7469	3907.19	105.6	4107.69	4.88098	8.91203	ACDIYIWAPLAGTCGVLLLSLVITLYCKRGRKKLLYI	8.10811	2.7027	2.7027	5.40541
	342	CarT	27	32	342	40.7071	14.7851	K	H	C	H	R	H	134.643	311.765	56.8127	0.307111	25.0904	42.5016	25.0904	86	205.821	86	27	33.5357	36	11	66.7857	103	47	104.5	146	37	54.6255	16.7469	3907.19	105.6	4107.69	4.88098	8.91203	ACDIYIWAPLAGTCGVLLLSLVITLYCKRGRKKLLYI	8.10811	2.7027	2.7027	5.40541
	343	CarT	28	32	343	41.9574	13.6375	R	H	K	H	G	H	191.542	340.501	43.7469	0.436895	25.0571	42.3533	25.0571	87	206.821	87	28	34.5357	37	11	66.7857	103	47	104.5	146	37	54.6255	16.7469	3907.19	105.6	4107.69	4.88098	8.91203	ACDIYIWAPLAGTCGVLLLSLVITLYCKRGRKKLLYI	8.10811	2.7027	2.7027	5.40541
	344	CarT	29	32	344	43.3676	11.3802	G	H	R	H	R	H	40.7013	188.072	78.3587	0.0928368	21.717	38.7343	21.717	88	207.821	88	29	35.5357	38	11	66.7857	103	47	104.5	146	37	54.6255	16.7469	3907.19	105.6	4107.69	4.88098	8.91203	ACDIYIWAPLAGTCGVLLLSLVITLYCKRGRKKLLYI	8.10811	2.7027	2.7027	5.40541
	345	CarT	30	32	345	44.9097	10.0962	R	H	G	H	K	H	169.54	345.096	50.8717	0.386709	20.2824	38.0441	20.2824	89	208.821	89	30	36.5357	39	11	66.7857	103	47	104.5	146	37	54.6255	16.7469	3907.19	105.6	4107.69	4.88098	8.91203	ACDIYIWAPLAGTCGVLLLSLVITLYCKRGRKKLLYI	8.10811	2.7027	2.7027	5.40541
	346	CarT	31	32	346	46.8169	9.24154	K	H	R	H	K	H	145.599	310.07	53.0434	0.3321	21.434	39.6046	21.434	90	209.821	90	31	37.5357	40	11	66.7857	103	47	104.5	146	37	54.6255	16.7469	3907.19	105.6	4107.69	4.88098	8.91203	ACDIYIWAPLAGTCGVLLLSLVITLYCKRGRKKLLYI	8.10811	2.7027	2.7027	5.40541
	347	CarT	32	32	347	48.2608	7.13582	K	H	K	H	L	H	161.734	310.851	47.9707	0.368903	19.5523	37.2945	19.5523	91	210.821	91	32	38.5357	41	11	66.7857	103	47	104.5	146	37	54.6255	16.7469	3907.19	105.6	4107.69	4.88098	8.91203	ACDIYIWAPLAGTCGVLLLSLVITLYCKRGRKKLLYI	8.10811	2.7027	2.7027	5.40541
	348	CarT	33	32	348	49.194	5.48819	L	H	K	H	L	H	114.638	282.033	59.353	0.261482	16.2498	34.2825	16.2498	92	211.821	92	33	39.5357	42	11	66.7857	103	47	104.5	146	37	54.6255	16.7469	3907.19	105.6	4107.69	4.88098	8.91203	ACDIYIWAPLAGTCGVLLLSLVITLYCKRGRKKLLYI	8.10811	2.7027	2.7027	5.40541
	349	CarT	34	32	349	50.704	5.58779	L	H	L	H	Y	H	120.525	282.927	57.4007	0.274908	16.9598	35.6369	16.9598	93	212.821	93	34	40.5357	43	11	66.7857	103	47	104.5	146	37	54.6255	16.7469	3907.19	105.6	4107.69	4.88098	8.91203	ACDIYIWAPLAGTCGVLLLSLVITLYCKRGRKKLLYI	8.10811	2.7027	2.7027	5.40541
	350	CarT	35	32	350	53.0892	3.81444	Y	H	L	H	I	H	190.361	335.731	43.2994	0.434201	17.2073	35.6994	17.2073	94	213.821	94	35	41.5357	44	11	66.7857	103	47	104.5	146	37	54.6255	16.7469	3907.19	105.6	4107.69	4.88098	8.91203	ACDIYIWAPLAGTCGVLLLSLVITLYCKRGRKKLLYI	8.10811	2.7027	2.7027	5.40541
	351	CarT	36	32	351	54.6255	0	I	H	Y	H	F	L	125.602	274.704	54.2773	0.286489	13.6699	32.0422	13.6699	95	214.821	95	36	42.5357	45	11	66.7857	103	47	104.5	146	37	54.6255	16.7469	3907.19	105.6	4107.69	4.88098	8.91203	ACDIYIWAPLAGTCGVLLLSLVITLYCKRGRKKLLYI	8.10811	2.7027	2.7027	5.40541
	352	CarT	0	24	352	0	44.6819	F	L	I	H	K	L	182.27	314.557	42.0548	0.415746	12.0972	31.0849	12.0972	96	215.821	96	37	43.5357	46	11	66.7857	103	47	104.5	146	50	44.6819	20.4604	7088.2	141.764	7346.68	3.51832	16.1677	FKQPFMRPVQTTQEEDGCSCRFPEEEEGGCELRVKFSRSADAPAYQQGQN	8	8	6	4
	353	CarT	1	24	353	3.77012	44.9225	K	L	F	L	Q	L	167.11	309.225	45.9585	0.381166	14.3839	33.1561	14.3839	97	216.821	97	37	43.5357	46	11	66.7857	103	48	105.5	147	50	44.6819	20.4604	7088.2	141.764	7346.68	3.51832	16.1677	FKQPFMRPVQTTQEEDGCSCRFPEEEEGGCELRVKFSRSADAPAYQQGQN	8	8	6	4
	354	CarT	2	24	354	5.85535	41.3352	Q	L	K	L	P	L	166.917	290.574	42.5561	0.380726	13.014	31.1308	13.014	98	217.821	98	37	43.5357	46	11	66.7857	103	49	106.5	148	50	44.6819	20.4604	7088.2	141.764	7346.68	3.51832	16.1677	FKQPFMRPVQTTQEEDGCSCRFPEEEEGGCELRVKFSRSADAPAYQQGQN	8	8	6	4
	355	CarT	3	24	355	9.00455	42.1102	P	L	Q	L	F	L	109.357	231.59	52.78	0.249435	15.8976	33.4874	15.8976	99	218.821	99	37	43.5357	46	11	66.7857	103	50	107.5	149	50	44.6819	20.4604	7088.2	141.764	7346.68	3.51832	16.1677	FKQPFMRPVQTTQEEDGCSCRFPEEEEGGCELRVKFSRSADAPAYQQGQN	8	8	6	4
	356	CarT	4	24	356	11.2546	40.3835	F	L	P	L	M	L	169.091	310.393	45.5235	0.385684	15.5283	32.2816	15.5283	100	219.821	100	37	43.5357	46	11	66.7857	103	51	108.5	150	50	44.6819	20.4604	7088.2	141.764	7346.68	3.51832	16.1677	FKQPFMRPVQTTQEEDGCSCRFPEEEEGGCELRVKFSRSADAPAYQQGQN	8	8	6	4
	357	CarT	5	24	357	14.1414	37.617	M	L	F	L	R	L	183.196	298.567	38.6416	0.417858	16.2017	32.1804	16.2017	101	220.821	101	37	43.5357	46	11	66.7857	103	52	109.5	151	50	44.6819	20.4604	7088.2	141.764	7346.68	3.51832	16.1677	FKQPFMRPVQTTQEEDGCSCRFPEEEEGGCELRVKFSRSADAPAYQQGQN	8	8	6	4
	358	CarT	6	24	358	17.1964	38.9319	R	L	M	L	P	L	191.195	343.938	44.4101	0.436102	19.3886	34.8364	19.3886	102	221.821	102	37	43.5357	46	11	66.7857	103	53	110.5	152	50	44.6819	20.4604	7088.2	141.764	7346.68	3.51832	16.1677	FKQPFMRPVQTTQEEDGCSCRFPEEEEGGCELRVKFSRSADAPAYQQGQN	8	8	6	4
	359	CarT	7	24	359	20.37	36.2622	P	L	R	L	V	L	124.708	232.363	46.3305	0.28445	19.8172	34.8895	19.8172	103	222.821	103	37	43.5357	46	11	66.7857	103	54	111.5	153	50	44.6819	20.4604	7088.2	141.764	7346.68	3.51832	16.1677	FKQPFMRPVQTTQEEDGCSCRFPEEEEGGCELRVKFSRSADAPAYQQGQN	8	8	6	4
	360	CarT	8	24	360	22.3836	36.6079	V	L	P	L	Q	L	143.104	251.857	43.1803	0.326411	22.076	37.3465	22.076	104	223.821	104	37	43.5357	46	11	66.7857	103	55	112.5	154	50	44.6819	20.4604	7088.2	141.764	7346.68	3.51832	16.1677	FKQPFMRPVQTTQEEDGCSCRFPEEEEGGCELRVKFSRSADAPAYQQGQN	8	8	6	4
	361	CarT	9	24	361	25.9605	37.9068	Q	L	V	L	T	L	163.056	291.644	44.0908	0.371919	25.6018	40.3995	25.6018	105	224.821	105	37	43.5357	46	11	66.7857	103	56	113.5	155	50	44.6819	20.4604	7088.2	141.764	7346.68	3.51832	16.1677	FKQPFMRPVQTTQEEDGCSCRFPEEEEGGCELRVKFSRSADAPAYQQGQN	8	8	6	4
	362	CarT	10	24	362	28.6064	37.8888	T	L	Q	L	T	L	103.17	243.699	57.6649	0.235324	27.816	42.513	27.816	106	225.821	106	37	43.5357	46	11	66.7857	103	57	114.5	156	50	44.6819	20.4604	7088.2	141.764	7346.68	3.51832	16.1677	FKQPFMRPVQTTQEEDGCSCRFPEEEEGGCELRVKFSRSADAPAYQQGQN	8	8	6	4
	363	CarT	11	24	363	30.8263	39.0659	T	L	T	L	Q	L	116.962	243.684	52.0026	0.266782	30.3125	45.0726	30.3125	107	226.821	107	37	43.5357	46	11	66.7857	103	58	115.5	157	50	44.6819	20.4604	7088.2	141.764	7346.68	3.51832	16.1677	FKQPFMRPVQTTQEEDGCSCRFPEEEEGGCELRVKFSRSADAPAYQQGQN	8	8	6	4
	364	CarT	12	24	364	32.2573	40.0785	Q	L	T	L	E	L	153.36	290.479	47.2043	0.349804	32.0518	46.9239	32.0518	108	227.821	108	37	43.5357	46	11	66.7857	103	59	116.5	158	50	44.6819	20.4604	7088.2	141.764	7346.68	3.51832	16.1677	FKQPFMRPVQTTQEEDGCSCRFPEEEEGGCELRVKFSRSADAPAYQQGQN	8	8	6	4
	365	CarT	13	24	365	33.2499	41.0348	E	L	Q	L	E	L	132.188	288.085	54.1148	0.301512	33.3661	48.3262	33.3661	109	228.821	109	37	43.5357	46	11	66.7857	103	60	117.5	159	50	44.6819	20.4604	7088.2	141.764	7346.68	3.51832	16.1677	FKQPFMRPVQTTQEEDGCSCRFPEEEEGGCELRVKFSRSADAPAYQQGQN	8	8	6	4
	366	CarT	14	24	366	33.9612	42.3711	E	L	E	L	D	L	140.719	289.466	51.3866	0.320971	34.6019	49.6512	34.6019	110	229.821	110	37	43.5357	46	11	66.7857	103	61	118.5	160	50	44.6819	20.4604	7088.2	141.764	7346.68	3.51832	16.1677	FKQPFMRPVQTTQEEDGCSCRFPEEEEGGCELRVKFSRSADAPAYQQGQN	8	8	6	4
	367	CarT	15	24	367	33.9399	44.3974	D	L	E	L	G	L	135.587	260.808	48.0126	0.309265	35.6015	50.8341	35.6015	111	230.821	111	37	43.5357	46	11	66.7857	103	62	119.5	161	50	44.6819	20.4604	7088.2	141.764	7346.68	3.51832	16.1677	FKQPFMRPVQTTQEEDGCSCRFPEEEEGGCELRVKFSRSADAPAYQQGQN	8	8	6	4
	368	CarT	16	24	368	32.9776	45.6943	G	L	D	L	C	L	69.5937	185.358	62.4545	0.158738	35.5561	50.9197	35.5561	112	231.821	112	37	43.5357	46	11	66.7857	103	63	120.5	162	50	44.6819	20.4604	7088.2	141.764	7346.68	3.51832	16.1677	FKQPFMRPVQTTQEEDGCSCRFPEEEEGGCELRVKFSRSADAPAYQQGQN	8	8	6	4
	369	CarT	17	24	369	30.8527	47.3944	C	L	G	L	S	L	125.02	243.222	48.5982	0.285163	34.9678	50.6183	34.9678	113	232.821	113	37	43.5357	46	11	66.7857	103	64	121.5	163	50	44.6819	20.4604	7088.2	141.764	7346.68	3.51832	16.1677	FKQPFMRPVQTTQEEDGCSCRFPEEEEGGCELRVKFSRSADAPAYQQGQN	8	8	6	4
	370	CarT	18	24	370	31.9628	48.6273	S	L	C	L	C	L	117.622	223.832	47.4509	0.268287	36.2424	51.638	36.2424	114	233.821	114	37	43.5357	46	11	66.7857	103	65	122.5	164	50	44.6819	20.4604	7088.2	141.764	7346.68	3.51832	16.1677	FKQPFMRPVQTTQEEDGCSCRFPEEEEGGCELRVKFSRSADAPAYQQGQN	8	8	6	4
	371	CarT	19	24	371	29.2603	49.11	C	L	S	L	R	L	105.812	241.108	56.1142	0.241351	34.6566	50.1355	34.6566	115	234.821	115	37	43.5357	46	11	66.7857	103	66	123.5	165	50	44.6819	20.4604	7088.2	141.764	7346.68	3.51832	16.1677	FKQPFMRPVQTTQEEDGCSCRFPEEEEGGCELRVKFSRSADAPAYQQGQN	8	8	6	4
	372	CarT	20	24	372	31.3321	52.4108	R	L	C	L	F	L	226.151	340.948	33.6698	0.515835	37.4251	52.935	37.4251	116	235.821	116	37	43.5357	46	11	66.7857	103	67	124.5	166	50	44.6819	20.4604	7088.2	141.764	7346.68	3.51832	16.1677	FKQPFMRPVQTTQEEDGCSCRFPEEEEGGCELRVKFSRSADAPAYQQGQN	8	8	6	4
	373	CarT	21	24	373	29.1786	52.5501	F	L	R	L	P	L	180.943	315.662	42.6781	0.412719	35.6707	51.3404	35.6707	117	236.821	117	37	43.5357	46	11	66.7857	103	68	125.5	167	50	44.6819	20.4604	7088.2	141.764	7346.68	3.51832	16.1677	FKQPFMRPVQTTQEEDGCSCRFPEEEEGGCELRVKFSRSADAPAYQQGQN	8	8	6	4
	374	CarT	22	24	374	29.441	55.7026	P	L	F	L	E	L	116.36	231.849	49.8121	0.265409	37.1086	53.1041	37.1086	118	237.821	118	37	43.5357	46	11	66.7857	103	69	126.5	168	50	44.6819	20.4604	7088.2	141.764	7346.68	3.51832	16.1677	FKQPFMRPVQTTQEEDGCSCRFPEEEEGGCELRVKFSRSADAPAYQQGQN	8	8	6	4
	375	CarT	23	24	375	30.377	56.7347	E	L	P	L	E	L	174.159	290.667	40.083	0.397245	37.7779	53.4504	37.7779	119	238.821	119	37	43.5357	46	11	66.7857	103	70	127.5	169	50	44.6819	20.4604	7088.2	141.764	7346.68	3.51832	16.1677	FKQPFMRPVQTTQEEDGCSCRFPEEEEGGCELRVKFSRSADAPAYQQGQN	8	8	6	4
	376	CarT	24	24	376	28.4737	57.2216	E	L	E	L	E	L	166.476	289.623	42.5196	0.379721	36.4112	52.1758	36.4112	120	239.821	120	37	43.5357	46	11	66.7857	103	71	128.5	170	50	44.6819	20.4604	7088.2	141.764	7346.68	3.51832	16.1677	FKQPFMRPVQTTQEEDGCSCRFPEEEEGGCELRVKFSRSADAPAYQQGQN	8	8	6	4
	377	CarT	25	24	377	26.5546	55.9178	E	L	E	L	E	L	178.01	291.163	38.8625	0.406028	34.1608	49.7025	34.1608	121	240.821	121	37	43.5357	46	11	66.7857	103	72	129.5	171	50	44.6819	20.4604	7088.2	141.764	7346.68	3.51832	16.1677	FKQPFMRPVQTTQEEDGCSCRFPEEEEGGCELRVKFSRSADAPAYQQGQN	8	8	6	4
	378	CarT	26	24	378	23.5852	53.1522	E	L	E	L	G	L	188.687	290.536	35.0557	0.430381	30.6515	46.0923	30.6515	122	241.821	122	37	43.5357	46	11	66.7857	103	73	130.5	172	50	44.6819	20.4604	7088.2	141.764	7346.68	3.51832	16.1677	FKQPFMRPVQTTQEEDGCSCRFPEEEEGGCELRVKFSRSADAPAYQQGQN	8	8	6	4
	379	CarT	27	24	379	23.1437	49.7174	G	L	E	L	G	L	85.1015	186.239	54.3052	0.194111	28.6417	43.7217	28.6417	123	242.821	123	37	43.5357	46	11	66.7857	103	74	131.5	173	50	44.6819	20.4604	7088.2	141.764	7346.68	3.51832	16.1677	FKQPFMRPVQTTQEEDGCSCRFPEEEEGGCELRVKFSRSADAPAYQQGQN	8	8	6	4
	380	CarT	28	24	380	19.8964	46.6881	G	L	G	L	C	L	71.9131	183.857	60.8865	0.164029	24.97	40.3597	24.97	124	243.821	124	37	43.5357	46	11	66.7857	103	75	132.5	174	50	44.6819	20.4604	7088.2	141.764	7346.68	3.51832	16.1677	FKQPFMRPVQTTQEEDGCSCRFPEEEEGGCELRVKFSRSADAPAYQQGQN	8	8	6	4
	381	CarT	29	24	381	21.6231	43.7947	C	L	G	L	E	L	135.993	242.546	43.931	0.31019	24.5659	39.2079	24.5659	125	244.821	125	37	43.5357	46	11	66.7857	103	76	133.5	175	50	44.6819	20.4604	7088.2	141.764	7346.68	3.51832	16.1677	FKQPFMRPVQTTQEEDGCSCRFPEEEEGGCELRVKFSRSADAPAYQQGQN	8	8	6	4
	382	CarT	30	24	382	19.5013	41.1206	E	L	C	L	L	L	164.993	287.802	42.6712	0.376339	22.0168	37.1139	22.0168	126	245.821	126	37	43.5357	46	11	66.7857	103	77	134.5	176	50	44.6819	20.4604	7088.2	141.764	7346.68	3.51832	16.1677	FKQPFMRPVQTTQEEDGCSCRFPEEEEGGCELRVKFSRSADAPAYQQGQN	8	8	6	4
	383	CarT	31	24	383	20.7824	37.8699	L	L	E	L	R	L	156.929	282.841	44.5168	0.357944	20.7293	34.811	20.7293	127	246.821	127	37	43.5357	46	11	66.7857	103	78	135.5	177	50	44.6819	20.4604	7088.2	141.764	7346.68	3.51832	16.1677	FKQPFMRPVQTTQEEDGCSCRFPEEEEGGCELRVKFSRSADAPAYQQGQN	8	8	6	4
	384	CarT	32	24	384	22.1638	36.0423	R	L	L	L	V	L	211.263	344.194	38.621	0.481876	21.202	35.4451	21.202	128	247.821	128	37	43.5357	46	11	66.7857	103	79	136.5	178	50	44.6819	20.4604	7088.2	141.764	7346.68	3.51832	16.1677	FKQPFMRPVQTTQEEDGCSCRFPEEEEGGCELRVKFSRSADAPAYQQGQN	8	8	6	4
	385	CarT	33	24	385	22.983	32.4155	V	L	R	L	K	L	103.112	251.558	59.0108	0.235191	19.1512	32.7664	19.1512	129	248.821	129	37	43.5357	46	11	66.7857	103	80	137.5	179	50	44.6819	20.4604	7088.2	141.764	7346.68	3.51832	16.1677	FKQPFMRPVQTTQEEDGCSCRFPEEEEGGCELRVKFSRSADAPAYQQGQN	8	8	6	4
	386	CarT	34	24	386	26.1434	31.4943	K	L	V	L	F	L	178.415	307.609	41.9995	0.406952	21.6759	34.9405	21.6759	130	249.821	130	37	43.5357	46	11	66.7857	103	81	138.5	180	50	44.6819	20.4604	7088.2	141.764	7346.68	3.51832	16.1677	FKQPFMRPVQTTQEEDGCSCRFPEEEEGGCELRVKFSRSADAPAYQQGQN	8	8	6	4
	387	CarT	35	24	387	26.6306	27.9466	F	L	K	L	S	L	183.761	314.022	41.4815	0.419145	20.0238	32.9696	20.0238	131	250.821	131	37	43.5357	46	11	66.7857	103	82	139.5	181	50	44.6819	20.4604	7088.2	141.764	7346.68	3.51832	16.1677	FKQPFMRPVQTTQEEDGCSCRFPEEEEGGCELRVKFSRSADAPAYQQGQN	8	8	6	4
	388	CarT	36	24	388	30.4241	27.1943	S	L	F	L	R	L	104.713	220.96	52.6101	0.238842	23.2527	35.147	23.2527	132	251.821	132	37	43.5357	46	11	66.7857	103	83	140.5	182	50	44.6819	20.4604	7088.2	141.764	7346.68	3.51832	16.1677	FKQPFMRPVQTTQEEDGCSCRFPEEEEGGCELRVKFSRSADAPAYQQGQN	8	8	6	4
	389	CarT	37	24	389	31.8101	25.8986	R	L	S	L	S	L	230.628	343.739	32.9061	0.526046	23.85	36.0825	23.85	133	252.821	133	37	43.5357	46	11	66.7857	103	84	141.5	183	50	44.6819	20.4604	7088.2	141.764	7346.68	3.51832	16.1677	FKQPFMRPVQTTQEEDGCSCRFPEEEEGGCELRVKFSRSADAPAYQQGQN	8	8	6	4
	390	CarT	38	24	390	34.0161	22.4805	S	L	R	L	A	L	100.213	219.29	54.3012	0.228578	23.4533	35.1055	23.4533	134	253.821	134	37	43.5357	46	11	66.7857	103	85	142.5	184	50	44.6819	20.4604	7088.2	141.764	7346.68	3.51832	16.1677	FKQPFMRPVQTTQEEDGCSCRFPEEEEGGCELRVKFSRSADAPAYQQGQN	8	8	6	4
	391	CarT	39	24	391	36.9127	22.7798	A	L	S	L	D	L	82.004	207.872	60.5507	0.187045	26.2003	37.9081	26.2003	135	254.821	135	37	43.5357	46	11	66.7857	103	86	143.5	185	50	44.6819	20.4604	7088.2	141.764	7346.68	3.51832	16.1677	FKQPFMRPVQTTQEEDGCSCRFPEEEEGGCELRVKFSRSADAPAYQQGQN	8	8	6	4
	392	CarT	40	24	392	37.4443	21.538	D	L	A	L	A	L	158.757	261.35	39.255	0.362113	25.8477	37.8983	25.8477	136	255.821	136	37	43.5357	46	11	66.7857	103	87	144.5	186	50	44.6819	20.4604	7088.2	141.764	7346.68	3.51832	16.1677	FKQPFMRPVQTTQEEDGCSCRFPEEEEGGCELRVKFSRSADAPAYQQGQN	8	8	6	4
	393	CarT	41	24	393	38.9873	17.9551	A	L	D	L	P	L	86.5932	209.099	58.5875	0.197513	25.2388	36.5647	25.2388	137	256.821	137	37	43.5357	46	11	66.7857	103	88	145.5	187	50	44.6819	20.4604	7088.2	141.764	7346.68	3.51832	16.1677	FKQPFMRPVQTTQEEDGCSCRFPEEEEGGCELRVKFSRSADAPAYQQGQN	8	8	6	4
	394	CarT	42	24	394	40.2899	17.6374	P	L	A	L	A	L	110.27	232.622	52.5971	0.251517	25.9985	37.4483	25.9985	138	257.821	138	37	43.5357	46	11	66.7857	103	89	146.5	188	50	44.6819	20.4604	7088.2	141.764	7346.68	3.51832	16.1677	FKQPFMRPVQTTQEEDGCSCRFPEEEEGGCELRVKFSRSADAPAYQQGQN	8	8	6	4
	395	CarT	43	24	395	39.7161	16.0893	A	L	P	L	Y	L	102.073	207.363	50.7756	0.232822	24.3453	35.7654	24.3453	139	258.821	139	37	43.5357	46	11	66.7857	103	90	147.5	189	50	44.6819	20.4604	7088.2	141.764	7346.68	3.51832	16.1677	FKQPFMRPVQTTQEEDGCSCRFPEEEEGGCELRVKFSRSADAPAYQQGQN	8	8	6	4
	396	CarT	44	24	396	41.164	12.2467	Y	L	A	L	Q	L	166.446	330.045	49.5688	0.379651	24.0707	34.3572	24.0707	140	259.821	140	37	43.5357	46	11	66.7857	103	91	148.5	190	50	44.6819	20.4604	7088.2	141.764	7346.68	3.51832	16.1677	FKQPFMRPVQTTQEEDGCSCRFPEEEEGGCELRVKFSRSADAPAYQQGQN	8	8	6	4
	397	CarT	45	24	397	43.7013	11.8351	Q	L	Y	L	Q	L	155.441	291.335	46.6455	0.354549	25.4719	35.4823	25.4719	141	260.821	141	37	43.5357	46	11	66.7857	103	92	149.5	191	50	44.6819	20.4604	7088.2	141.764	7346.68	3.51832	16.1677	FKQPFMRPVQTTQEEDGCSCRFPEEEEGGCELRVKFSRSADAPAYQQGQN	8	8	6	4
	398	CarT	46	24	398	43.9115	9.0584	Q	L	Q	L	G	L	195.823	291.61	32.8478	0.446658	23.8781	33.3411	23.8781	142	261.821	142	37	43.5357	46	11	66.7857	103	93	150.5	192	50	44.6819	20.4604	7088.2	141.764	7346.68	3.51832	16.1677	FKQPFMRPVQTTQEEDGCSCRFPEEEEGGCELRVKFSRSADAPAYQQGQN	8	8	6	4
	399	CarT	47	24	399	46.1719	6.81631	G	L	Q	L	Q	L	36.5404	185.702	80.3231	0.0833462	25.7088	34.0411	25.7088	143	262.821	143	37	43.5357	46	11	66.7857	103	94	151.5	193	50	44.6819	20.4604	7088.2	141.764	7346.68	3.51832	16.1677	FKQPFMRPVQTTQEEDGCSCRFPEEEEGGCELRVKFSRSADAPAYQQGQN	8	8	6	4
	400	CarT	48	24	400	46.0481	3.75766	Q	L	G	L	N	L	135.685	292.404	53.5966	0.309489	24.4046	32.4563	24.4046	144	263.821	144	37	43.5357	46	11	66.7857	103	95	152.5	194	50	44.6819	20.4604	7088.2	141.764	7346.68	3.51832	16.1677	FKQPFMRPVQTTQEEDGCSCRFPEEEEGGCELRVKFSRSADAPAYQQGQN	8	8	6	4
	401	CarT	49	24	401	44.6819	0	N	L	Q	L	Q	H	100.705	264.17	61.8789	0.2297	21.1452	29.4461	21.1452	145	264.821	145	37	43.5357	46	11	66.7857	103	96	153.5	195	50	44.6819	20.4604	7088.2	141.764	7346.68	3.51832	16.1677	FKQPFMRPVQTTQEEDGCSCRFPEEEEGGCELRVKFSRSADAPAYQQGQN	8	8	6	4
	402	CarT	0	33	402	0	28.7951	Q	H	N	L	L	H	131.478	293.073	55.1382	0.299891	23.7016	31.6711	23.7016	146	265.821	146	37	43.5357	46	11	66.7857	103	97	154.5	196	20	28.7951	9.85671	2435.47	121.773	2652.56	8.18419	5.55513	QLYNELNLGRREEYDVLDKR	5	0	0	0
	403	CarT	1	33	403	3.81034	27.2216	L	H	Q	H	Y	H	120.993	277.629	56.4193	0.275976	20.8353	28.8577	20.8353	147	266.821	147	38	44.5357	47	11	66.7857	103	97	154.5	196	20	28.7951	9.85671	2435.47	121.773	2652.56	8.18419	5.55513	QLYNELNLGRREEYDVLDKR	5	0	0	0
	404	CarT	2	33	404	5.53671	25.8226	Y	H	L	H	N	H	169.491	336.193	49.585	0.386598	19.1805	27.6128	19.1805	148	267.821	148	39	45.5357	48	11	66.7857	103	97	154.5	196	20	28.7951	9.85671	2435.47	121.773	2652.56	8.18419	5.55513	QLYNELNLGRREEYDVLDKR	5	0	0	0
	405	CarT	3	33	405	5.13851	24.447	N	H	Y	H	E	H	102.213	265.26	61.467	0.23314	22.3908	30.8395	22.3908	149	268.821	149	40	46.5357	49	11	66.7857	103	97	154.5	196	20	28.7951	9.85671	2435.47	121.773	2652.56	8.18419	5.55513	QLYNELNLGRREEYDVLDKR	5	0	0	0
	406	CarT	4	33	406	6.11758	22.7662	E	H	N	H	L	H	137.542	292.276	52.9409	0.313725	22.7086	31.2896	22.7086	150	269.821	150	41	47.5357	50	11	66.7857	103	97	154.5	196	20	28.7951	9.85671	2435.47	121.773	2652.56	8.18419	5.55513	QLYNELNLGRREEYDVLDKR	5	0	0	0
	407	CarT	5	33	407	8.64226	21.1201	L	H	E	H	N	H	110.913	284.156	60.9675	0.252985	19.2196	28.3869	19.2196	151	270.821	151	42	48.5357	51	11	66.7857	103	97	154.5	196	20	28.7951	9.85671	2435.47	121.773	2652.56	8.18419	5.55513	QLYNELNLGRREEYDVLDKR	5	0	0	0
	408	CarT	6	33	408	9.91044	19.8194	N	H	L	H	L	H	108.089	263.325	58.9521	0.246545	20.1966	29.6038	20.1966	152	271.821	152	43	49.5357	52	11	66.7857	103	97	154.5	196	20	28.7951	9.85671	2435.47	121.773	2652.56	8.18419	5.55513	QLYNELNLGRREEYDVLDKR	5	0	0	0
	409	CarT	7	33	409	10.7291	18.3574	L	H	N	H	G	H	118.077	283.278	58.3178	0.269325	23.5092	32.7304	23.5092	153	272.821	153	44	50.5357	53	11	66.7857	103	97	154.5	196	20	28.7951	9.85671	2435.47	121.773	2652.56	8.18419	5.55513	QLYNELNLGRREEYDVLDKR	5	0	0	0
	410	CarT	8	33	410	12.1776	16.8288	G	H	L	H	R	H	46.5326	185.865	74.9643	0.106138	22.8789	32.132	22.8789	154	273.821	154	45	51.5357	54	11	66.7857	103	97	154.5	196	20	28.7951	9.85671	2435.47	121.773	2652.56	8.18419	5.55513	QLYNELNLGRREEYDVLDKR	5	0	0	0
	411	CarT	9	33	411	14.277	15.0804	R	H	G	H	R	H	140.708	338.614	58.4458	0.320946	20.1076	29.8456	20.1076	155	274.821	155	46	52.5357	55	11	66.7857	103	97	154.5	196	20	28.7951	9.85671	2435.47	121.773	2652.56	8.18419	5.55513	QLYNELNLGRREEYDVLDKR	5	0	0	0
	412	CarT	10	33	412	15.4822	13.961	R	H	R	H	E	H	156.889	340.793	53.9637	0.357852	22.15	31.9081	22.15	156	275.821	156	47	53.5357	56	11	66.7857	103	97	154.5	196	20	28.7951	9.85671	2435.47	121.773	2652.56	8.18419	5.55513	QLYNELNLGRREEYDVLDKR	5	0	0	0
	413	CarT	11	33	413	17.0641	11.914	E	H	R	H	E	H	116.489	290.625	59.9178	0.265703	24.993	34.5118	24.993	157	276.821	157	48	54.5357	57	11	66.7857	103	97	154.5	196	20	28.7951	9.85671	2435.47	121.773	2652.56	8.18419	5.55513	QLYNELNLGRREEYDVLDKR	5	0	0	0
	414	CarT	12	33	414	18.7147	10.3221	E	H	E	H	Y	H	106.959	286.228	62.6314	0.243967	23.0386	32.6255	23.0386	158	277.821	158	49	55.5357	58	11	66.7857	103	97	154.5	196	20	28.7951	9.85671	2435.47	121.773	2652.56	8.18419	5.55513	QLYNELNLGRREEYDVLDKR	5	0	0	0
	415	CarT	13	33	415	20.2948	9.51804	Y	H	E	H	D	H	140.453	336.283	58.2335	0.320364	22.1616	31.9893	22.1616	159	278.821	159	50	56.5357	59	11	66.7857	103	97	154.5	196	20	28.7951	9.85671	2435.47	121.773	2652.56	8.18419	5.55513	QLYNELNLGRREEYDVLDKR	5	0	0	0
	416	CarT	14	33	416	21.3145	8.49354	D	H	Y	H	V	H	87.8123	264.447	66.794	0.200294	25.7725	35.412	25.7725	160	279.821	160	51	57.5357	60	11	66.7857	103	97	154.5	196	20	28.7951	9.85671	2435.47	121.773	2652.56	8.18419	5.55513	QLYNELNLGRREEYDVLDKR	5	0	0	0
	417	CarT	15	33	417	22.8712	6.08249	V	H	D	H	L	H	80.0177	251.816	68.2238	0.182515	26.2906	36.5698	26.2906	161	280.821	161	52	58.5357	61	11	66.7857	103	97	154.5	196	20	28.7951	9.85671	2435.47	121.773	2652.56	8.18419	5.55513	QLYNELNLGRREEYDVLDKR	5	0	0	0
	418	CarT	16	33	418	24.5519	4.90932	L	H	V	H	D	H	85.9726	284.563	69.7879	0.196097	22.8494	34.5411	22.8494	162	281.821	162	53	59.5357	62	11	66.7857	103	97	154.5	196	20	28.7951	9.85671	2435.47	121.773	2652.56	8.18419	5.55513	QLYNELNLGRREEYDVLDKR	5	0	0	0
	419	CarT	17	33	419	25.8465	5.37917	D	H	L	H	K	H	113.531	257.611	55.9293	0.258957	24.0861	35.8738	24.0861	163	282.821	163	54	60.5357	63	11	66.7857	103	97	154.5	196	20	28.7951	9.85671	2435.47	121.773	2652.56	8.18419	5.55513	QLYNELNLGRREEYDVLDKR	5	0	0	0
	420	CarT	18	33	420	27.2901	3.75609	K	H	D	H	R	H	176.549	309.494	42.9556	0.402695	27.2735	39.1762	27.2735	164	283.821	164	55	61.5357	64	11	66.7857	103	97	154.5	196	20	28.7951	9.85671	2435.47	121.773	2652.56	8.18419	5.55513	QLYNELNLGRREEYDVLDKR	5	0	0	0
	421	CarT	19	33	421	28.7951	0	R	H	K	H	R	L	184.758	344.811	46.4176	0.421419	25.6536	38.7098	25.6536	165	284.821	165	56	62.5357	65	11	66.7857	103	97	154.5	196	20	28.7951	9.85671	2435.47	121.773	2652.56	8.18419	5.55513	QLYNELNLGRREEYDVLDKR	5	0	0	0
	422	CarT	0	25	422	0	24.8173	R	L	R	H	G	L	199.41	343.059	41.873	0.454841	23.2472	37.3194	23.2472	166	285.821	166	57	63.5357	66	11	66.7857	103	97	154.5	196	25	24.8173	12.4142	3639.46	145.579	3888.89	6.41372	8.30136	RGRDPEMGGKPRRKNPQEGLYNELQ	16	12	0	0
	423	CarT	1	25	423	3.8033	25.2546	G	L	R	L	R	L	68.5669	186.703	63.2748	0.156396	26.3474	40.5947	26.3474	167	286.821	167	57	63.5357	66	11	66.7857	103	98	155.5	197	25	24.8173	12.4142	3639.46	145.579	3888.89	6.41372	8.30136	RGRDPEMGGKPRRKNPQEGLYNELQ	16	12	0	0
	424	CarT	2	25	424	5.09762	28.8292	R	L	G	L	D	L	205.047	343.335	40.2781	0.467697	26.0829	41.4026	26.0829	168	287.821	168	57	63.5357	66	11	66.7857	103	99	156.5	198	25	24.8173	12.4142	3639.46	145.579	3888.89	6.41372	8.30136	RGRDPEMGGKPRRKNPQEGLYNELQ	16	12	0	0
	425	CarT	3	25	425	6.22904	29.07	D	L	R	L	P	L	98.119	257.046	61.8282	0.223803	23.3939	39.7057	23.3939	169	288.821	169	57	63.5357	66	11	66.7857	103	100	157.5	199	25	24.8173	12.4142	3639.46	145.579	3888.89	6.41372	8.30136	RGRDPEMGGKPRRKNPQEGLYNELQ	16	12	0	0
	426	CarT	4	25	426	9.15988	32.8897	P	L	D	L	E	L	123.458	237.028	47.914	0.2816	24.2455	41.2601	24.2455	170	289.821	170	57	63.5357	66	11	66.7857	103	101	158.5	200	25	24.8173	12.4142	3639.46	145.579	3888.89	6.41372	8.30136	RGRDPEMGGKPRRKNPQEGLYNELQ	16	12	0	0
	427	CarT	5	25	427	11.4199	33.3504	E	L	P	L	M	L	169.749	290.004	41.4668	0.387185	23.4631	41.649	23.4631	171	290.821	171	57	63.5357	66	11	66.7857	103	102	159.5	201	25	24.8173	12.4142	3639.46	145.579	3888.89	6.41372	8.30136	RGRDPEMGGKPRRKNPQEGLYNELQ	16	12	0	0
	428	CarT	6	25	428	11.875	32.6567	M	L	E	L	G	L	158.943	300.382	47.0863	0.362539	26.2722	44.1203	26.2722	172	291.821	172	57	63.5357	66	11	66.7857	103	103	160.5	202	25	24.8173	12.4142	3639.46	145.579	3888.89	6.41372	8.30136	RGRDPEMGGKPRRKNPQEGLYNELQ	16	12	0	0
	429	CarT	7	25	429	13.8744	35.4451	G	L	M	L	G	L	73.0509	185.919	60.7082	0.166624	29.6665	47.3849	29.6665	173	292.821	173	57	63.5357	66	11	66.7857	103	104	161.5	203	25	24.8173	12.4142	3639.46	145.579	3888.89	6.41372	8.30136	RGRDPEMGGKPRRKNPQEGLYNELQ	16	12	0	0
	430	CarT	8	25	430	12.992	34.4251	G	L	G	L	K	L	75.3918	185.385	59.3324	0.171963	31.8937	48.4449	31.8937	174	293.821	174	57	63.5357	66	11	66.7857	103	105	162.5	204	25	24.8173	12.4142	3639.46	145.579	3888.89	6.41372	8.30136	RGRDPEMGGKPRRKNPQEGLYNELQ	16	12	0	0
	431	CarT	9	25	431	14.4644	33.432	K	L	G	L	P	L	179.515	308.528	41.8155	0.409462	33.8468	50.1471	33.8468	175	294.821	175	57	63.5357	66	11	66.7857	103	106	163.5	205	25	24.8173	12.4142	3639.46	145.579	3888.89	6.41372	8.30136	RGRDPEMGGKPRRKNPQEGLYNELQ	16	12	0	0
	432	CarT	10	25	432	12.9863	30.1291	P	L	K	L	R	L	128.607	231.613	44.4733	0.293344	33.9934	49.0588	33.9934	176	295.821	176	57	63.5357	66	11	66.7857	103	107	164.5	206	25	24.8173	12.4142	3639.46	145.579	3888.89	6.41372	8.30136	RGRDPEMGGKPRRKNPQEGLYNELQ	16	12	0	0
	433	CarT	11	25	433	14.2471	28.4044	R	L	P	L	R	L	215.119	342.673	37.2234	0.490671	33.6991	48.8596	33.6991	177	296.821	177	57	63.5357	66	11	66.7857	103	108	165.5	207	25	24.8173	12.4142	3639.46	145.579	3888.89	6.41372	8.30136	RGRDPEMGGKPRRKNPQEGLYNELQ	16	12	0	0
	434	CarT	12	25	434	15.9315	26.7785	R	L	R	L	K	L	230.769	344.121	32.9396	0.526368	36.1299	50.072	36.1299	178	297.821	178	57	63.5357	66	11	66.7857	103	109	166.5	208	25	24.8173	12.4142	3639.46	145.579	3888.89	6.41372	8.30136	RGRDPEMGGKPRRKNPQEGLYNELQ	16	12	0	0
	435	CarT	13	25	435	14.4255	22.9742	K	L	R	L	N	L	187.556	309.168	39.3352	0.427803	33.8887	47.0214	33.8887	179	298.821	179	57	63.5357	66	11	66.7857	103	110	167.5	209	25	24.8173	12.4142	3639.46	145.579	3888.89	6.41372	8.30136	RGRDPEMGGKPRRKNPQEGLYNELQ	16	12	0	0
	436	CarT	14	25	436	17.5176	21.6383	N	L	K	L	P	L	118.128	263.109	55.1029	0.269443	35.2467	47.87	35.2467	180	299.821	180	57	63.5357	66	11	66.7857	103	111	168.5	210	25	24.8173	12.4142	3639.46	145.579	3888.89	6.41372	8.30136	RGRDPEMGGKPRRKNPQEGLYNELQ	16	12	0	0
	437	CarT	15	25	437	17.2431	18.3206	P	L	N	L	Q	L	117.396	237.274	50.5233	0.267771	35.1916	46.2304	35.1916	181	300.821	181	57	63.5357	66	11	66.7857	103	112	169.5	211	25	24.8173	12.4142	3639.46	145.579	3888.89	6.41372	8.30136	RGRDPEMGGKPRRKNPQEGLYNELQ	16	12	0	0
	438	CarT	16	25	438	18.4373	16.6585	Q	L	P	L	E	L	171.206	292.568	41.4817	0.390509	33.7625	44.7888	33.7625	182	301.821	182	57	63.5357	66	11	66.7857	103	113	170.5	212	25	24.8173	12.4142	3639.46	145.579	3888.89	6.41372	8.30136	RGRDPEMGGKPRRKNPQEGLYNELQ	16	12	0	0
	439	CarT	17	25	439	15.5787	17.0266	E	L	Q	L	G	L	161.594	289.874	44.2535	0.368586	30.1897	42.1848	30.1897	183	302.821	183	57	63.5357	66	11	66.7857	103	114	171.5	213	25	24.8173	12.4142	3639.46	145.579	3888.89	6.41372	8.30136	RGRDPEMGGKPRRKNPQEGLYNELQ	16	12	0	0
	440	CarT	18	25	440	14.0217	14.3503	G	L	E	L	L	L	43.9041	184.479	76.2011	0.100142	28.6903	39.5051	28.6903	184	303.821	184	57	63.5357	66	11	66.7857	103	115	172.5	214	25	24.8173	12.4142	3639.46	145.579	3888.89	6.41372	8.30136	RGRDPEMGGKPRRKNPQEGLYNELQ	16	12	0	0
	441	CarT	19	25	441	13.6958	14.9726	L	L	G	L	Y	L	150.174	279.106	46.1946	0.342536	25.3444	36.9126	25.3444	185	304.821	185	57	63.5357	66	11	66.7857	103	116	173.5	215	25	24.8173	12.4142	3639.46	145.579	3888.89	6.41372	8.30136	RGRDPEMGGKPRRKNPQEGLYNELQ	16	12	0	0
	442	CarT	20	25	442	15.3447	11.5372	Y	L	L	L	N	L	195.805	334.74	41.5055	0.446617	25.4575	35.1365	25.4575	186	305.821	186	57	63.5357	66	11	66.7857	103	117	174.5	216	25	24.8173	12.4142	3639.46	145.579	3888.89	6.41372	8.30136	RGRDPEMGGKPRRKNPQEGLYNELQ	16	12	0	0
	443	CarT	21	25	443	18.072	8.53955	N	L	Y	L	E	L	134.404	262.201	48.7401	0.306566	27.9584	36.943	27.9584	187	306.821	187	57	63.5357	66	11	66.7857	103	118	175.5	217	25	24.8173	12.4142	3639.46	145.579	3888.89	6.41372	8.30136	RGRDPEMGGKPRRKNPQEGLYNELQ	16	12	0	0
	444	CarT	22	25	444	18.8532	6.05878	E	L	N	L	L	L	157.159	290.522	45.9048	0.358468	25.7761	34.8891	25.7761	188	307.821	188	57	63.5357	66	11	66.7857	103	119	176.5	218	25	24.8173	12.4142	3639.46	145.579	3888.89	6.41372	8.30136	RGRDPEMGGKPRRKNPQEGLYNELQ	16	12	0	0
	445	CarT	23	25	445	22.2882	3.89069	L	L	E	L	Q	L	146.732	282.741	48.1037	0.334685	25.2979	33.9777	25.2979	189	308.821	189	57	63.5357	66	11	66.7857	103	120	177.5	219	25	24.8173	12.4142	3639.46	145.579	3888.89	6.41372	8.30136	RGRDPEMGGKPRRKNPQEGLYNELQ	16	12	0	0
	446	CarT	24	25	446	24.8173	0	Q	L	L	L	K	H	129.66	291.153	55.4667	0.295745	27.1176	36.0444	27.1176	190	309.821	190	57	63.5357	66	11	66.7857	103	121	178.5	220	25	24.8173	12.4142	3639.46	145.579	3888.89	6.41372	8.30136	RGRDPEMGGKPRRKNPQEGLYNELQ	16	12	0	0
	447	CarT	0	34	447	0	14.7942	K	H	Q	L	D	H	174.444	305.858	42.9657	0.397894	24.5676	34.4376	24.5676	191	310.821	191	57	63.5357	66	11	66.7857	103	122	179.5	221	9	14.7942	6.43295	1112.27	123.586	1293.09	13.983	2.53702	KDKMAEAYS	0	0	11.1111	0
	448	CarT	1	34	448	3.80398	13.7955	D	H	K	H	K	H	143.373	256.973	44.207	0.327024	27.6967	37.7643	27.6967	192	311.821	192	58	64.5357	67	11	66.7857	103	122	179.5	221	9	14.7942	6.43295	1112.27	123.586	1293.09	13.983	2.53702	KDKMAEAYS	0	0	11.1111	0
	449	CarT	2	34	449	5.75705	10.4315	K	H	D	H	M	H	124.809	307.588	59.4234	0.28468	29.2609	39.022	29.2609	193	312.821	193	59	65.5357	68	11	66.7857	103	122	179.5	221	9	14.7942	6.43295	1112.27	123.586	1293.09	13.983	2.53702	KDKMAEAYS	0	0	11.1111	0
	450	CarT	3	34	450	5.81096	9.05579	M	H	K	H	A	H	105.203	297.674	64.6585	0.23996	26.3686	36.3168	26.3686	194	313.821	194	60	66.5357	69	11	66.7857	103	122	179.5	221	9	14.7942	6.43295	1112.27	123.586	1293.09	13.983	2.53702	KDKMAEAYS	0	0	11.1111	0
	451	CarT	4	34	451	8.98684	6.50726	A	H	M	H	E	H	78.0514	211.377	63.0748	0.17803	28.239	38.7432	28.239	195	314.821	195	61	67.5357	70	11	66.7857	103	122	179.5	221	9	14.7942	6.43295	1112.27	123.586	1293.09	13.983	2.53702	KDKMAEAYS	0	0	11.1111	0
	452	CarT	5	34	452	10.5855	5.21608	E	H	A	H	A	H	128.726	291.136	55.7849	0.293615	31.5479	41.2501	31.5479	196	315.821	196	62	68.5357	71	11	66.7857	103	122	179.5	221	9	14.7942	6.43295	1112.27	123.586	1293.09	13.983	2.53702	KDKMAEAYS	0	0	11.1111	0
	453	CarT	6	34	453	10.7275	5.71721	A	H	E	H	Y	H	83.6416	210.112	60.192	0.190781	30.3701	39.4029	30.3701	197	316.821	197	63	69.5357	72	11	66.7857	103	122	179.5	221	9	14.7942	6.43295	1112.27	123.586	1293.09	13.983	2.53702	KDKMAEAYS	0	0	11.1111	0
	454	CarT	7	34	454	12.5915	3.77721	Y	H	A	H	S	H	189.404	335.84	43.6029	0.432018	29.2929	38.7405	29.2929	198	317.821	198	64	70.5357	73	11	66.7857	103	122	179.5	221	9	14.7942	6.43295	1112.27	123.586	1293.09	13.983	2.53702	KDKMAEAYS	0	0	11.1111	0
	455	CarT	8	34	455	14.7942	0	S	H	Y	H	E	L	84.6233	224.866	62.3673	0.19302	32.1258	42.0377	32.1258	199	318.821	199	65	71.5357	74	11	66.7857	103	122	179.5	221	9	14.7942	6.43295	1112.27	123.586	1293.09	13.983	2.53702	KDKMAEAYS	0	0	11.1111	0
	456	CarT	0	26	456	0	21.4055	E	L	S	H	I	L	162.344	289.833	43.9872	0.370294	34.9969	43.9942	34.9969	200	319.821	200	66	72.5357	75	11	66.7857	103	122	179.5	221	22	21.4055	11.3434	3002.3	136.468	3259.29	7.88485	6.84803	EIGMKGERRRGKGHDGLYQGLS	27.2727	0	4.54545	0
	457	CarT	1	26	457	3.70788	20.041	I	L	E	L	G	L	154.975	275.763	43.8014	0.353486	35.1478	43.8815	35.1478	201	320.821	201	66	72.5357	75	11	66.7857	103	123	180.5	222	22	21.4055	11.3434	3002.3	136.468	3259.29	7.88485	6.84803	EIGMKGERRRGKGHDGLYQGLS	27.2727	0	4.54545	0
	458	CarT	2	26	458	5.10098	22.3937	G	L	I	L	M	L	56.9815	184.41	69.1007	0.129971	38.0405	47.2474	38.0405	202	321.821	202	66	72.5357	75	11	66.7857	103	124	181.5	223	22	21.4055	11.3434	3002.3	136.468	3259.29	7.88485	6.84803	EIGMKGERRRGKGHDGLYQGLS	27.2727	0	4.54545	0
	459	CarT	3	26	459	8.67539	23.7098	M	L	G	L	K	L	190.728	297.734	35.94	0.435038	38.93	48.3078	38.93	203	322.821	203	66	72.5357	75	11	66.7857	103	125	182.5	224	22	21.4055	11.3434	3002.3	136.468	3259.29	7.88485	6.84803	EIGMKGERRRGKGHDGLYQGLS	27.2727	0	4.54545	0
	460	CarT	4	26	460	10.1204	23.4958	K	L	M	L	G	L	183.126	307.979	40.5394	0.417698	42.4501	51.4738	42.4501	204	323.821	204	66	72.5357	75	11	66.7857	103	126	183.5	225	22	21.4055	11.3434	3002.3	136.468	3259.29	7.88485	6.84803	EIGMKGERRRGKGHDGLYQGLS	27.2727	0	4.54545	0
	461	CarT	5	26	461	13.6189	26.2799	G	L	K	L	E	L	67.0965	184.869	63.7059	0.153043	44.4281	53.7561	44.4281	205	324.821	205	66	72.5357	75	11	66.7857	103	127	184.5	226	22	21.4055	11.3434	3002.3	136.468	3259.29	7.88485	6.84803	EIGMKGERRRGKGHDGLYQGLS	27.2727	0	4.54545	0
	462	CarT	6	26	462	16.2086	25.7747	E	L	G	L	R	L	158.519	289.321	45.21	0.361571	47.4351	56.1848	47.4351	206	325.821	206	66	72.5357	75	11	66.7857	103	128	185.5	227	22	21.4055	11.3434	3002.3	136.468	3259.29	7.88485	6.84803	EIGMKGERRRGKGHDGLYQGLS	27.2727	0	4.54545	0
	463	CarT	7	26	463	19.6124	27.8086	R	L	E	L	R	L	223.641	342.028	34.6133	0.510109	49.3946	58.0903	49.3946	207	326.821	207	66	72.5357	75	11	66.7857	103	129	186.5	228	22	21.4055	11.3434	3002.3	136.468	3259.29	7.88485	6.84803	EIGMKGERRRGKGHDGLYQGLS	27.2727	0	4.54545	0
	464	CarT	8	26	464	21.7447	26.7425	R	L	R	L	R	L	225.688	343.656	34.3275	0.514777	49.4959	59.3387	49.4959	208	327.821	208	66	72.5357	75	11	66.7857	103	130	187.5	229	22	21.4055	11.3434	3002.3	136.468	3259.29	7.88485	6.84803	EIGMKGERRRGKGHDGLYQGLS	27.2727	0	4.54545	0
	465	CarT	9	26	465	24.4095	27.5408	R	L	R	L	G	L	250.936	344.37	27.1319	0.572367	49.473	59.8656	49.473	209	328.821	209	66	72.5357	75	11	66.7857	103	131	188.5	230	22	21.4055	11.3434	3002.3	136.468	3259.29	7.88485	6.84803	EIGMKGERRRGKGHDGLYQGLS	27.2727	0	4.54545	0
	466	CarT	10	26	466	25.2508	25.2973	G	L	R	L	K	L	62.2619	183.722	66.1108	0.142015	48.0882	59.762	48.0882	210	329.821	210	66	72.5357	75	11	66.7857	103	132	189.5	231	22	21.4055	11.3434	3002.3	136.468	3259.29	7.88485	6.84803	EIGMKGERRRGKGHDGLYQGLS	27.2727	0	4.54545	0
	467	CarT	11	26	467	25.8719	23.373	K	L	G	L	G	L	212.906	309.259	31.1559	0.485624	45.4429	58.0398	45.4429	211	330.821	211	66	72.5357	75	11	66.7857	103	133	190.5	232	22	21.4055	11.3434	3002.3	136.468	3259.29	7.88485	6.84803	EIGMKGERRRGKGHDGLYQGLS	27.2727	0	4.54545	0
	468	CarT	12	26	468	24.2261	19.772	G	L	K	L	H	L	63.8077	184.579	65.4307	0.145541	42.1935	55.4831	42.1935	212	331.821	212	66	72.5357	75	11	66.7857	103	134	191.5	233	22	21.4055	11.3434	3002.3	136.468	3259.29	7.88485	6.84803	EIGMKGERRRGKGHDGLYQGLS	27.2727	0	4.54545	0
	469	CarT	13	26	469	20.8946	17.3404	H	L	G	L	D	L	136.689	290.408	52.9322	0.311777	39.1152	51.9963	39.1152	213	332.821	213	66	72.5357	75	11	66.7857	103	135	192.5	234	22	21.4055	11.3434	3002.3	136.468	3259.29	7.88485	6.84803	EIGMKGERRRGKGHDGLYQGLS	27.2727	0	4.54545	0
	470	CarT	14	26	470	20.5599	14.7118	D	L	H	L	G	L	132.495	262.356	49.4981	0.302211	39.1574	52.7407	39.1574	214	333.821	214	66	72.5357	75	11	66.7857	103	136	193.5	235	22	21.4055	11.3434	3002.3	136.468	3259.29	7.88485	6.84803	EIGMKGERRRGKGHDGLYQGLS	27.2727	0	4.54545	0
	471	CarT	15	26	471	17.0755	14.8565	G	L	D	L	L	L	70.2614	187.329	62.4931	0.160261	39.3666	51.7874	39.3666	215	334.821	215	66	72.5357	75	11	66.7857	103	137	194.5	236	22	21.4055	11.3434	3002.3	136.468	3259.29	7.88485	6.84803	EIGMKGERRRGKGHDGLYQGLS	27.2727	0	4.54545	0
	472	CarT	16	26	472	15.1011	13.3163	L	L	G	L	Y	L	128.826	278.764	53.7866	0.293844	35.8863	48.0923	35.8863	216	335.821	216	66	72.5357	75	11	66.7857	103	138	195.5	237	22	21.4055	11.3434	3002.3	136.468	3259.29	7.88485	6.84803	EIGMKGERRRGKGHDGLYQGLS	27.2727	0	4.54545	0
	473	CarT	17	26	473	16.6416	9.65527	Y	L	L	L	Q	L	106.427	331.376	67.8832	0.242753	34.1323	47.6521	34.1323	217	336.821	217	66	72.5357	75	11	66.7857	103	139	196.5	238	22	21.4055	11.3434	3002.3	136.468	3259.29	7.88485	6.84803	EIGMKGERRRGKGHDGLYQGLS	27.2727	0	4.54545	0
	474	CarT	18	26	474	16.3473	9.09123	Q	L	Y	L	G	L	182.571	292.473	37.5769	0.416431	36.1753	49.6071	36.1753	218	337.821	218	66	72.5357	75	11	66.7857	103	140	197.5	239	22	21.4055	11.3434	3002.3	136.468	3259.29	7.88485	6.84803	EIGMKGERRRGKGHDGLYQGLS	27.2727	0	4.54545	0
	475	CarT	19	26	475	15.7534	6.58667	G	L	Q	L	L	L	68.8656	185.428	62.8613	0.157078	33.5292	47.1088	33.5292	219	338.821	219	66	72.5357	75	11	66.7857	103	141	198.5	240	22	21.4055	11.3434	3002.3	136.468	3259.29	7.88485	6.84803	EIGMKGERRRGKGHDGLYQGLS	27.2727	0	4.54545	0
	476	CarT	20	26	476	18.2139	3.82116	L	L	G	L	S	L	96.3094	282.829	65.9478	0.219675	30.4885	45.302	30.4885	220	339.821	220	66	72.5357	75	11	66.7857	103	142	199.5	241	22	21.4055	11.3434	3002.3	136.468	3259.29	7.88485	6.84803	EIGMKGERRRGKGHDGLYQGLS	27.2727	0	4.54545	0
	477	CarT	21	26	477	21.4055	0	S	L	L	L	T	H	66.8442	220.358	69.6657	0.152467	30.0593	46.0699	30.0593	221	340.821	221	66	72.5357	75	11	66.7857	103	143	200.5	242	22	21.4055	11.3434	3002.3	136.468	3259.29	7.88485	6.84803	EIGMKGERRRGKGHDGLYQGLS	27.2727	0	4.54545	0
	478	CarT	0	35	478	0	11.9142	T	H	S	L	A	H	112.13	247.654	54.723	0.255762	30.7248	47.8675	30.7248	222	341.821	222	66	72.5357	75	11	66.7857	103	144	201.5	243	9	11.9142	5.29106	820.95	91.2166	1103.25	25.5883	1.87253	TATKDTYDA	0	0	0	33.3333
	479	CarT	1	35	479	3.80689	10.4073	A	H	T	H	T	H	64.355	210.362	69.4075	0.146789	27.0823	44.8854	27.0823	223	342.821	223	67	73.5357	76	11	66.7857	103	144	201.5	243	9	11.9142	5.29106	820.95	91.2166	1103.25	25.5883	1.87253	TATKDTYDA	0	0	0	33.3333
	480	CarT	2	35	480	5.50518	9.75463	T	H	A	H	K	H	66.6548	245.837	72.8866	0.152035	26.038	42.8595	26.038	224	343.821	224	68	74.5357	77	11	66.7857	103	144	201.5	243	9	11.9142	5.29106	820.95	91.2166	1103.25	25.5883	1.87253	TATKDTYDA	0	0	0	33.3333
	481	CarT	3	35	481	4.96728	8.41365	K	H	T	H	D	H	126.283	306.757	58.833	0.288042	28.9408	45.7366	28.9408	225	344.821	225	69	75.5357	78	11	66.7857	103	144	201.5	243	9	11.9142	5.29106	820.95	91.2166	1103.25	25.5883	1.87253	TATKDTYDA	0	0	0	33.3333
	482	CarT	4	35	482	6.13998	5.78969	D	H	K	H	T	H	103.961	264.976	60.766	0.237127	28.041	46.1413	28.041	226	345.821	226	70	76.5357	79	11	66.7857	103	144	201.5	243	9	11.9142	5.29106	820.95	91.2166	1103.25	25.5883	1.87253	TATKDTYDA	0	0	0	33.3333
	483	CarT	5	35	483	8.60758	4.95862	T	H	D	H	Y	H	76.9287	246.888	68.8407	0.175469	24.4738	42.5999	24.4738	227	346.821	227	71	77.5357	80	11	66.7857	103	144	201.5	243	9	11.9142	5.29106	820.95	91.2166	1103.25	25.5883	1.87253	TATKDTYDA	0	0	0	33.3333
	484	CarT	6	35	484	9.71749	5.39167	Y	H	T	H	D	H	116.478	327.002	64.38	0.265679	26.0565	42.9705	26.0565	228	347.821	228	72	78.5357	81	11	66.7857	103	144	201.5	243	9	11.9142	5.29106	820.95	91.2166	1103.25	25.5883	1.87253	TATKDTYDA	0	0	0	33.3333
	485	CarT	7	35	485	10.2231	3.78219	D	H	Y	H	A	H	87.8783	263.295	66.6237	0.200444	28.7178	46.1732	28.7178	229	348.821	229	73	79.5357	82	11	66.7857	103	144	201.5	243	9	11.9142	5.29106	820.95	91.2166	1103.25	25.5883	1.87253	TATKDTYDA	0	0	0	33.3333
	486	CarT	8	35	486	11.9142	0	A	H	D	H	L	L	66.2809	210.791	68.5561	0.151182	26.3451	44.8525	26.3451	230	349.821	230	74	80.5357	83	11	66.7857	103	144	201.5	243	9	11.9142	5.29106	820.95	91.2166	1103.25	25.5883	1.87253	TATKDTYDA	0	0	0	33.3333
Lck	19	Lck	0	0	19	0	5.69426	C	L	V	E	E	L	49.82	238.329	79.0961	0.153047	55.6215	55.6215	55.6215	344	344	344	67	67	67	97	97	97	179	179	179	6	5.69426	5.36804	758.021	126.337	912.21	16.9027	2.32864	CENCHY	0	0	0	0
	20	Lck	1	0	20	3.90555	8.38902	E	L	C	L	N	L	171.128	289.636	40.9161	0.525707	55.4584	55.4584	55.4584	343	343	343	67	67	67	97	97	97	178	178	178	6	5.69426	5.36804	758.021	126.337	912.21	16.9027	2.32864	CENCHY	0	0	0	0
	21	Lck	2	0	21	5.62585	8.3033	N	L	E	L	C	L	149.571	266.677	43.913	0.459483	51.7646	51.7646	51.7646	342	342	342	67	67	67	97	97	97	177	177	177	6	5.69426	5.36804	758.021	126.337	912.21	16.9027	2.32864	CENCHY	0	0	0	0
	22	Lck	3	0	22	5.99927	5.59776	C	L	N	L	H	L	88.3714	237.653	62.8149	0.271477	49.8121	49.8121	49.8121	341	341	341	67	67	67	97	97	97	176	176	176	6	5.69426	5.36804	758.021	126.337	912.21	16.9027	2.32864	CENCHY	0	0	0	0
	23	Lck	4	0	23	5.14353	3.86085	H	L	C	L	Y	L	142.558	291.844	51.1526	0.437939	52.3109	52.3109	52.3109	340	340	340	67	67	67	97	97	97	175	175	175	6	5.69426	5.36804	758.021	126.337	912.21	16.9027	2.32864	CENCHY	0	0	0	0
	24	Lck	5	0	24	5.69426	0	Y	L	H	L	P	E	156.572	333.239	53.0151	0.48099	52.3551	52.3551	52.3551	339	339	339	67	67	67	97	97	97	174	174	174	6	5.69426	5.36804	758.021	126.337	912.21	16.9027	2.32864	CENCHY	0	0	0	0
	26	Lck	0	1	26	0	31.163	I	L	P	E	V	L	99.7846	275.692	63.8057	0.306539	57.7831	57.7831	57.7831	337	337	337	67	67	67	96	96	96	173	173	173	38	31.163	19.3435	4962.08	130.581	5278.01	5.98573	15.2435	IVPLDGKGTLLIRNGSEVRDPLVTYEGSNPPASPLQDN	10.5263	13.1579	7.89474	5.26316
	27	Lck	1	1	27	3.86171	29.6618	V	L	I	L	P	L	116.312	252.233	53.8869	0.357312	59.1457	59.1457	59.1457	336	336	336	67	67	67	96	96	96	172	172	172	38	31.163	19.3435	4962.08	130.581	5278.01	5.98573	15.2435	IVPLDGKGTLLIRNGSEVRDPLVTYEGSNPPASPLQDN	10.5263	13.1579	7.89474	5.26316
	28	Lck	2	1	28	6.02108	32.9908	P	L	V	L	L	L	108.235	233.423	53.6314	0.332498	62.7746	62.7746	62.7746	335	335	335	67	67	67	96	96	96	171	171	171	38	31.163	19.3435	4962.08	130.581	5278.01	5.98573	15.2435	IVPLDGKGTLLIRNGSEVRDPLVTYEGSNPPASPLQDN	10.5263	13.1579	7.89474	5.26316
	29	Lck	3	1	29	8.81831	33.8321	L	L	P	L	D	L	174.012	282.622	38.4295	0.534565	63.5813	63.5813	63.5813	334	334	334	67	67	67	96	96	96	170	170	170	38	31.163	19.3435	4962.08	130.581	5278.01	5.98573	15.2435	IVPLDGKGTLLIRNGSEVRDPLVTYEGSNPPASPLQDN	10.5263	13.1579	7.89474	5.26316
	30	Lck	4	1	30	11.6976	34.7821	D	L	L	L	G	L	149.19	261.562	42.9621	0.458311	66.717	66.717	66.717	333	333	333	67	67	67	96	96	96	169	169	169	38	31.163	19.3435	4962.08	130.581	5278.01	5.98573	15.2435	IVPLDGKGTLLIRNGSEVRDPLVTYEGSNPPASPLQDN	10.5263	13.1579	7.89474	5.26316
	31	Lck	5	1	31	14.9155	35.877	G	L	D	L	K	L	66.6678	184.904	63.9447	0.204804	68.4369	68.4369	68.4369	332	332	332	67	67	67	96	96	96	168	168	168	38	31.163	19.3435	4962.08	130.581	5278.01	5.98573	15.2435	IVPLDGKGTLLIRNGSEVRDPLVTYEGSNPPASPLQDN	10.5263	13.1579	7.89474	5.26316
	32	Lck	6	1	32	17.6349	37.1812	K	L	G	L	G	L	204.297	307.801	33.6269	0.627602	69.2581	69.2581	69.2581	331	331	331	67	67	67	96	96	96	167	167	167	38	31.163	19.3435	4962.08	130.581	5278.01	5.98573	15.2435	IVPLDGKGTLLIRNGSEVRDPLVTYEGSNPPASPLQDN	10.5263	13.1579	7.89474	5.26316
	33	Lck	7	1	33	19.6392	36.0644	G	L	K	L	T	L	66.0913	185.873	64.4428	0.203033	68.4122	68.4122	68.4122	330	330	330	67	67	67	96	96	96	166	166	166	38	31.163	19.3435	4962.08	130.581	5278.01	5.98573	15.2435	IVPLDGKGTLLIRNGSEVRDPLVTYEGSNPPASPLQDN	10.5263	13.1579	7.89474	5.26316
	34	Lck	8	1	34	21.1939	38.316	T	L	G	L	L	L	128.207	244.38	47.5378	0.393853	68.6747	68.6747	68.6747	329	329	329	67	67	67	96	96	96	165	165	165	38	31.163	19.3435	4962.08	130.581	5278.01	5.98573	15.2435	IVPLDGKGTLLIRNGSEVRDPLVTYEGSNPPASPLQDN	10.5263	13.1579	7.89474	5.26316
	35	Lck	9	1	35	23.9154	37.593	L	L	T	L	L	L	161.01	281.808	42.8656	0.494622	68.8274	68.8274	68.8274	328	328	328	67	67	67	96	96	96	164	164	164	38	31.163	19.3435	4962.08	130.581	5278.01	5.98573	15.2435	IVPLDGKGTLLIRNGSEVRDPLVTYEGSNPPASPLQDN	10.5263	13.1579	7.89474	5.26316
	36	Lck	10	1	36	26.6487	40.9209	L	L	L	L	I	L	153.142	280.773	45.4572	0.470451	70.7249	70.7249	70.7249	327	327	327	67	67	67	96	96	96	163	163	163	38	31.163	19.3435	4962.08	130.581	5278.01	5.98573	15.2435	IVPLDGKGTLLIRNGSEVRDPLVTYEGSNPPASPLQDN	10.5263	13.1579	7.89474	5.26316
	37	Lck	11	1	37	29.0162	40.745	I	L	L	L	R	L	163.438	273.512	40.2447	0.502083	69.8288	69.8288	69.8288	326	326	326	67	67	67	96	96	96	162	162	162	38	31.163	19.3435	4962.08	130.581	5278.01	5.98573	15.2435	IVPLDGKGTLLIRNGSEVRDPLVTYEGSNPPASPLQDN	10.5263	13.1579	7.89474	5.26316
	38	Lck	12	1	38	32.1919	43.1387	R	L	I	L	N	L	219.536	342.11	35.8288	0.674416	73.1894	73.1894	73.1894	325	325	325	67	67	67	96	96	96	161	161	161	38	31.163	19.3435	4962.08	130.581	5278.01	5.98573	15.2435	IVPLDGKGTLLIRNGSEVRDPLVTYEGSNPPASPLQDN	10.5263	13.1579	7.89474	5.26316
	39	Lck	13	1	39	35.3047	43.9148	N	L	R	L	G	L	158.926	263.61	39.7118	0.48822	73.692	73.692	73.692	324	324	324	67	67	67	96	96	96	160	160	160	38	31.163	19.3435	4962.08	130.581	5278.01	5.98573	15.2435	IVPLDGKGTLLIRNGSEVRDPLVTYEGSNPPASPLQDN	10.5263	13.1579	7.89474	5.26316
	40	Lck	14	1	40	37.2127	44.0368	G	L	N	L	S	L	59.6707	184.942	67.7355	0.183309	75.4628	75.4628	75.4628	323	323	323	67	67	67	96	96	96	159	159	159	38	31.163	19.3435	4962.08	130.581	5278.01	5.98573	15.2435	IVPLDGKGTLLIRNGSEVRDPLVTYEGSNPPASPLQDN	10.5263	13.1579	7.89474	5.26316
	41	Lck	15	1	41	39.3008	43.3536	S	L	G	L	E	L	109.766	219.423	49.9753	0.337201	75.275	75.275	75.275	322	322	322	67	67	67	96	96	96	158	158	158	38	31.163	19.3435	4962.08	130.581	5278.01	5.98573	15.2435	IVPLDGKGTLLIRNGSEVRDPLVTYEGSNPPASPLQDN	10.5263	13.1579	7.89474	5.26316
	42	Lck	16	1	42	38.42	41.0453	E	L	S	L	V	L	171.476	288.982	40.6621	0.526775	74.8979	74.8979	74.8979	321	321	321	67	67	67	96	96	96	157	157	157	38	31.163	19.3435	4962.08	130.581	5278.01	5.98573	15.2435	IVPLDGKGTLLIRNGSEVRDPLVTYEGSNPPASPLQDN	10.5263	13.1579	7.89474	5.26316
	43	Lck	17	1	43	41.9338	43.3604	V	L	E	L	R	L	135.138	250.081	45.9623	0.415145	77.8345	77.8345	77.8345	320	320	320	67	67	67	96	96	96	156	156	156	38	31.163	19.3435	4962.08	130.581	5278.01	5.98573	15.2435	IVPLDGKGTLLIRNGSEVRDPLVTYEGSNPPASPLQDN	10.5263	13.1579	7.89474	5.26316
	44	Lck	18	1	44	41.817	40.7729	R	L	V	L	D	L	213.11	341.638	37.621	0.654676	76.4107	76.4107	76.4107	319	319	319	67	67	67	96	96	96	155	155	155	38	31.163	19.3435	4962.08	130.581	5278.01	5.98573	15.2435	IVPLDGKGTLLIRNGSEVRDPLVTYEGSNPPASPLQDN	10.5263	13.1579	7.89474	5.26316
	45	Lck	19	1	45	43.9263	42.5313	D	L	R	L	P	L	111.607	256.342	56.4618	0.342857	79.4749	79.4749	79.4749	318	318	318	67	67	67	96	96	96	154	154	154	38	31.163	19.3435	4962.08	130.581	5278.01	5.98573	15.2435	IVPLDGKGTLLIRNGSEVRDPLVTYEGSNPPASPLQDN	10.5263	13.1579	7.89474	5.26316
	46	Lck	20	1	46	46.2349	42.16	P	L	D	L	L	L	116.622	235.589	50.4977	0.358262	79.1088	79.1088	79.1088	317	317	317	67	67	67	96	96	96	153	153	153	38	31.163	19.3435	4962.08	130.581	5278.01	5.98573	15.2435	IVPLDGKGTLLIRNGSEVRDPLVTYEGSNPPASPLQDN	10.5263	13.1579	7.89474	5.26316
	47	Lck	21	1	47	46.8373	42.3075	L	L	P	L	V	L	154.089	280.301	45.0275	0.473361	80.7669	80.7669	80.7669	316	316	316	67	67	67	96	96	96	152	152	152	38	31.163	19.3435	4962.08	130.581	5278.01	5.98573	15.2435	IVPLDGKGTLLIRNGSEVRDPLVTYEGSNPPASPLQDN	10.5263	13.1579	7.89474	5.26316
	48	Lck	22	1	48	43.7617	38.9997	V	L	L	L	T	L	91.6157	251.408	63.559	0.281444	78.3452	78.3452	78.3452	315	315	315	67	67	67	96	96	96	151	151	151	38	31.163	19.3435	4962.08	130.581	5278.01	5.98573	15.2435	IVPLDGKGTLLIRNGSEVRDPLVTYEGSNPPASPLQDN	10.5263	13.1579	7.89474	5.26316
	49	Lck	23	1	49	43.8725	36.3577	T	L	V	L	Y	L	131.975	245.08	46.1502	0.405428	75.7805	75.7805	75.7805	314	314	314	67	67	67	96	96	96	150	150	150	38	31.163	19.3435	4962.08	130.581	5278.01	5.98573	15.2435	IVPLDGKGTLLIRNGSEVRDPLVTYEGSNPPASPLQDN	10.5263	13.1579	7.89474	5.26316
	50	Lck	24	1	50	40.2519	33.0847	Y	L	T	L	E	L	204.808	336.026	39.05	0.629171	73.1367	73.1367	73.1367	313	313	313	67	67	67	96	96	96	149	149	149	38	31.163	19.3435	4962.08	130.581	5278.01	5.98573	15.2435	IVPLDGKGTLLIRNGSEVRDPLVTYEGSNPPASPLQDN	10.5263	13.1579	7.89474	5.26316
	51	Lck	25	1	51	41.281	31.0692	E	L	Y	L	G	L	173.17	288.756	40.0288	0.53198	71.6822	71.6822	71.6822	312	312	312	67	67	67	96	96	96	148	148	148	38	31.163	19.3435	4962.08	130.581	5278.01	5.98573	15.2435	IVPLDGKGTLLIRNGSEVRDPLVTYEGSNPPASPLQDN	10.5263	13.1579	7.89474	5.26316
	52	Lck	26	1	52	37.5995	27.796	G	L	E	L	S	L	64.3085	184.662	65.1751	0.197556	68.6979	68.6979	68.6979	311	311	311	67	67	67	96	96	96	147	147	147	38	31.163	19.3435	4962.08	130.581	5278.01	5.98573	15.2435	IVPLDGKGTLLIRNGSEVRDPLVTYEGSNPPASPLQDN	10.5263	13.1579	7.89474	5.26316
	53	Lck	27	1	53	38.4074	25.5758	S	L	G	L	N	L	101.699	219.165	53.5968	0.312421	67.3506	67.3506	67.3506	310	310	310	67	67	67	96	96	96	146	146	146	38	31.163	19.3435	4962.08	130.581	5278.01	5.98573	15.2435	IVPLDGKGTLLIRNGSEVRDPLVTYEGSNPPASPLQDN	10.5263	13.1579	7.89474	5.26316
	54	Lck	28	1	54	35.795	22.177	N	L	S	L	P	L	140.526	263.074	46.583	0.431698	63.6567	63.6567	63.6567	309	309	309	67	67	67	96	96	96	145	145	145	38	31.163	19.3435	4962.08	130.581	5278.01	5.98573	15.2435	IVPLDGKGTLLIRNGSEVRDPLVTYEGSNPPASPLQDN	10.5263	13.1579	7.89474	5.26316
	55	Lck	29	1	55	34.6519	20.2958	P	L	N	L	P	L	104.568	232.108	54.9485	0.321234	63.2843	63.2843	63.2843	308	308	308	67	67	67	96	96	96	144	144	144	38	31.163	19.3435	4962.08	130.581	5278.01	5.98573	15.2435	IVPLDGKGTLLIRNGSEVRDPLVTYEGSNPPASPLQDN	10.5263	13.1579	7.89474	5.26316
	56	Lck	30	1	56	36.3266	18.0405	P	L	P	L	A	L	117.845	230.15	48.7965	0.362019	61.0697	61.0697	61.0697	307	307	307	67	67	67	96	96	96	143	143	143	38	31.163	19.3435	4962.08	130.581	5278.01	5.98573	15.2435	IVPLDGKGTLLIRNGSEVRDPLVTYEGSNPPASPLQDN	10.5263	13.1579	7.89474	5.26316
	57	Lck	31	1	57	34.0855	14.6304	A	L	P	L	S	L	89.9273	208.448	56.8587	0.276257	57.3612	57.3612	57.3612	306	306	306	67	67	67	96	96	96	142	142	142	38	31.163	19.3435	4962.08	130.581	5278.01	5.98573	15.2435	IVPLDGKGTLLIRNGSEVRDPLVTYEGSNPPASPLQDN	10.5263	13.1579	7.89474	5.26316
	58	Lck	32	1	58	33.8291	12.4015	S	L	A	L	P	L	97.2364	225.467	56.8734	0.298711	56.4377	56.4377	56.4377	305	305	305	67	67	67	96	96	96	141	141	141	38	31.163	19.3435	4962.08	130.581	5278.01	5.98573	15.2435	IVPLDGKGTLLIRNGSEVRDPLVTYEGSNPPASPLQDN	10.5263	13.1579	7.89474	5.26316
	59	Lck	33	1	59	35.457	10.2486	P	L	S	L	L	L	123.508	236.215	47.7137	0.379418	53.3449	53.3449	53.3449	304	304	304	67	67	67	96	96	96	140	140	140	38	31.163	19.3435	4962.08	130.581	5278.01	5.98573	15.2435	IVPLDGKGTLLIRNGSEVRDPLVTYEGSNPPASPLQDN	10.5263	13.1579	7.89474	5.26316
	60	Lck	34	1	60	33.1317	6.94973	L	L	P	L	Q	L	149.371	281.361	46.9114	0.458868	51.2975	51.2975	51.2975	303	303	303	67	67	67	96	96	96	139	139	139	38	31.163	19.3435	4962.08	130.581	5278.01	5.98573	15.2435	IVPLDGKGTLLIRNGSEVRDPLVTYEGSNPPASPLQDN	10.5263	13.1579	7.89474	5.26316
	61	Lck	35	1	61	29.9818	5.87805	Q	L	L	L	D	L	123.641	292.763	57.7677	0.379824	49.6731	49.6731	49.6731	302	302	302	67	67	67	96	96	96	138	138	138	38	31.163	19.3435	4962.08	130.581	5278.01	5.98573	15.2435	IVPLDGKGTLLIRNGSEVRDPLVTYEGSNPPASPLQDN	10.5263	13.1579	7.89474	5.26316
	62	Lck	36	1	62	31.5408	3.83502	D	L	Q	L	N	L	133.366	263.435	49.3744	0.409699	46.136	46.136	46.136	301	301	301	67	67	67	96	96	96	137	137	137	38	31.163	19.3435	4962.08	130.581	5278.01	5.98573	15.2435	IVPLDGKGTLLIRNGSEVRDPLVTYEGSNPPASPLQDN	10.5263	13.1579	7.89474	5.26316
	63	Lck	37	1	63	31.163	0	N	L	D	L	L	E	74.1873	262.172	71.7028	0.227904	44.8852	44.8852	44.8852	300	300	300	67	67	67	96	96	96	136	136	136	38	31.163	19.3435	4962.08	130.581	5278.01	5.98573	15.2435	IVPLDGKGTLLIRNGSEVRDPLVTYEGSNPPASPLQDN	10.5263	13.1579	7.89474	5.26316
	64	Lck	0	56	64	0	10.1486	L	E	N	L	V	E	46.7333	283.135	83.4944	0.143565	45.7537	45.7537	45.7537	299	299	299	67	67	67	95	95	95	136	136	136	4	10.1486	4.50803	93.8297	23.4574	677.669	86.154	0.288245	LVIA	0	0	0	0
	65	Lck	1	56	65	3.80248	6.67306	V	E	L	E	I	E	5.75818	249.684	97.6938	0.0176892	43.1487	43.1487	43.1487	298	298	298	67	67	67	94	94	94	136	136	136	4	10.1486	4.50803	93.8297	23.4574	677.669	86.154	0.288245	LVIA	0	0	0	0
	66	Lck	2	56	66	6.98747	3.77421	I	E	V	E	A	E	37.99	274.973	86.1841	0.116705	43.6081	43.6081	43.6081	297	297	297	67	67	67	93	93	93	136	136	136	4	10.1486	4.50803	93.8297	23.4574	677.669	86.154	0.288245	LVIA	0	0	0	0
	67	Lck	3	56	67	10.1486	0	A	E	I	E	L	L	3.34831	208.923	98.3973	0.010286	41.8227	41.8227	41.8227	296	296	296	67	67	67	92	92	92	136	136	136	4	10.1486	4.50803	93.8297	23.4574	677.669	86.154	0.288245	LVIA	0	0	0	0
	68	Lck	0	2	68	0	7.14569	L	L	A	E	H	L	53.3541	281.015	81.0138	0.163904	40.0094	40.0094	40.0094	295	295	295	67	67	67	92	92	92	135	135	135	3	7.14569	3.93494	169.406	56.4687	551.919	69.306	0.520416	LHS	0	0	33.3333	0
	69	Lck	1	2	69	3.86245	3.77786	H	L	L	L	S	L	57.9343	292.509	80.194	0.177974	39.2928	39.2928	39.2928	294	294	294	67	67	67	92	92	92	134	134	134	3	7.14569	3.93494	169.406	56.4687	551.919	69.306	0.520416	LHS	0	0	33.3333	0
	70	Lck	2	2	70	7.14569	0	S	L	H	L	Y	E	58.1177	223.328	73.9765	0.178538	40.9562	40.9562	40.9562	293	293	293	67	67	67	92	92	92	133	133	133	3	7.14569	3.93494	169.406	56.4687	551.919	69.306	0.520416	LHS	0	0	33.3333	0
	72	Lck	0	3	72	0	11.8211	E	L	Y	E	P	L	156.888	287.491	45.4285	0.481962	40.2601	40.2601	40.2601	291	291	291	67	67	67	91	91	91	132	132	132	6	11.8211	5.67063	559.443	93.2405	893.554	37.3912	1.71861	EPSHDG	16.6667	16.6667	16.6667	0
	73	Lck	1	3	73	3.82471	8.20014	P	L	E	L	S	L	73.8527	234.865	68.5553	0.226876	39.8365	39.8365	39.8365	290	290	290	67	67	67	91	91	91	131	131	131	6	11.8211	5.67063	559.443	93.2405	893.554	37.3912	1.71861	EPSHDG	16.6667	16.6667	16.6667	0
	74	Lck	2	3	74	6.42167	8.87088	S	L	P	L	H	L	72.9931	223.65	67.3628	0.224235	37.6139	37.6139	37.6139	289	289	289	67	67	67	91	91	91	130	130	130	6	11.8211	5.67063	559.443	93.2405	893.554	37.3912	1.71861	EPSHDG	16.6667	16.6667	16.6667	0
	75	Lck	3	3	75	9.47431	6.08012	H	L	S	L	D	L	48.7023	292.974	83.3766	0.149614	37.4975	37.4975	37.4975	288	288	288	67	67	67	91	91	91	129	129	129	6	11.8211	5.67063	559.443	93.2405	893.554	37.3912	1.71861	EPSHDG	16.6667	16.6667	16.6667	0
	76	Lck	4	3	76	11.6701	3.8046	D	L	H	L	G	L	164.62	259.818	36.6401	0.505714	40.4111	40.4111	40.4111	287	287	287	67	67	67	91	91	91	128	128	128	6	11.8211	5.67063	559.443	93.2405	893.554	37.3912	1.71861	EPSHDG	16.6667	16.6667	16.6667	0
	77	Lck	5	3	77	11.8211	0	G	L	D	L	D	E	42.386	186.594	77.2843	0.13021	41.1401	41.1401	41.1401	286	286	286	67	67	67	91	91	91	127	127	127	6	11.8211	5.67063	559.443	93.2405	893.554	37.3912	1.71861	EPSHDG	16.6667	16.6667	16.6667	0
	79	Lck	0	4	79	0	3.8643	L	L	D	E	G	L	3.14487	277.148	98.8653	0.00966104	42.284	42.284	42.284	284	284	284	67	67	67	90	90	90	126	126	126	2	3.8643	2.45572	34.5484	17.2742	341.583	89.8858	0.106133	LG	50	0	0	0
	80	Lck	1	4	80	3.8643	0	G	L	L	L	F	E	31.4035	183.841	82.9181	0.0964716	42.8785	42.8785	42.8785	283	283	283	67	67	67	90	90	90	125	125	125	2	3.8643	2.45572	34.5484	17.2742	341.583	89.8858	0.106133	LG	50	0	0	0
	82	Lck	0	5	82	0	5.56743	E	L	F	E	K	L	121.759	283.726	57.0857	0.374045	44.9028	44.9028	44.9028	281	281	281	67	67	67	89	89	89	124	124	124	4	5.56743	4.49391	344.211	86.0528	664.068	48.1663	1.05742	EKGE	25	0	0	0
	83	Lck	1	5	83	3.7763	5.62866	K	L	E	L	G	L	147.892	305.9	51.6534	0.454325	43.6842	43.6842	43.6842	280	280	280	67	67	67	89	89	89	123	123	123	4	5.56743	4.49391	344.211	86.0528	664.068	48.1663	1.05742	EKGE	25	0	0	0
	84	Lck	2	5	84	6.19442	3.8156	G	L	K	L	E	L	47.6882	187.308	74.5403	0.146498	45.8727	45.8727	45.8727	279	279	279	67	67	67	89	89	89	122	122	122	4	5.56743	4.49391	344.211	86.0528	664.068	48.1663	1.05742	EKGE	25	0	0	0
	85	Lck	3	5	85	5.56743	0	E	L	G	L	Q	E	26.8713	285.374	90.5838	0.0825486	46.7649	46.7649	46.7649	278	278	278	67	67	67	89	89	89	121	121	121	4	5.56743	4.49391	344.211	86.0528	664.068	48.1663	1.05742	EKGE	25	0	0	0
	86	Lck	0	57	86	0	15.3784	Q	E	E	L	L	E	93.0284	289.786	67.8976	0.285783	47.1614	47.1614	47.1614	277	277	277	67	67	67	88	88	88	121	121	121	6	15.3784	6.64617	399.683	66.6138	1115.8	64.1797	1.22783	QLRILE	0	0	0	0
	87	Lck	1	57	87	3.74048	11.7905	L	E	Q	E	R	E	0	280.223	100	0	45.5143	45.5143	45.5143	276	276	276	67	67	67	87	87	87	121	121	121	6	15.3784	6.64617	399.683	66.6138	1115.8	64.1797	1.22783	QLRILE	0	0	0	0
	88	Lck	2	57	88	6.89885	9.28324	R	E	L	E	I	E	113.301	338.776	66.5558	0.348061	45.9915	45.9915	45.9915	275	275	275	67	67	67	86	86	86	121	121	121	6	15.3784	6.64617	399.683	66.6138	1115.8	64.1797	1.22783	QLRILE	0	0	0	0
	89	Lck	3	57	89	9.69407	5.84422	I	E	R	E	L	E	7.20539	272.131	97.3522	0.022135	42.9048	42.9048	42.9048	274	274	274	67	67	67	85	85	85	121	121	121	6	15.3784	6.64617	399.683	66.6138	1115.8	64.1797	1.22783	QLRILE	0	0	0	0
	90	Lck	4	57	90	12.9242	3.79555	L	E	I	E	E	E	81.2067	281.441	71.1461	0.249467	43.7358	43.7358	43.7358	273	273	273	67	67	67	84	84	84	121	121	121	6	15.3784	6.64617	399.683	66.6138	1115.8	64.1797	1.22783	QLRILE	0	0	0	0
	91	Lck	5	57	91	15.3784	0	E	E	L	E	Q	L	104.941	286.197	63.3326	0.32238	40.4118	40.4118	40.4118	272	272	272	67	67	67	83	83	83	121	121	121	6	15.3784	6.64617	399.683	66.6138	1115.8	64.1797	1.22783	QLRILE	0	0	0	0
	92	Lck	0	6	92	0	8.33408	Q	L	E	E	S	L	114.067	290.973	60.798	0.350414	37.0441	37.0441	37.0441	271	271	271	67	67	67	83	83	83	120	120	120	4	8.33408	5.10329	265.12	66.2799	674.299	60.6822	0.814448	QSGE	25	0	25	0
	93	Lck	1	6	93	3.77142	6.70314	S	L	Q	L	G	L	61.325	222.981	72.4977	0.188391	34.2194	34.2194	34.2194	270	270	270	67	67	67	83	83	83	119	119	119	4	8.33408	5.10329	265.12	66.2799	674.299	60.6822	0.814448	QSGE	25	0	25	0
	94	Lck	2	6	94	6.73841	3.9441	G	L	S	L	E	L	47.5394	184.909	74.2904	0.146041	30.6565	30.6565	30.6565	269	269	269	67	67	67	83	83	83	118	118	118	4	8.33408	5.10329	265.12	66.2799	674.299	60.6822	0.814448	QSGE	25	0	25	0
	95	Lck	3	6	95	8.33408	0	E	L	G	L	W	E	42.1883	288.882	85.396	0.129603	30.2898	30.2898	30.2898	268	268	268	67	67	67	83	83	83	117	117	117	4	8.33408	5.10329	265.12	66.2799	674.299	60.6822	0.814448	QSGE	25	0	25	0
	96	Lck	0	58	96	0	14.8475	W	E	E	L	W	E	18.692	356.697	94.7597	0.0574218	33.5753	33.5753	33.5753	267	267	267	67	67	67	82	82	82	117	117	117	6	14.8475	7.15537	184.061	30.6768	1176.92	84.3608	0.565435	WWKAQS	0	0	16.6667	0
	97	Lck	1	58	97	3.76222	12.3297	W	E	W	E	K	E	45.5943	354.969	87.1554	0.140066	36.7797	36.7797	36.7797	266	266	266	67	67	67	81	81	81	117	117	117	6	14.8475	7.15537	184.061	30.6768	1176.92	84.3608	0.565435	WWKAQS	0	0	16.6667	0
	98	Lck	2	58	98	6.80753	10.237	K	E	W	E	A	E	75.1672	307.056	75.52	0.230914	40.1465	40.1465	40.1465	265	265	265	67	67	67	80	80	80	117	117	117	6	14.8475	7.15537	184.061	30.6768	1176.92	84.3608	0.565435	WWKAQS	0	0	16.6667	0
	99	Lck	3	58	99	9.33718	6.66415	A	E	K	E	Q	E	0	208.575	100	0	42.7747	42.7747	42.7747	264	264	264	67	67	67	79	79	79	117	117	117	6	14.8475	7.15537	184.061	30.6768	1176.92	84.3608	0.565435	WWKAQS	0	0	16.6667	0
	100	Lck	4	58	100	12.9391	3.79215	Q	E	A	E	S	E	42.8216	289.223	85.1943	0.131548	46.4005	46.4005	46.4005	263	263	263	67	67	67	78	78	78	117	117	117	6	14.8475	7.15537	184.061	30.6768	1176.92	84.3608	0.565435	WWKAQS	0	0	16.6667	0
	101	Lck	5	58	101	14.8475	0	S	E	Q	E	L	L	1.78577	222.364	99.1969	0.00548588	47.7187	47.7187	47.7187	262	262	262	67	67	67	77	77	77	117	117	117	6	14.8475	7.15537	184.061	30.6768	1176.92	84.3608	0.565435	WWKAQS	0	0	16.6667	0
	102	Lck	0	7	102	0	7.87871	L	L	S	E	T	L	75.3264	280.892	73.1831	0.231403	50.6251	50.6251	50.6251	261	261	261	67	67	67	77	77	77	116	116	116	5	7.87871	4.58422	424.592	84.9184	742.171	42.7905	1.30435	LTTGQ	20	0	0	40
	103	Lck	1	7	103	3.85525	8.23562	T	L	L	L	T	L	109.294	246.053	55.581	0.335753	51.9812	51.9812	51.9812	260	260	260	67	67	67	77	77	77	115	115	115	5	7.87871	4.58422	424.592	84.9184	742.171	42.7905	1.30435	LTTGQ	20	0	0	40
	104	Lck	2	7	104	5.89657	5.3808	T	L	T	L	G	L	86.1362	244.888	64.8263	0.264611	51.873	51.873	51.873	259	259	259	67	67	67	77	77	77	114	114	114	5	7.87871	4.58422	424.592	84.9184	742.171	42.7905	1.30435	LTTGQ	20	0	0	40
	105	Lck	3	7	105	5.39799	3.81625	G	L	T	L	Q	L	42.1599	186.957	77.4494	0.129515	51.6986	51.6986	51.6986	258	258	258	67	67	67	77	77	77	113	113	113	5	7.87871	4.58422	424.592	84.9184	742.171	42.7905	1.30435	LTTGQ	20	0	0	40
	106	Lck	4	7	106	7.87871	0	Q	L	G	L	E	E	111.675	289.758	61.4591	0.343066	48.9517	48.9517	48.9517	257	257	257	67	67	67	77	77	77	112	112	112	5	7.87871	4.58422	424.592	84.9184	742.171	42.7905	1.30435	LTTGQ	20	0	0	40
	107	Lck	0	59	107	0	13.1232	E	E	Q	L	G	E	106.393	286.509	62.8659	0.326839	46.0546	46.0546	46.0546	256	256	256	67	67	67	76	76	76	112	112	112	5	13.1232	5.67119	205.896	41.1792	839.371	75.4702	0.632514	EGFIP	20	20	0	0
	108	Lck	1	59	108	3.6689	10.2889	G	E	E	E	F	E	5.03178	184.583	97.274	0.0154577	42.609	42.609	42.609	255	255	255	67	67	67	75	75	75	112	112	112	5	13.1232	5.67119	205.896	41.1792	839.371	75.4702	0.632514	EGFIP	20	20	0	0
	109	Lck	2	59	109	7.20579	6.89968	F	E	G	E	I	E	94.4718	315.669	70.0725	0.290217	38.875	38.875	38.875	254	254	254	67	67	67	74	74	74	112	112	112	5	13.1232	5.67119	205.896	41.1792	839.371	75.4702	0.632514	EGFIP	20	20	0	0
	110	Lck	3	59	110	9.33821	3.81086	I	E	F	E	P	E	0	271.111	100	0	37.7225	37.7225	37.7225	253	253	253	67	67	67	73	73	73	112	112	112	5	13.1232	5.67119	205.896	41.1792	839.371	75.4702	0.632514	EGFIP	20	20	0	0
	111	Lck	4	59	111	13.1232	0	P	E	I	E	F	H	0	232.969	100	0	34.3594	34.3594	34.3594	252	252	252	67	67	67	72	72	72	112	112	112	5	13.1232	5.67119	205.896	41.1792	839.371	75.4702	0.632514	EGFIP	20	20	0	0
	112	Lck	0	39	112	0	5.50489	F	H	P	E	N	H	73.0669	307.513	76.2394	0.224462	34.12	34.12	34.12	251	251	251	66	66	66	72	72	72	112	112	112	3	5.50489	3.94807	136.134	45.3779	582.577	76.6325	0.418203	FNF	0	0	0	0
	113	Lck	1	39	113	3.86471	3.8348	N	H	F	H	F	H	45.4554	254.474	82.1375	0.139639	32.7367	32.7367	32.7367	250	250	250	65	65	65	72	72	72	112	112	112	3	5.50489	3.94807	136.134	45.3779	582.577	76.6325	0.418203	FNF	0	0	0	0
	114	Lck	2	39	114	5.50489	0	F	H	N	H	V	E	17.6112	315.421	94.4166	0.0541018	35.8766	35.8766	35.8766	249	249	249	64	64	64	72	72	72	112	112	112	3	5.50489	3.94807	136.134	45.3779	582.577	76.6325	0.418203	FNF	0	0	0	0
	115	Lck	0	60	115	0	6.97035	V	E	F	H	A	E	14.0913	249.31	94.3479	0.0432884	38.3191	38.3191	38.3191	248	248	248	64	64	64	71	71	71	112	112	112	3	6.97035	4.15317	114.252	38.0839	550.481	79.2451	0.350982	VAK	0	0	0	0
	116	Lck	1	60	116	3.79749	3.76951	A	E	V	E	K	E	2.64169	207.855	98.7291	0.00811527	39.3423	39.3423	39.3423	247	247	247	64	64	64	70	70	70	112	112	112	3	6.97035	4.15317	114.252	38.0839	550.481	79.2451	0.350982	VAK	0	0	0	0
	117	Lck	2	60	117	6.97035	0	K	E	A	E	A	L	97.5187	307.358	68.2719	0.299578	41.6676	41.6676	41.6676	246	246	246	64	64	64	69	69	69	112	112	112	3	6.97035	4.15317	114.252	38.0839	550.481	79.2451	0.350982	VAK	0	0	0	0
	118	Lck	0	8	118	0	14.9067	A	L	K	E	N	L	26.9253	210.523	87.2103	0.0827147	45.1933	45.1933	45.1933	245	245	245	64	64	64	69	69	69	111	111	111	9	14.9067	6.09562	442.728	49.192	1135.29	61.0031	1.36006	ANSLEPEPW	0	22.2222	11.1111	0
	119	Lck	1	8	119	3.78801	15.4576	N	L	A	L	S	L	107.959	261.186	58.666	0.33165	46.4804	46.4804	46.4804	244	244	244	64	64	64	69	69	69	110	110	110	9	14.9067	6.09562	442.728	49.192	1135.29	61.0031	1.36006	ANSLEPEPW	0	22.2222	11.1111	0
	120	Lck	2	8	120	5.6016	12.5906	S	L	N	L	L	L	42.6769	221.943	80.7713	0.131103	43.5626	43.5626	43.5626	243	243	243	64	64	64	69	69	69	109	109	109	9	14.9067	6.09562	442.728	49.192	1135.29	61.0031	1.36006	ANSLEPEPW	0	22.2222	11.1111	0
	121	Lck	3	8	121	8.10697	8.90401	L	L	S	L	E	L	43.7214	282.652	84.5317	0.134312	42.3538	42.3538	42.3538	242	242	242	64	64	64	69	69	69	108	108	108	9	14.9067	6.09562	442.728	49.192	1135.29	61.0031	1.36006	ANSLEPEPW	0	22.2222	11.1111	0
	122	Lck	4	8	122	7.50792	8.70468	E	L	L	L	P	L	44.8132	289.507	84.5208	0.137666	39.6104	39.6104	39.6104	241	241	241	64	64	64	69	69	69	107	107	107	9	14.9067	6.09562	442.728	49.192	1135.29	61.0031	1.36006	ANSLEPEPW	0	22.2222	11.1111	0
	123	Lck	5	8	123	6.64308	8.60637	P	L	E	L	E	L	34.8948	239.861	85.4521	0.107197	41.6984	41.6984	41.6984	240	240	240	64	64	64	69	69	69	106	106	106	9	14.9067	6.09562	442.728	49.192	1135.29	61.0031	1.36006	ANSLEPEPW	0	22.2222	11.1111	0
	124	Lck	6	8	124	9.67762	5.47506	E	L	P	L	P	L	48.5382	281.753	82.7728	0.149109	42.1692	42.1692	42.1692	239	239	239	64	64	64	69	69	69	105	105	105	9	14.9067	6.09562	442.728	49.192	1135.29	61.0031	1.36006	ANSLEPEPW	0	22.2222	11.1111	0
	125	Lck	7	8	125	12.7082	3.83746	P	L	E	L	W	L	76.6101	238.544	67.8844	0.235346	40.1377	40.1377	40.1377	238	238	238	64	64	64	69	69	69	104	104	104	9	14.9067	6.09562	442.728	49.192	1135.29	61.0031	1.36006	ANSLEPEPW	0	22.2222	11.1111	0
	126	Lck	8	8	126	14.9067	0	W	L	P	L	F	E	16.5896	342.586	95.1575	0.0509634	39.6138	39.6138	39.6138	237	237	237	64	64	64	69	69	69	103	103	103	9	14.9067	6.09562	442.728	49.192	1135.29	61.0031	1.36006	ANSLEPEPW	0	22.2222	11.1111	0
	127	Lck	0	61	127	0	3.74604	F	E	W	L	F	E	20.9021	310.898	93.2769	0.0642113	38.3688	38.3688	38.3688	236	236	236	64	64	64	68	68	68	103	103	103	2	3.74604	3.51041	48.8285	24.4142	474.618	89.712	0.150001	FF	0	0	0	0
	128	Lck	1	61	128	3.74604	0	F	E	F	E	K	L	27.9264	312.052	91.0507	0.08579	34.7492	34.7492	34.7492	235	235	235	64	64	64	67	67	67	103	103	103	2	3.74604	3.51041	48.8285	24.4142	474.618	89.712	0.150001	FF	0	0	0	0
	129	Lck	0	9	129	0	9.07444	K	L	F	E	N	L	101.316	306.449	66.9387	0.311243	34.033	34.033	34.033	234	234	234	64	64	64	67	67	67	102	102	102	4	9.07444	4.75052	267.025	66.7563	681.289	60.8059	0.820302	KNLS	0	0	25	0
	130	Lck	1	9	130	3.87828	6.44051	N	L	K	L	L	L	121.418	261.641	53.5934	0.372998	30.9952	30.9952	30.9952	233	233	233	64	64	64	67	67	67	101	101	101	4	9.07444	4.75052	267.025	66.7563	681.289	60.8059	0.820302	KNLS	0	0	25	0
	131	Lck	2	9	131	5.62877	3.75198	L	L	N	L	S	L	17.5691	279.366	93.7111	0.0539724	29.7783	29.7783	29.7783	232	232	232	64	64	64	67	67	67	100	100	100	4	9.07444	4.75052	267.025	66.7563	681.289	60.8059	0.820302	KNLS	0	0	25	0
	132	Lck	3	9	132	9.07444	0	S	L	L	L	R	H	26.7215	219.397	87.8204	0.0820887	28.1586	28.1586	28.1586	231	231	231	64	64	64	67	67	67	99	99	99	4	9.07444	4.75052	267.025	66.7563	681.289	60.8059	0.820302	KNLS	0	0	25	0
	133	Lck	0	40	133	0	12.3166	R	H	S	L	K	H	98.7721	340.34	70.9784	0.303428	29.6192	29.6192	29.6192	230	230	230	63	63	63	67	67	67	99	99	99	9	12.3166	5.74248	343.326	38.1473	1222.35	71.9127	1.0547	RKDAERQLL	0	0	0	0
	134	Lck	1	40	134	3.82471	10.4875	K	H	R	H	D	H	40.7105	305.784	86.6865	0.125063	26.5238	26.5238	26.5238	229	229	229	62	62	62	67	67	67	99	99	99	9	12.3166	5.74248	343.326	38.1473	1222.35	71.9127	1.0547	RKDAERQLL	0	0	0	0
	135	Lck	2	40	135	5.6014	9.80364	D	H	K	H	A	H	27.3008	262.933	89.6168	0.0838682	26.3092	26.3092	26.3092	228	228	228	61	61	61	67	67	67	99	99	99	9	12.3166	5.74248	343.326	38.1473	1222.35	71.9127	1.0547	RKDAERQLL	0	0	0	0
	136	Lck	3	40	136	5.09202	8.41393	A	H	D	H	E	H	0	210.547	100	0	29.9651	29.9651	29.9651	227	227	227	60	60	60	67	67	67	99	99	99	9	12.3166	5.74248	343.326	38.1473	1222.35	71.9127	1.0547	RKDAERQLL	0	0	0	0
	137	Lck	4	40	137	6.38463	5.97693	E	H	A	H	R	H	36.4954	289.315	87.3856	0.112114	29.493	29.493	29.493	226	226	226	59	59	59	67	67	67	99	99	99	9	12.3166	5.74248	343.326	38.1473	1222.35	71.9127	1.0547	RKDAERQLL	0	0	0	0
	138	Lck	5	40	138	8.84159	5.23286	R	H	E	H	Q	H	44.9795	343.853	86.919	0.138177	26.9777	26.9777	26.9777	225	225	225	58	58	58	67	67	67	99	99	99	9	12.3166	5.74248	343.326	38.1473	1222.35	71.9127	1.0547	RKDAERQLL	0	0	0	0
	139	Lck	6	40	139	10.0054	5.42571	Q	H	R	H	L	H	50.1992	294.265	82.9408	0.154212	29.3693	29.3693	29.3693	224	224	224	57	57	57	67	67	67	99	99	99	9	12.3166	5.74248	343.326	38.1473	1222.35	71.9127	1.0547	RKDAERQLL	0	0	0	0
	140	Lck	7	40	140	10.5496	3.77298	L	H	Q	H	L	H	0	283.535	100	0	32.3549	32.3549	32.3549	223	223	223	56	56	56	67	67	67	99	99	99	9	12.3166	5.74248	343.326	38.1473	1222.35	71.9127	1.0547	RKDAERQLL	0	0	0	0
	141	Lck	8	40	141	12.3166	0	L	H	L	H	A	L	44.8684	281.045	84.0352	0.137836	30.9567	30.9567	30.9567	222	222	222	55	55	55	67	67	67	99	99	99	9	12.3166	5.74248	343.326	38.1473	1222.35	71.9127	1.0547	RKDAERQLL	0	0	0	0
	142	Lck	0	10	142	0	10.5978	A	L	L	H	P	L	30.6797	207.689	85.2281	0.0942481	29.8363	29.8363	29.8363	221	221	221	55	55	55	67	67	67	98	98	98	8	10.5978	5.80155	399.426	49.9283	900.261	55.6322	1.22704	APGNTHGS	25	12.5	12.5	12.5
	143	Lck	1	10	143	3.77961	11.3035	P	L	A	L	G	L	131.947	236.595	44.231	0.405341	32.0265	32.0265	32.0265	220	220	220	55	55	55	67	67	67	97	97	97	8	10.5978	5.80155	399.426	49.9283	900.261	55.6322	1.22704	APGNTHGS	25	12.5	12.5	12.5
	144	Lck	2	10	144	6.23985	9.42015	G	L	P	L	N	L	51.9998	187.329	72.2415	0.159743	35.1596	35.1596	35.1596	219	219	219	55	55	55	67	67	67	96	96	96	8	10.5978	5.80155	399.426	49.9283	900.261	55.6322	1.22704	APGNTHGS	25	12.5	12.5	12.5
	145	Lck	3	10	145	6.16885	5.89821	N	L	G	L	T	L	8.48469	263.899	96.7849	0.026065	35.929	35.929	35.929	218	218	218	55	55	55	67	67	67	95	95	95	8	10.5978	5.80155	399.426	49.9283	900.261	55.6322	1.22704	APGNTHGS	25	12.5	12.5	12.5
	146	Lck	4	10	146	8.92819	5.51451	T	L	N	L	H	L	80.9219	244.24	66.8679	0.248592	38.5643	38.5643	38.5643	217	217	217	55	55	55	67	67	67	94	94	94	8	10.5978	5.80155	399.426	49.9283	900.261	55.6322	1.22704	APGNTHGS	25	12.5	12.5	12.5
	147	Lck	5	10	147	11.4372	5.63014	H	L	T	L	G	L	91.8768	288.335	68.1354	0.282246	40.1945	40.1945	40.1945	216	216	216	55	55	55	67	67	67	93	93	93	8	10.5978	5.80155	399.426	49.9283	900.261	55.6322	1.22704	APGNTHGS	25	12.5	12.5	12.5
	148	Lck	6	10	148	13.108	3.82582	G	L	H	L	S	L	0.503178	185.891	99.7293	0.00154577	41.5221	41.5221	41.5221	215	215	215	55	55	55	67	67	67	92	92	92	8	10.5978	5.80155	399.426	49.9283	900.261	55.6322	1.22704	APGNTHGS	25	12.5	12.5	12.5
	149	Lck	7	10	149	10.5978	0	S	L	G	L	F	E	3.01348	223.81	98.6536	0.00925741	39.1002	39.1002	39.1002	214	214	214	55	55	55	67	67	67	91	91	91	8	10.5978	5.80155	399.426	49.9283	900.261	55.6322	1.22704	APGNTHGS	25	12.5	12.5	12.5
	150	Lck	0	62	150	0	13.6495	F	E	S	L	L	E	4.6544	301.7	98.4573	0.0142983	38.5756	38.5756	38.5756	213	213	213	55	55	55	66	66	66	91	91	91	5	13.6495	6.01031	83.9338	16.7868	935.452	91.0275	0.257845	FLIRE	0	0	0	0
	151	Lck	1	62	151	3.81043	10.2183	L	E	F	E	I	E	0	269.702	100	0	37.2426	37.2426	37.2426	212	212	212	55	55	55	65	65	65	91	91	91	5	13.6495	6.01031	83.9338	16.7868	935.452	91.0275	0.257845	FLIRE	0	0	0	0
	152	Lck	2	62	152	7.05848	7.02312	I	E	L	E	R	E	0	275.371	100	0	38.0424	38.0424	38.0424	211	211	211	55	55	55	64	64	64	91	91	91	5	13.6495	6.01031	83.9338	16.7868	935.452	91.0275	0.257845	FLIRE	0	0	0	0
	153	Lck	3	62	153	10.0592	3.73153	R	E	I	E	E	E	10.822	331.058	96.7311	0.0332451	35.5137	35.5137	35.5137	210	210	210	55	55	55	63	63	63	91	91	91	5	13.6495	6.01031	83.9338	16.7868	935.452	91.0275	0.257845	FLIRE	0	0	0	0
	154	Lck	4	62	154	13.6495	0	E	E	R	E	S	L	68.4574	287.848	76.2175	0.210301	35.7201	35.7201	35.7201	209	209	209	55	55	55	62	62	62	91	91	91	5	13.6495	6.01031	83.9338	16.7868	935.452	91.0275	0.257845	FLIRE	0	0	0	0
	155	Lck	0	11	155	0	5.23837	S	L	E	E	E	L	19.0854	223.155	91.4475	0.0586303	35.2714	35.2714	35.2714	208	208	208	55	55	55	62	62	62	90	90	90	7	5.23837	4.62455	464.016	66.288	747.895	37.9571	1.42546	SESTAGS	14.2857	0	42.8571	14.2857
	156	Lck	1	11	156	3.82938	8.47771	E	L	S	L	S	L	127.536	293.441	56.5378	0.391791	32.0808	32.0808	32.0808	207	207	207	55	55	55	62	62	62	89	89	89	7	5.23837	4.62455	464.016	66.288	747.895	37.9571	1.42546	SESTAGS	14.2857	0	42.8571	14.2857
	157	Lck	2	11	157	5.46526	8.40136	S	L	E	L	T	L	104.622	224.244	53.3447	0.321398	34.0647	34.0647	34.0647	206	206	206	55	55	55	62	62	62	88	88	88	7	5.23837	4.62455	464.016	66.288	747.895	37.9571	1.42546	SESTAGS	14.2857	0	42.8571	14.2857
	158	Lck	3	11	158	5.31029	5.51975	T	L	S	L	A	L	45.4462	245.898	81.5183	0.139611	37.3794	37.3794	37.3794	205	205	205	55	55	55	62	62	62	87	87	87	7	5.23837	4.62455	464.016	66.288	747.895	37.9571	1.42546	SESTAGS	14.2857	0	42.8571	14.2857
	159	Lck	4	11	159	6.32694	5.48784	A	L	T	L	G	L	103.106	208.512	50.5517	0.316741	37.8503	37.8503	37.8503	204	204	204	55	55	55	62	62	62	86	86	86	7	5.23837	4.62455	464.016	66.288	747.895	37.9571	1.42546	SESTAGS	14.2857	0	42.8571	14.2857
	160	Lck	5	11	160	7.17734	3.76396	G	L	A	L	S	L	52.1672	186.378	72.01	0.160258	40.5486	40.5486	40.5486	203	203	203	55	55	55	62	62	62	85	85	85	7	5.23837	4.62455	464.016	66.288	747.895	37.9571	1.42546	SESTAGS	14.2857	0	42.8571	14.2857
	161	Lck	6	11	161	5.23837	0	S	L	G	L	F	E	12.0539	223.834	94.6148	0.0370297	40.332	40.332	40.332	202	202	202	55	55	55	62	62	62	84	84	84	7	5.23837	4.62455	464.016	66.288	747.895	37.9571	1.42546	SESTAGS	14.2857	0	42.8571	14.2857
	162	Lck	0	63	162	0	23.8582	F	E	S	L	S	E	25.5363	313.125	91.8447	0.0784476	39.2369	39.2369	39.2369	201	201	201	55	55	55	61	61	61	84	84	84	9	23.8582	9.63935	251.622	27.958	1480.04	82.9989	0.772985	FSLSVRDFD	0	0	22.2222	0
	163	Lck	1	63	163	3.7372	20.1552	S	E	F	E	L	E	13.7848	224.629	93.8633	0.042347	37.8464	37.8464	37.8464	200	200	200	55	55	55	60	60	60	84	84	84	9	23.8582	9.63935	251.622	27.958	1480.04	82.9989	0.772985	FSLSVRDFD	0	0	22.2222	0
	164	Lck	2	63	164	6.78334	17.678	L	E	S	E	S	E	0.377384	277.68	99.8641	0.00115932	39.0191	39.0191	39.0191	199	199	199	55	55	55	59	59	59	84	84	84	9	23.8582	9.63935	251.622	27.958	1480.04	82.9989	0.772985	FSLSVRDFD	0	0	22.2222	0
	165	Lck	3	63	165	9.83692	14.7906	S	E	L	E	V	E	0	224.612	100	0	36.5489	36.5489	36.5489	198	198	198	55	55	55	58	58	58	84	84	84	9	23.8582	9.63935	251.622	27.958	1480.04	82.9989	0.772985	FSLSVRDFD	0	0	22.2222	0
	166	Lck	4	63	166	13.2106	12.1741	V	E	S	E	R	E	0.125795	252.123	99.9501	0.000386441	38.0288	38.0288	38.0288	197	197	197	55	55	55	57	57	57	84	84	84	9	23.8582	9.63935	251.622	27.958	1480.04	82.9989	0.772985	FSLSVRDFD	0	0	22.2222	0
	167	Lck	5	63	167	16.6336	10.0044	R	E	V	E	D	E	21.4091	340.662	93.7154	0.0657688	36.788	36.788	36.788	196	196	196	55	55	55	56	56	56	84	84	84	9	23.8582	9.63935	251.622	27.958	1480.04	82.9989	0.772985	FSLSVRDFD	0	0	22.2222	0
	168	Lck	6	63	168	19.1263	6.56051	D	E	R	E	F	E	19.5602	258.759	92.4408	0.0600889	38.6792	38.6792	38.6792	195	195	195	55	55	55	55	55	55	84	84	84	9	23.8582	9.63935	251.622	27.958	1480.04	82.9989	0.772985	FSLSVRDFD	0	0	22.2222	0
	169	Lck	7	63	169	22.6659	3.76292	F	E	D	E	D	E	126.652	309.388	59.0637	0.389076	39.0558	39.0558	39.0558	194	194	194	55	55	55	54	54	54	84	84	84	9	23.8582	9.63935	251.622	27.958	1480.04	82.9989	0.772985	FSLSVRDFD	0	0	22.2222	0
	170	Lck	8	63	170	23.8582	0	D	E	F	E	Q	L	44.1768	257.941	82.8733	0.135711	39.2865	39.2865	39.2865	193	193	193	55	55	55	53	53	53	84	84	84	9	23.8582	9.63935	251.622	27.958	1480.04	82.9989	0.772985	FSLSVRDFD	0	0	22.2222	0
	171	Lck	0	12	171	0	5.93114	Q	L	D	E	N	L	173.985	292.349	40.4872	0.534484	41.1412	41.1412	41.1412	192	192	192	55	55	55	53	53	53	83	83	83	3	5.93114	4.34378	437.973	145.991	621.121	29.4867	1.34545	QNQ	0	0	0	0
	172	Lck	1	12	172	3.79219	3.84549	N	L	Q	L	Q	L	148.406	265.263	44.0533	0.455904	39.026	39.026	39.026	191	191	191	55	55	55	53	53	53	82	82	82	3	5.93114	4.34378	437.973	145.991	621.121	29.4867	1.34545	QNQ	0	0	0	0
	173	Lck	2	12	173	5.93114	0	Q	L	N	L	G	E	115.581	292.731	60.5163	0.355066	35.5627	35.5627	35.5627	190	190	190	55	55	55	53	53	53	81	81	81	3	5.93114	4.34378	437.973	145.991	621.121	29.4867	1.34545	QNQ	0	0	0	0
	174	Lck	0	64	174	0	31.9154	G	E	Q	L	E	E	18.2899	185.424	90.1362	0.0561865	35.8719	35.8719	35.8719	189	189	189	55	55	55	52	52	52	81	81	81	11	31.9154	10.1758	623.139	56.649	1731.67	64.0151	1.91428	GEVVKHYKIRN	9.09091	0	0	0
	175	Lck	1	64	175	3.84752	29.3926	E	E	G	E	V	E	106.176	288.714	63.2244	0.326174	34.6305	34.6305	34.6305	188	188	188	55	55	55	51	51	51	81	81	81	11	31.9154	10.1758	623.139	56.649	1731.67	64.0151	1.91428	GEVVKHYKIRN	9.09091	0	0	0
	176	Lck	2	64	176	6.29611	26.0275	V	E	E	E	V	E	21.2593	249.397	91.4757	0.0653086	34.2158	34.2158	34.2158	187	187	187	55	55	55	50	50	50	81	81	81	11	31.9154	10.1758	623.139	56.649	1731.67	64.0151	1.91428	GEVVKHYKIRN	9.09091	0	0	0
	177	Lck	3	64	177	10.0335	22.5045	V	E	V	E	K	E	22.0833	251.059	91.204	0.0678398	34.3089	34.3089	34.3089	186	186	186	55	55	55	49	49	49	81	81	81	11	31.9154	10.1758	623.139	56.649	1731.67	64.0151	1.91428	GEVVKHYKIRN	9.09091	0	0	0
	178	Lck	4	64	178	12.2904	19.6425	K	E	V	E	H	E	84.232	303.556	72.2515	0.258761	36.9269	36.9269	36.9269	185	185	185	55	55	55	48	48	48	81	81	81	11	31.9154	10.1758	623.139	56.649	1731.67	64.0151	1.91428	GEVVKHYKIRN	9.09091	0	0	0
	179	Lck	5	64	179	15.8898	16.2524	H	E	K	E	Y	E	47.9259	291.224	83.5433	0.147229	36.8197	36.8197	36.8197	184	184	184	55	55	55	47	47	47	81	81	81	11	31.9154	10.1758	623.139	56.649	1731.67	64.0151	1.91428	GEVVKHYKIRN	9.09091	0	0	0
	180	Lck	6	64	180	19.0139	12.9738	Y	E	H	E	K	E	41.3308	332.192	87.5581	0.126968	40.0299	40.0299	40.0299	183	183	183	55	55	55	46	46	46	81	81	81	11	31.9154	10.1758	623.139	56.649	1731.67	64.0151	1.91428	GEVVKHYKIRN	9.09091	0	0	0
	181	Lck	7	64	181	22.5039	9.77158	K	E	Y	E	I	E	97.2403	307.155	68.3417	0.298722	40.5056	40.5056	40.5056	182	182	182	55	55	55	45	45	45	81	81	81	11	31.9154	10.1758	623.139	56.649	1731.67	64.0151	1.91428	GEVVKHYKIRN	9.09091	0	0	0
	182	Lck	8	64	182	25.1011	6.83525	I	E	K	E	R	E	0	275.345	100	0	42.7631	42.7631	42.7631	181	181	181	55	55	55	44	44	44	81	81	81	11	31.9154	10.1758	623.139	56.649	1731.67	64.0151	1.91428	GEVVKHYKIRN	9.09091	0	0	0
	183	Lck	9	64	183	28.4637	3.7449	R	E	I	E	N	E	117.359	341.824	65.6668	0.360528	44.8341	44.8341	44.8341	180	180	180	55	55	55	43	43	43	81	81	81	11	31.9154	10.1758	623.139	56.649	1731.67	64.0151	1.91428	GEVVKHYKIRN	9.09091	0	0	0
	184	Lck	10	64	184	31.9154	0	N	E	R	E	L	L	67.2418	262.278	74.3624	0.206567	46.8387	46.8387	46.8387	179	179	179	55	55	55	42	42	42	81	81	81	11	31.9154	10.1758	623.139	56.649	1731.67	64.0151	1.91428	GEVVKHYKIRN	9.09091	0	0	0
	185	Lck	0	13	185	0	4.88811	L	L	N	E	D	L	53.9207	279.976	80.741	0.165645	50.5506	50.5506	50.5506	178	178	178	55	55	55	42	42	42	80	80	80	5	4.88811	3.74049	403.319	80.6639	604.682	33.3006	1.239	LDNGG	40	0	0	0
	186	Lck	1	13	186	3.82209	7.28478	D	L	L	L	N	L	171.568	263.877	34.9819	0.527057	52.225	52.225	52.225	177	177	177	55	55	55	42	42	42	79	79	79	5	4.88811	3.74049	403.319	80.6639	604.682	33.3006	1.239	LDNGG	40	0	0	0
	187	Lck	2	13	187	5.29519	5.83513	N	L	D	L	G	L	130.098	254.187	48.8179	0.399662	54.1716	54.1716	54.1716	176	176	176	55	55	55	42	42	42	78	78	78	5	4.88811	3.74049	403.319	80.6639	604.682	33.3006	1.239	LDNGG	40	0	0	0
	188	Lck	3	13	188	5.35848	3.91092	G	L	N	L	G	L	43.8401	186.836	76.5354	0.134677	51.103	51.103	51.103	175	175	175	55	55	55	42	42	42	77	77	77	5	4.88811	3.74049	403.319	80.6639	604.682	33.3006	1.239	LDNGG	40	0	0	0
	189	Lck	4	13	189	4.88811	0	G	L	G	L	F	E	3.89245	183.677	97.8808	0.0119576	51.0146	51.0146	51.0146	174	174	174	55	55	55	42	42	42	76	76	76	5	4.88811	3.74049	403.319	80.6639	604.682	33.3006	1.239	LDNGG	40	0	0	0
	190	Lck	0	65	190	0	3.75549	F	E	G	L	Y	E	31.5744	312.94	89.9104	0.0969968	48.3896	48.3896	48.3896	173	173	173	55	55	55	41	41	41	76	76	76	2	3.75549	4.15812	70.9915	35.4958	525.31	86.4858	0.218086	FY	0	0	0	0
	191	Lck	1	65	191	3.75549	0	Y	E	F	E	I	L	39.4171	318.071	87.6074	0.121089	48.3326	48.3326	48.3326	172	172	172	55	55	55	40	40	40	76	76	76	2	3.75549	4.15812	70.9915	35.4958	525.31	86.4858	0.218086	FY	0	0	0	0
	192	Lck	0	14	192	0	7.83027	I	L	Y	E	S	L	35.4066	275.592	87.1526	0.108769	46.1807	46.1807	46.1807	171	171	171	55	55	55	40	40	40	75	75	75	6	7.83027	5.05317	526.727	87.7879	916.365	42.5199	1.61811	ISPRIT	0	16.6667	16.6667	16.6667
	193	Lck	1	14	193	3.81547	7.45582	S	L	I	L	P	L	35.1538	222.756	84.2187	0.107993	49.2002	49.2002	49.2002	170	170	170	55	55	55	40	40	40	74	74	74	6	7.83027	5.05317	526.727	87.7879	916.365	42.5199	1.61811	ISPRIT	0	16.6667	16.6667	16.6667
	194	Lck	2	14	194	6.63192	6.50254	P	L	S	L	R	L	105.345	237.657	55.6736	0.323619	51.9236	51.9236	51.9236	169	169	169	55	55	55	40	40	40	73	73	73	6	7.83027	5.05317	526.727	87.7879	916.365	42.5199	1.61811	ISPRIT	0	16.6667	16.6667	16.6667
	195	Lck	3	14	195	8.57035	6.74776	R	L	P	L	I	L	227.52	343.998	33.8599	0.698943	54.4452	54.4452	54.4452	168	168	168	55	55	55	40	40	40	72	72	72	6	7.83027	5.05317	526.727	87.7879	916.365	42.5199	1.61811	ISPRIT	0	16.6667	16.6667	16.6667
	196	Lck	4	14	196	7.69751	3.80457	I	L	R	L	T	L	46.544	271.399	82.8503	0.142983	53.7393	53.7393	53.7393	167	167	167	55	55	55	40	40	40	71	71	71	6	7.83027	5.05317	526.727	87.7879	916.365	42.5199	1.61811	ISPRIT	0	16.6667	16.6667	16.6667
	197	Lck	5	14	197	7.83027	0	T	L	I	L	F	E	76.758	242.809	68.3875	0.235801	52.9883	52.9883	52.9883	166	166	166	55	55	55	40	40	40	70	70	70	6	7.83027	5.05317	526.727	87.7879	916.365	42.5199	1.61811	ISPRIT	0	16.6667	16.6667	16.6667
	199	Lck	0	15	199	0	3.83788	P	L	F	E	G	L	100.309	238.317	57.9096	0.308148	53.0399	53.0399	53.0399	164	164	164	55	55	55	39	39	39	69	69	69	2	3.83788	2.38992	112.888	56.444	315.271	64.1934	0.346792	PG	50	50	0	0
	200	Lck	1	15	200	3.83788	0	G	L	P	L	L	H	12.5795	183.586	93.1479	0.0386441	49.7696	49.7696	49.7696	163	163	163	55	55	55	39	39	39	68	68	68	2	3.83788	2.38992	112.888	56.444	315.271	64.1934	0.346792	PG	50	50	0	0
	201	Lck	0	41	201	0	14.2709	L	H	G	L	H	H	7.08439	283.562	97.5016	0.0217633	46.6215	46.6215	46.6215	162	162	162	54	54	54	39	39	39	68	68	68	10	14.2709	6.04001	523.907	52.3907	1316.53	60.2056	1.60944	LHELVRHYTN	0	0	0	10
	202	Lck	1	41	202	3.83582	12.4331	H	H	L	H	E	H	80.9223	296.086	72.6693	0.248593	48.4143	48.4143	48.4143	161	161	161	53	53	53	39	39	39	68	68	68	10	14.2709	6.04001	523.907	52.3907	1316.53	60.2056	1.60944	LHELVRHYTN	0	0	0	10
	203	Lck	2	41	203	5.43269	10.7005	E	H	H	H	L	H	71.8595	279.007	74.2446	0.220752	51.1041	51.1041	51.1041	160	160	160	52	52	52	39	39	39	68	68	68	10	14.2709	6.04001	523.907	52.3907	1316.53	60.2056	1.60944	LHELVRHYTN	0	0	0	10
	204	Lck	3	41	204	4.83038	10.1297	L	H	E	H	V	H	0.251589	276.061	99.9089	0.000772883	48.7162	48.7162	48.7162	159	159	159	51	51	51	39	39	39	68	68	68	10	14.2709	6.04001	523.907	52.3907	1316.53	60.2056	1.60944	LHELVRHYTN	0	0	0	10
	205	Lck	4	41	205	6.08024	8.66622	V	H	L	H	R	H	12.9568	249.773	94.8126	0.0398035	46.8335	46.8335	46.8335	158	158	158	50	50	50	39	39	39	68	68	68	10	14.2709	6.04001	523.907	52.3907	1316.53	60.2056	1.60944	LHELVRHYTN	0	0	0	10
	206	Lck	5	41	206	8.50171	6.4065	R	H	V	H	H	H	147.797	335.192	55.9068	0.454033	50.1715	50.1715	50.1715	157	157	157	49	49	49	39	39	39	68	68	68	10	14.2709	6.04001	523.907	52.3907	1316.53	60.2056	1.60944	LHELVRHYTN	0	0	0	10
	207	Lck	6	41	207	9.79128	5.23975	H	H	R	H	Y	H	43.7276	287.429	84.7866	0.134331	51.4511	51.4511	51.4511	156	156	156	48	48	48	39	39	39	68	68	68	10	14.2709	6.04001	523.907	52.3907	1316.53	60.2056	1.60944	LHELVRHYTN	0	0	0	10
	208	Lck	7	41	208	10.6206	5.30793	Y	H	H	H	T	H	2.00899	335.738	99.4016	0.00617161	48.4663	48.4663	48.4663	155	155	155	47	47	47	39	39	39	68	68	68	10	14.2709	6.04001	523.907	52.3907	1316.53	60.2056	1.60944	LHELVRHYTN	0	0	0	10
	209	Lck	8	41	209	11.9794	3.84458	T	H	Y	H	N	H	52.8267	244.211	78.3684	0.162284	48.5049	48.5049	48.5049	154	154	154	46	46	46	39	39	39	68	68	68	10	14.2709	6.04001	523.907	52.3907	1316.53	60.2056	1.60944	LHELVRHYTN	0	0	0	10
	210	Lck	9	41	210	14.2709	0	N	H	T	H	A	L	104.472	265.056	60.585	0.320937	52.1512	52.1512	52.1512	153	153	153	45	45	45	39	39	39	68	68	68	10	14.2709	6.04001	523.907	52.3907	1316.53	60.2056	1.60944	LHELVRHYTN	0	0	0	10
	211	Lck	0	16	211	0	13.4352	A	L	N	H	S	L	24.6557	208.278	88.1621	0.0757425	51.796	51.796	51.796	152	152	152	45	45	45	39	39	39	67	67	67	11	13.4352	7.06403	661.494	60.1358	1384.83	52.2327	2.03211	ASDGLCTRLSR	9.09091	0	18.1818	9.09091
	212	Lck	1	16	212	3.84742	13.4657	S	L	A	L	D	L	40.756	223.781	81.7875	0.125203	49.1105	49.1105	49.1105	151	151	151	45	45	45	39	39	39	66	66	66	11	13.4352	7.06403	661.494	60.1358	1384.83	52.2327	2.03211	ASDGLCTRLSR	9.09091	0	18.1818	9.09091
	213	Lck	2	16	213	5.50084	16.8616	D	L	S	L	G	L	83.518	260.121	67.8927	0.256567	51.1481	51.1481	51.1481	150	150	150	45	45	45	39	39	39	65	65	65	11	13.4352	7.06403	661.494	60.1358	1384.83	52.2327	2.03211	ASDGLCTRLSR	9.09091	0	18.1818	9.09091
	214	Lck	3	16	214	8.73805	17.8733	G	L	D	L	L	L	71.2309	186.957	61.8998	0.218821	48.8255	48.8255	48.8255	149	149	149	45	45	45	39	39	39	64	64	64	11	13.4352	7.06403	661.494	60.1358	1384.83	52.2327	2.03211	ASDGLCTRLSR	9.09091	0	18.1818	9.09091
	215	Lck	4	16	215	8.58387	14.7008	L	L	G	L	C	L	17.431	278.702	93.7457	0.053548	45.627	45.627	45.627	148	148	148	45	45	45	39	39	39	63	63	63	11	13.4352	7.06403	661.494	60.1358	1384.83	52.2327	2.03211	ASDGLCTRLSR	9.09091	0	18.1818	9.09091
	216	Lck	5	16	216	10.6288	14.4821	C	L	L	L	T	L	46.2974	239.775	80.6913	0.142226	43.836	43.836	43.836	147	147	147	45	45	45	39	39	39	62	62	62	11	13.4352	7.06403	661.494	60.1358	1384.83	52.2327	2.03211	ASDGLCTRLSR	9.09091	0	18.1818	9.09091
	217	Lck	6	16	217	8.18695	11.7184	T	L	C	L	R	L	24.4359	241.599	89.8858	0.0750672	45.1891	45.1891	45.1891	146	146	146	45	45	45	39	39	39	61	61	61	11	13.4352	7.06403	661.494	60.1358	1384.83	52.2327	2.03211	ASDGLCTRLSR	9.09091	0	18.1818	9.09091
	218	Lck	7	16	218	5.62517	9.50859	R	L	T	L	L	L	139.745	341.66	59.0983	0.429297	46.7847	46.7847	46.7847	145	145	145	45	45	45	39	39	39	60	60	60	11	13.4352	7.06403	661.494	60.1358	1384.83	52.2327	2.03211	ASDGLCTRLSR	9.09091	0	18.1818	9.09091
[truncated: 4,284 more rows]
[truncated: 16 more columns]

## Sheet: Description of features
	description
struct_name	Name of the structure
resi_index0	The zero based index of the residue.
[truncated: 42 more rows]
